# Supplementary material for: Estimates of Genetic Differentiation Measured by FST Do Not Necessarily Require Large Sample Sizes When Using Many SNP Markers
Source: PLoS One. 2012 Aug 14;7(8):e42649. doi: 10.1371/journal.pone.0042649 (PMC3419229; doi:10.1371/journal.pone.0042649)
Supplement: Table S1 — FST estimates according to Wright (1951). (XLSX) [file pone.0042649.s004.xlsx]

## Sheet: Fst_0.0_Normal.csv
Table S1: Fst estimates according to Wright
Expected Fst: 0.0							Expected Fst: 0.0014977533699450823							Expected Fst: 0.010390895596239486							Expected Fst: 0.050332383665717							Expected Fst: 0.100314889788574							Expected Fst: 0.2							Expected Fst: 0.40011997600479904
True Fst: 0.0							True Fst: 0.001689264889518958							True Fst: 0.010694261365350243							True Fst: 0.054197924582880086							True Fst: 0.10727407218189551							True Fst: 0.2021818770225							True Fst: 0.4134649417422576
Unbiased allele frequencies
# loci	# individuals	lower CI	upper CI	average Fst	variation		# loci	# individuals	lower CI	upper CI	average Fst	variation		# loci	# individuals	lower CI	upper CI	average Fst	variation		# loci	# individuals	lower CI	upper CI	average Fst	variation		# loci	# individuals	lower CI	upper CI	average Fst	variation		# loci	# individuals	lower CI	upper CI	average Fst	variation		# loci	# individuals	lower CI	upper CI	average Fst	variation
10	2	0.102381	0.535714	0.286929	0.0113514		10	2	0.119728	0.607937	0.315019	0.0147601		10	2	0.122751	0.554286	0.306999	0.0128884		10	2	0.139683	0.656085	0.353209	0.0176196		10	2	0.182011	0.764021	0.422663	0.0238945		10	2	0.200595	0.823016	0.466874	0.0264513		10	2	0.245503	1.10873	0.624677	0.0488197
10	4	0.0479298	0.24494	0.132173	0.00266498		10	4	0.054652	0.276601	0.146832	0.00339465		10	4	0.0541668	0.265063	0.145481	0.00310878		10	4	0.0728519	0.353863	0.18839	0.00530876		10	4	0.109716	0.47809	0.267294	0.00919582		10	4	0.115122	0.589174	0.309465	0.0148073		10	4	0.185852	0.857778	0.481318	0.0284623
10	6	0.0309301	0.162515	0.0853013	0.00121717		10	6	0.0315515	0.184847	0.0932898	0.00151045		10	6	0.0349323	0.182465	0.0973383	0.00151833		10	6	0.0480134	0.26038	0.138886	0.00310593		10	6	0.0854389	0.389081	0.214926	0.00635575		10	6	0.0965438	0.482561	0.264779	0.00987398		10	6	0.156927	0.789805	0.432318	0.0259871
10	10	0.0153942	0.0995062	0.0497077	0.000458777		10	10	0.0200916	0.105536	0.0556063	0.000504		10	10	0.0219589	0.119492	0.0603693	0.00063		10	10	0.0372995	0.19221	0.101371	0.00169197		10	10	0.0735807	0.323857	0.177916	0.00430331		10	10	0.0853789	0.426795	0.226861	0.00772897		10	10	0.149995	0.742641	0.414136	0.0230365
10	20	0.00886043	0.0502864	0.0243737	0.000117814		10	20	0.00969869	0.0579563	0.0286665	0.00016		10	20	0.0111032	0.0704968	0.0347603	0.000242		10	20	0.0243043	0.146704	0.0737616	0.000998		10	20	0.0642722	0.266831	0.149359	0.0027295		10	20	0.0745503	0.372418	0.205027	0.00643806		10	20	0.148069	0.733632	0.387722	0.0221886
10	50	0.00338619	0.0206791	0.00979576	1.92428e-05		10	50	0.00414801	0.0253659	0.012217	3.06e-05		10	50	0.0065768	0.0382351	0.0196132	6.77e-05		10	50	0.0192314	0.121038	0.0601607	0.000697		10	50	0.0601415	0.254307	0.138526	0.00235786		10	50	0.07136	0.364344	0.194358	0.00583443		10	50	0.133306	0.694078	0.370732	0.0201679
20	2	0.159788	0.43956	0.285583	0.00526392		20	2	0.180952	0.494709	0.316637	0.00661444		20	2	0.162202	0.480952	0.303783	0.0064917		20	2	0.198413	0.548352	0.353131	0.00795497		20	2	0.240896	0.651786	0.427171	0.0109558		20	2	0.265397	0.709524	0.467048	0.0134556		20	2	0.376871	0.978307	0.658115	0.0229145
20	4	0.0697503	0.215255	0.131831	0.00139909		20	4	0.0749491	0.242097	0.146586	0.00178384		20	4	0.0817686	0.230246	0.147494	0.00150483		20	4	0.102535	0.318885	0.191066	0.0029855		20	4	0.132814	0.410682	0.253931	0.00510222		20	4	0.163538	0.513185	0.321557	0.00743873		20	4	0.292597	0.784751	0.505037	0.015863
20	6	0.0427135	0.141251	0.0859796	0.00060929		20	6	0.0472341	0.151907	0.0942595	0.000769		20	6	0.0495087	0.157065	0.0974641	0.000719		20	6	0.076349	0.234658	0.141183	0.00171078		20	6	0.109209	0.333049	0.205308	0.00313815		20	6	0.152237	0.434229	0.27608	0.00522049		20	6	0.256268	0.694948	0.464934	0.0121137
20	10	0.0249501	0.0859537	0.0514963	0.000226809		20	10	0.0277068	0.0929294	0.0567557	0.000282		20	10	0.0315742	0.103912	0.0626997	0.00035		20	10	0.0530464	0.164125	0.101844	0.000839		20	10	0.0942985	0.269945	0.169275	0.00194561		20	10	0.12937	0.377067	0.242115	0.00412712		20	10	0.235033	0.671411	0.429159	0.0124776
20	20	0.0121863	0.041605	0.0247588	5.63865e-05		20	20	0.0143021	0.0473703	0.0285203	7.55e-05		20	20	0.0169136	0.058421	0.0357596	0.000118		20	20	0.0369936	0.129662	0.0779772	0.000551		20	20	0.0795441	0.226787	0.143668	0.00143593		20	20	0.115738	0.337855	0.217469	0.00333551		20	20	0.21651	0.637989	0.405976	0.0115844
20	50	0.00493081	0.0168675	0.00960795	9.31606e-06		20	50	0.00566036	0.021553	0.0124262	1.68e-05		20	50	0.00926633	0.0357032	0.0201904	4.25e-05		20	50	0.0325103	0.103419	0.0619437	0.000331		20	50	0.0722686	0.201761	0.127926	0.00110371		20	50	0.103839	0.320681	0.201464	0.00302848		20	50	0.214403	0.617292	0.396735	0.0105839
30	2	0.171429	0.421645	0.284033	0.00372209		30	2	0.198352	0.464021	0.313412	0.00452436		30	2	0.18381	0.434848	0.302362	0.00417499		30	2	0.230286	0.51542	0.354613	0.0051927		30	2	0.268737	0.600198	0.415054	0.00731671		30	2	0.303855	0.670476	0.477479	0.00945409		30	2	0.425052	0.930612	0.664396	0.0166876
30	4	0.0786051	0.192244	0.132957	0.000866252		30	4	0.0871192	0.209748	0.145638	0.00104088		30	4	0.0886892	0.216912	0.146911	0.00112005		30	4	0.116595	0.285392	0.192025	0.00194295		30	4	0.154454	0.36705	0.250985	0.00294071		30	4	0.206832	0.465904	0.324172	0.00456707		30	4	0.335327	0.747831	0.519092	0.0113836
30	6	0.0524708	0.133637	0.0875468	0.000446839		30	6	0.0557422	0.145957	0.0952081	0.000505		30	6	0.0577146	0.149203	0.0981208	0.000574		30	6	0.0837325	0.21319	0.140731	0.00107085		30	6	0.123919	0.291426	0.199823	0.00178543		30	6	0.167309	0.415603	0.280351	0.00402783		30	6	0.297511	0.680568	0.47596	0.00982107
30	10	0.0285933	0.0783963	0.0503682	0.000152388		30	10	0.03366	0.0910455	0.057444	0.000216		30	10	0.0368145	0.0944343	0.0620887	0.000225		30	10	0.0611824	0.154624	0.103997	0.000587		30	10	0.100858	0.247081	0.167196	0.00137927		30	10	0.150293	0.351369	0.242225	0.00272722		30	10	0.269807	0.640983	0.440247	0.00890501
30	20	0.0138806	0.03972	0.0249757	4.25967e-05		30	20	0.0156585	0.0449428	0.0290153	5.61e-05		30	20	0.0210944	0.05506	0.03593	7.9e-05		30	20	0.0452749	0.121849	0.0777908	0.000365		30	20	0.0845471	0.208019	0.13938	0.0010309		30	20	0.131631	0.326941	0.220353	0.00241136		30	20	0.270838	0.61237	0.420609	0.00769043
30	50	0.00526183	0.0149902	0.00952823	6.30466e-06		30	50	0.006964	0.019358	0.0120831	9.47e-06		30	50	0.0110326	0.0323436	0.0200654	2.79e-05		30	50	0.0363074	0.0975716	0.062979	0.00024		30	50	0.080083	0.185154	0.12415	0.000705		30	50	0.126014	0.300917	0.206908	0.00203725		30	50	0.24641	0.587522	0.400921	0.00756804
40	2	0.188221	0.395527	0.283086	0.00283833		40	2	0.209821	0.436508	0.314119	0.003175		40	2	0.208703	0.420308	0.305323	0.00313905		40	2	0.229493	0.501681	0.358837	0.0043701		40	2	0.287773	0.570879	0.415092	0.00521195		40	2	0.318695	0.664881	0.476947	0.00773686		40	2	0.453125	0.88381	0.668109	0.0120007
40	4	0.0869203	0.191133	0.13421	0.000705302		40	4	0.0949959	0.205208	0.143547	0.0008		40	4	0.0970084	0.210605	0.147934	0.000813		40	4	0.122461	0.273007	0.191144	0.00142069		40	4	0.169332	0.343992	0.249272	0.00216407		40	4	0.216799	0.456391	0.323517	0.00344856		40	4	0.349185	0.707801	0.518845	0.00846587
40	6	0.0543445	0.126382	0.0866983	0.000324956		40	6	0.0603496	0.140214	0.0948619	0.000422		40	6	0.0626444	0.141327	0.0982174	0.000388		40	6	0.092986	0.206464	0.14426	0.00084		40	6	0.129959	0.282249	0.200075	0.00144895		40	6	0.187093	0.399629	0.282031	0.00293309		40	6	0.320265	0.663582	0.477141	0.00736451
40	10	0.0316818	0.0730049	0.0506175	0.000118525		40	10	0.0342407	0.0833977	0.0566533	0.000154		40	10	0.0391843	0.0910396	0.062505	0.000178		40	10	0.0665775	0.150237	0.104721	0.000461		40	10	0.112111	0.232067	0.16421	0.000974		40	10	0.168115	0.34477	0.248074	0.00213771		40	10	0.301125	0.615027	0.44515	0.00675201
40	20	0.0147611	0.0371667	0.0244565	3.0941e-05		40	20	0.0173084	0.0435521	0.0286105	4.3e-05		40	20	0.0221244	0.0526986	0.0354624	5.95e-05		40	20	0.0499623	0.112779	0.078233	0.00026		40	20	0.0923084	0.194568	0.138368	0.000679		40	20	0.144708	0.308373	0.221114	0.0018418		40	20	0.275409	0.576061	0.418157	0.00575284
40	50	0.00589219	0.0144156	0.00953308	4.6715e-06		40	50	0.00785237	0.0179497	0.012039	6.64e-06		40	50	0.0127083	0.0301537	0.0202448	2.08e-05		40	50	0.0398237	0.0920872	0.0629308	0.000177		40	50	0.0807377	0.174794	0.123422	0.00054		40	50	0.136591	0.29018	0.207721	0.00150721		40	50	0.276259	0.566178	0.410805	0.00549415
50	2	0.198117	0.385366	0.286359	0.00218758		50	2	0.219396	0.431159	0.316998	0.00285347		50	2	0.219158	0.409745	0.304933	0.00241888		50	2	0.248214	0.487108	0.358444	0.00342736		50	2	0.293358	0.543223	0.411293	0.00433885		50	2	0.335786	0.633983	0.475086	0.00540791		50	2	0.477106	0.862366	0.666497	0.00915384
50	4	0.0857628	0.181827	0.132605	0.000583771		50	4	0.101377	0.20235	0.145601	0.000612		50	4	0.100741	0.205325	0.146607	0.000681		50	4	0.133958	0.267475	0.192797	0.00109294		50	4	0.171831	0.33613	0.249259	0.00174308		50	4	0.222424	0.437124	0.328777	0.00278727		50	4	0.363354	0.692411	0.520804	0.00696193
50	6	0.0579662	0.12194	0.0875159	0.000272139		50	6	0.0629691	0.135026	0.0964338	0.000318		50	6	0.0676125	0.137529	0.0983894	0.000332		50	6	0.0999537	0.198759	0.143501	0.000666		50	6	0.133573	0.273914	0.199632	0.00123974		50	6	0.192542	0.380813	0.281423	0.00217873		50	6	0.335928	0.630253	0.480503	0.00556641
50	10	0.0335875	0.0715662	0.0511003	9.51582e-05		50	10	0.0369741	0.0797604	0.0570505	0.00012		50	10	0.0419196	0.0872811	0.0625926	0.000134		50	10	0.0686662	0.145213	0.106801	0.000389		50	10	0.111307	0.219636	0.162659	0.000771		50	10	0.171783	0.330537	0.245088	0.00174292		50	10	0.320553	0.60289	0.448813	0.00494038
50	20	0.015806	0.0360488	0.0247488	2.6566e-05		50	20	0.0188112	0.0409314	0.0288781	3.23e-05		50	20	0.0238901	0.0505904	0.0360091	4.93e-05		50	20	0.0509942	0.11126	0.0785774	0.000222		50	20	0.0951016	0.189397	0.137118	0.000592		50	20	0.152432	0.30464	0.223039	0.00151307		50	20	0.28708	0.562204	0.421077	0.00496758
50	50	0.0061389	0.0134788	0.00947205	3.653e-06		50	50	0.0082576	0.0175178	0.0121881	5.85e-06		50	50	0.0133821	0.0282604	0.0203314	1.48e-05		50	50	0.0418904	0.0877277	0.0633066	0.000137		50	50	0.0838727	0.169214	0.122695	0.000458		50	50	0.14719	0.279578	0.209094	0.00118618		50	50	0.296081	0.541032	0.411972	0.00422712
60	2	0.203684	0.376014	0.284097	0.00201282		60	2	0.231653	0.409619	0.315842	0.00222237		60	2	0.219534	0.393048	0.302051	0.00212837		60	2	0.261264	0.472362	0.358026	0.00309287		60	2	0.295331	0.538645	0.409635	0.00375021		60	2	0.351035	0.611619	0.479598	0.00479776		60	2	0.492738	0.859698	0.669877	0.00825494
60	4	0.0943989	0.17518	0.132827	0.00043434		60	4	0.103716	0.197083	0.146888	0.00057		60	4	0.104233	0.199622	0.147038	0.00055		60	4	0.139044	0.256155	0.192003	0.000906		60	4	0.171592	0.325383	0.247851	0.0015599		60	4	0.236797	0.436243	0.330243	0.0025306		60	4	0.383795	0.691352	0.524966	0.00615205
60	6	0.0568498	0.118426	0.0859831	0.000231029		60	6	0.0659155	0.130805	0.0947695	0.000253		60	6	0.0698964	0.133725	0.0992032	0.000269		60	6	0.0988147	0.192895	0.142529	0.000563		60	6	0.140948	0.269587	0.198892	0.0010593		60	6	0.20288	0.370542	0.281817	0.00183802		60	6	0.353904	0.623108	0.483338	0.00486728
60	10	0.0352066	0.0697003	0.0507444	7.90067e-05		60	10	0.0389266	0.0777046	0.056927	0.000101		60	10	0.0437971	0.083979	0.0625791	0.000104		60	10	0.0713821	0.141749	0.105416	0.000316		60	10	0.116332	0.219074	0.162805	0.000671		60	10	0.181704	0.32495	0.246723	0.00130201		60	10	0.341961	0.584013	0.448088	0.00394733
60	20	0.0165647	0.0344073	0.0248371	2.04366e-05		60	20	0.0196863	0.0396149	0.0287778	2.6e-05		60	20	0.0241278	0.0496317	0.0358622	3.97e-05		60	20	0.054426	0.103693	0.0783629	0.000166		60	20	0.0981282	0.182255	0.137111	0.000464		60	20	0.157554	0.294611	0.222424	0.00120283		60	20	0.31076	0.562877	0.4254	0.00410382
60	50	0.00655443	0.0131919	0.00952203	2.99621e-06		60	50	0.00824526	0.0168333	0.0120828	4.77e-06		60	50	0.0140078	0.0281711	0.0203447	1.34e-05		60	50	0.0428235	0.0875557	0.0629027	0.000124		60	50	0.0865664	0.162393	0.121222	0.000375		60	50	0.144798	0.278178	0.20807	0.00111313		60	50	0.300457	0.537569	0.4123	0.00355293
70	2	0.213287	0.369411	0.287875	0.00171718		70	2	0.232796	0.40791	0.31461	0.00198077		70	2	0.225862	0.396883	0.301333	0.0018529		70	2	0.273892	0.46496	0.35882	0.00248537		70	2	0.305037	0.527619	0.409467	0.00316963		70	2	0.361058	0.611429	0.480022	0.00395956		70	2	0.515556	0.837771	0.670119	0.00655589
70	4	0.0956503	0.17162	0.132779	0.000399252		70	4	0.105591	0.191929	0.147581	0.000497		70	4	0.103659	0.192118	0.146854	0.000494		70	4	0.139836	0.252478	0.1922	0.000777		70	4	0.180296	0.320335	0.245505	0.00123316		70	4	0.242668	0.41433	0.326797	0.00205054		70	4	0.39381	0.672158	0.524128	0.00497457
70	6	0.0618689	0.116217	0.0870472	0.000188718		70	6	0.0665313	0.126787	0.0955662	0.000231		70	6	0.0719236	0.131244	0.0984528	0.000234		70	6	0.101948	0.191589	0.143874	0.000511		70	6	0.14282	0.25952	0.196363	0.000848		70	6	0.214896	0.369903	0.284758	0.00157865		70	6	0.353957	0.614617	0.482116	0.00412081
70	10	0.0353428	0.0684167	0.0504804	7.27855e-05		70	10	0.0403436	0.0785729	0.0575574	9.12e-05		70	10	0.0441786	0.084488	0.0622823	0.000104		70	10	0.0751649	0.13923	0.105739	0.000262		70	10	0.116874	0.209031	0.161199	0.000546		70	10	0.185348	0.320196	0.248757	0.00121157		70	10	0.331405	0.568988	0.448156	0.00349735
70	20	0.0171562	0.0342832	0.0249305	1.81309e-05		70	20	0.0205267	0.0394527	0.0290118	2.33e-05		70	20	0.0256324	0.047834	0.0356818	3.15e-05		70	20	0.0553346	0.10437	0.0781411	0.000146		70	20	0.0990551	0.177427	0.135308	0.000412		70	20	0.168	0.291351	0.223535	0.00107379		70	20	0.325749	0.539847	0.427229	0.0032512
70	50	0.0065215	0.0133067	0.00956819	2.65624e-06		70	50	0.00862747	0.0164131	0.0121845	4.24e-06		70	50	0.014398	0.0274643	0.0203329	1.11e-05		70	50	0.045568	0.0853584	0.0633565	0.000103		70	50	0.0867366	0.161326	0.120683	0.000338		70	50	0.158285	0.269548	0.210408	0.000865		70	50	0.310212	0.525535	0.410838	0.00306193
80	2	0.208587	0.360924	0.284666	0.00135779		80	2	0.237949	0.400284	0.31421	0.00172601		80	2	0.233026	0.382729	0.302367	0.00152686		80	2	0.269634	0.453416	0.357733	0.00219697		80	2	0.314747	0.513717	0.409991	0.00257418		80	2	0.367932	0.599502	0.478369	0.0035929		80	2	0.523192	0.835165	0.675061	0.00621755
80	4	0.0971972	0.174543	0.13239	0.000365192		80	4	0.110566	0.191205	0.146778	0.000429		80	4	0.108142	0.186886	0.145099	0.00042		80	4	0.142578	0.247844	0.191201	0.00071		80	4	0.187125	0.317749	0.248208	0.0011024		80	4	0.251198	0.415919	0.327085	0.00178091		80	4	0.399681	0.657126	0.52663	0.00457488
80	6	0.0625721	0.114485	0.0872244	0.000167226		80	6	0.0696839	0.12415	0.0951652	0.0002		80	6	0.0730288	0.126462	0.0980579	0.000199		80	6	0.105117	0.189657	0.142856	0.000453		80	6	0.14807	0.250394	0.198411	0.000695		80	6	0.217568	0.358932	0.283111	0.00128664		80	6	0.370284	0.601921	0.484464	0.00346821
80	10	0.0369019	0.0659497	0.0507721	5.58489e-05		80	10	0.0422456	0.0755384	0.0570852	7.28e-05		80	10	0.0459265	0.0826966	0.0623064	8.64e-05		80	10	0.0760059	0.13923	0.106462	0.000255		80	10	0.11918	0.209757	0.161858	0.000517		80	10	0.185879	0.313654	0.246922	0.00108715		80	10	0.34369	0.562249	0.448162	0.00311393
80	20	0.0181156	0.033609	0.0249934	1.64957e-05		80	20	0.0208498	0.0377495	0.0285451	1.96e-05		80	20	0.0262222	0.0475084	0.035928	2.98e-05		80	20	0.0582294	0.102492	0.0788818	0.000134		80	20	0.100428	0.177373	0.135474	0.000358		80	20	0.169893	0.288135	0.22573	0.000913		80	20	0.325533	0.540456	0.427209	0.00284845
80	50	0.00680208	0.0126132	0.00951875	2.31139e-06		80	50	0.00877315	0.0162225	0.0121022	3.63e-06		80	50	0.0147235	0.0273853	0.02035	1.05e-05		80	50	0.0449299	0.0827182	0.0626486	9.4e-05		80	50	0.0913958	0.15107	0.120636	0.000253		80	50	0.157285	0.265965	0.210195	0.000791		80	50	0.320952	0.526096	0.415306	0.00269773
90	2	0.215028	0.359253	0.28447	0.00126738		90	2	0.240444	0.395609	0.314514	0.00160429		90	2	0.229143	0.38797	0.304961	0.00154382		90	2	0.277079	0.443436	0.356588	0.00191179		90	2	0.316527	0.512967	0.410395	0.00247125		90	2	0.368718	0.595714	0.477586	0.00306092		90	2	0.535753	0.818231	0.67341	0.00555551
90	4	0.100598	0.168609	0.132756	0.000302634		90	4	0.110444	0.189077	0.14632	0.000393		90	4	0.108223	0.188507	0.144975	0.000388		90	4	0.145157	0.248165	0.192788	0.000671		90	4	0.191933	0.315153	0.248081	0.000985		90	4	0.255418	0.412356	0.328708	0.00155734		90	4	0.412199	0.649703	0.527943	0.00365141
90	6	0.0647136	0.109453	0.0866657	0.000130821		90	6	0.072039	0.124834	0.0962628	0.000173		90	6	0.0744843	0.127364	0.098508	0.000176		90	6	0.107565	0.183451	0.142867	0.00036		90	6	0.148146	0.24852	0.197981	0.000711		90	6	0.219351	0.358064	0.284119	0.00125427		90	6	0.374902	0.59641	0.485484	0.00327665
90	10	0.0371042	0.0652816	0.0505083	5.32372e-05		90	10	0.0429636	0.0734852	0.0571933	6.55e-05		90	10	0.0465277	0.0800113	0.0623538	7.6e-05		90	10	0.0780797	0.136316	0.105689	0.000221		90	10	0.12176	0.203725	0.161054	0.000433		90	10	0.192293	0.315379	0.249291	0.000975		90	10	0.355229	0.562087	0.451095	0.00281538
90	20	0.0180919	0.0326425	0.0249652	1.32169e-05		90	20	0.0209154	0.0385311	0.0288267	1.99e-05		90	20	0.0262716	0.0472633	0.0361906	2.77e-05		90	20	0.0575873	0.102981	0.0790707	0.000126		90	20	0.103194	0.172345	0.134971	0.000294		90	20	0.169764	0.287359	0.225454	0.00088		90	20	0.334858	0.534251	0.429729	0.00256633
90	50	0.00682728	0.0129152	0.00957174	2.32993e-06		90	50	0.00892617	0.015694	0.0120732	3.14e-06		90	50	0.0148089	0.0264635	0.0203961	9.21e-06		90	50	0.0476093	0.0813212	0.0631912	7.29e-05		90	50	0.0926969	0.158107	0.121497	0.000274		90	50	0.159967	0.265415	0.211227	0.000691		90	50	0.316625	0.512059	0.411903	0.00252917
100	2	0.219564	0.348243	0.282951	0.00107239		100	2	0.249789	0.392127	0.316551	0.00139203		100	2	0.238095	0.37744	0.305258	0.00130733		100	2	0.276673	0.44971	0.35816	0.00191057		100	2	0.329218	0.510179	0.409554	0.00220547		100	2	0.382561	0.582126	0.479628	0.00278802		100	2	0.530408	0.817939	0.673563	0.00513939
100	4	0.10106	0.167116	0.13352	0.000282566		100	4	0.113097	0.18687	0.146308	0.00034		100	4	0.111339	0.182059	0.146292	0.000346		100	4	0.147901	0.244601	0.193279	0.000613		100	4	0.190064	0.309352	0.246712	0.000882		100	4	0.257266	0.407189	0.330817	0.00138829		100	4	0.418967	0.645132	0.526256	0.00312878
100	6	0.065038	0.109995	0.0866594	0.000128705		100	6	0.0726203	0.123409	0.0960664	0.000168		100	6	0.0758328	0.125273	0.0984804	0.000159		100	6	0.107705	0.186399	0.143149	0.000361		100	6	0.152249	0.246208	0.198402	0.000585		100	6	0.224238	0.352833	0.28391	0.00108763		100	6	0.389076	0.596575	0.484806	0.00291228
100	10	0.038136	0.0665008	0.0509769	5.05722e-05		100	10	0.0431855	0.0733298	0.0569155	6.21e-05		100	10	0.0467562	0.0805194	0.062496	7.24e-05		100	10	0.0805043	0.136846	0.106272	0.000202		100	10	0.125668	0.206135	0.161295	0.000413		100	10	0.195257	0.308703	0.248209	0.000841		100	10	0.354928	0.560367	0.45314	0.00266674
100	20	0.0187285	0.0316172	0.0248012	1.16641e-05		100	20	0.0214586	0.0376984	0.0286914	1.62e-05		100	20	0.0268039	0.0458077	0.0357323	2.43e-05		100	20	0.0615598	0.101112	0.0790001	0.000105		100	20	0.105842	0.168843	0.134978	0.000257		100	20	0.175091	0.281676	0.224597	0.00078		100	20	0.339939	0.525935	0.427813	0.00225401
100	50	0.00700196	0.0126027	0.00955304	1.96963e-06		100	50	0.00904847	0.0157405	0.0120893	2.87e-06		100	50	0.0156054	0.0262236	0.020514	7.58e-06		100	50	0.0482942	0.0816057	0.0638549	7.12e-05		100	50	0.0933229	0.149935	0.120251	0.000234		100	50	0.163427	0.262356	0.210792	0.000649		100	50	0.325937	0.511034	0.412318	0.00232004
200	2	0.241215	0.330968	0.284711	0.00060617		200	2	0.260278	0.367971	0.313818	0.000737		200	2	0.255014	0.355353	0.304681	0.000676		200	2	0.300494	0.419133	0.359629	0.000951		200	2	0.341131	0.484996	0.41006	0.00133629		200	2	0.399293	0.554453	0.475521	0.00153243		200	2	0.589776	0.77418	0.677041	0.00246246
200	4	0.107998	0.156774	0.133358	0.000150133		200	4	0.122434	0.172691	0.146763	0.000169		200	4	0.12169	0.174397	0.146811	0.000182		200	4	0.159368	0.229636	0.192874	0.000315		200	4	0.206626	0.288154	0.246517	0.000442		200	4	0.281234	0.387072	0.329922	0.000728		200	4	0.452534	0.611957	0.530817	0.00169093
200	6	0.0713579	0.101946	0.0864281	6.29772e-05		200	6	0.0797443	0.115603	0.0958595	8.09e-05		200	6	0.0817537	0.117805	0.099006	8.25e-05		200	6	0.121083	0.171054	0.144322	0.000171		200	6	0.16473	0.236439	0.198465	0.00033		200	6	0.234977	0.332334	0.28327	0.000588		200	6	0.413445	0.565259	0.48571	0.0015295
200	10	0.0408937	0.0610393	0.0507957	2.63049e-05		200	10	0.047148	0.0680798	0.0572586	2.97e-05		200	10	0.0508203	0.0754187	0.0624531	3.78e-05		200	10	0.0869119	0.125962	0.105852	0.0001		200	10	0.134424	0.190211	0.16081	0.000211		200	10	0.213963	0.292205	0.250343	0.000424		200	10	0.379474	0.524466	0.451973	0.00131784
200	20	0.0199914	0.030101	0.0248764	6.41466e-06		200	20	0.0232919	0.0342177	0.0285899	7.76e-06		200	20	0.0296294	0.0429749	0.0358033	1.19e-05		200	20	0.0664433	0.0944746	0.0796206	5.28e-05		200	20	0.112316	0.159767	0.135167	0.000143		200	20	0.191889	0.263874	0.226564	0.000348		200	20	0.367593	0.497172	0.430037	0.00118697
200	50	0.00779834	0.011481	0.00955579	9.18036e-07		200	50	0.00975482	0.0145375	0.0120729	1.53e-06		200	50	0.0168898	0.0242129	0.0203798	3.68e-06		200	50	0.0522974	0.0750347	0.0634533	3.48e-05		200	50	0.0997391	0.140655	0.119276	0.000114		200	50	0.178273	0.248195	0.212009	0.00031		200	50	0.35533	0.479965	0.416264	0.0010624
300	2	0.251007	0.32791	0.285601	0.00043366		300	2	0.274739	0.357871	0.315914	0.000448		300	2	0.264717	0.349502	0.305002	0.000432		300	2	0.309345	0.409121	0.358095	0.000613		300	2	0.357258	0.474273	0.410483	0.000807		300	2	0.419401	0.542812	0.480205	0.000976		300	2	0.600023	0.758567	0.676803	0.00169096
300	4	0.113937	0.154441	0.133212	0.000105401		300	4	0.126997	0.171892	0.147262	0.000126		300	4	0.125144	0.168818	0.146221	0.000126		300	4	0.164925	0.223946	0.193272	0.000222		300	4	0.213195	0.280735	0.245727	0.000306		300	4	0.285423	0.371786	0.329142	0.000488		300	4	0.467174	0.600558	0.532493	0.0011276
300	6	0.0731897	0.0997789	0.0865881	4.99008e-05		300	6	0.0820853	0.112463	0.0958831	6.13e-05		300	6	0.084308	0.114463	0.0989834	5.99e-05		300	6	0.123666	0.165129	0.143816	0.000122		300	6	0.168106	0.225319	0.196604	0.00021		300	6	0.248356	0.330399	0.284837	0.000391		300	6	0.427728	0.546576	0.488257	0.000912
300	10	0.0427928	0.0601645	0.05125	1.89991e-05		300	10	0.0482423	0.0667581	0.0572197	2.17e-05		300	10	0.0536859	0.0725129	0.0625031	2.45e-05		300	10	0.0909022	0.12276	0.106276	6.82e-05		300	10	0.137079	0.18413	0.160226	0.000141		300	10	0.219293	0.286103	0.250617	0.000314		300	10	0.398306	0.513972	0.455698	0.000897
300	20	0.0207944	0.0290497	0.0248105	4.31046e-06		300	20	0.024213	0.0335147	0.0286898	5.69e-06		300	20	0.0309894	0.0423542	0.0361437	8.17e-06		300	20	0.0676296	0.0913561	0.0793911	3.73e-05		300	20	0.114796	0.151459	0.133759	8.63e-05		300	20	0.200035	0.257816	0.226989	0.00023		300	20	0.37614	0.490244	0.432365	0.000768
300	50	0.00806861	0.0112671	0.00955022	6.59875e-07		300	50	0.0102368	0.0143362	0.0121042	1.07e-06		300	50	0.0175324	0.0236769	0.0205285	2.61e-06		300	50	0.0542938	0.0734855	0.0635639	2.29e-05		300	50	0.104762	0.136744	0.11922	6.89e-05		300	50	0.186471	0.243791	0.212616	0.000214		300	50	0.363931	0.473248	0.418394	0.000772
400	2	0.254577	0.319478	0.286475	0.000317325		400	2	0.276782	0.353365	0.31403	0.000365		400	2	0.271516	0.340079	0.304585	0.00032		400	2	0.316732	0.402672	0.358136	0.00049		400	2	0.362787	0.462355	0.408102	0.000666		400	2	0.429673	0.538126	0.481343	0.00074		400	2	0.608715	0.746736	0.678296	0.00124492
400	4	0.11502	0.149904	0.132829	8.27315e-05		400	4	0.127272	0.167139	0.146403	0.000104		400	4	0.128715	0.165978	0.146357	9.45e-05		400	4	0.169476	0.221002	0.192948	0.000166		400	4	0.217903	0.27512	0.245662	0.000238		400	4	0.291431	0.368222	0.330028	0.000377		400	4	0.475578	0.594149	0.533849	0.000866
400	6	0.0737513	0.0982693	0.0866623	3.81737e-05		400	6	0.083582	0.109473	0.0961391	4.53e-05		400	6	0.0862019	0.111776	0.0988293	4.58e-05		400	6	0.126128	0.162971	0.143773	9.34e-05		400	6	0.171445	0.220336	0.195968	0.000157		400	6	0.251679	0.320071	0.284809	0.000297		400	6	0.438052	0.543016	0.489505	0.000704
400	10	0.0433659	0.0581786	0.0509834	1.38712e-05		400	10	0.0490058	0.0656304	0.0569437	1.76e-05		400	10	0.0548861	0.0715975	0.0626928	1.83e-05		400	10	0.0919855	0.121007	0.106334	5.15e-05		400	10	0.139547	0.180777	0.159959	0.000105		400	10	0.221577	0.281773	0.250953	0.000224		400	10	0.405958	0.507934	0.454996	0.000665
400	20	0.0212826	0.0286209	0.024815	3.68421e-06		400	20	0.0246613	0.0334247	0.0288267	4.7e-06		400	20	0.0311444	0.0411763	0.0360483	6.22e-06		400	20	0.0692025	0.0912044	0.0793264	3.18e-05		400	20	0.117949	0.151599	0.134011	7.53e-05		400	20	0.199823	0.254105	0.226464	0.000193		400	20	0.385404	0.48129	0.432123	0.000594
400	50	0.00808317	0.0110313	0.00954605	5.39143e-07		400	50	0.0103083	0.0138654	0.0120463	7.74e-07		400	50	0.0178316	0.0232779	0.0204456	2.06e-06		400	50	0.0562493	0.0725828	0.0641239	1.78e-05		400	50	0.105594	0.134484	0.119151	5.39e-05		400	50	0.189937	0.24059	0.213084	0.000163		400	50	0.37572	0.463184	0.418833	0.000517
500	2	0.257776	0.318524	0.286134	0.000251154		500	2	0.28396	0.350462	0.315546	0.000289		500	2	0.275107	0.338827	0.304047	0.000257		500	2	0.31959	0.402815	0.358096	0.000436		500	2	0.365026	0.456956	0.408156	0.000526		500	2	0.435363	0.530886	0.482824	0.000594		500	2	0.616834	0.73992	0.678906	0.00103619
500	4	0.118367	0.148062	0.133308	6.0388e-05		500	4	0.129548	0.165927	0.147112	8.38e-05		500	4	0.130844	0.164836	0.147263	7.38e-05		500	4	0.171684	0.216974	0.192921	0.000135		500	4	0.219068	0.273201	0.245153	0.000192		500	4	0.2974	0.366808	0.330258	0.000297		500	4	0.480727	0.586101	0.533244	0.000685
500	6	0.0763339	0.0968991	0.086744	2.90654e-05		500	6	0.0849475	0.108323	0.0960286	3.66e-05		500	6	0.0883558	0.112607	0.0990859	3.79e-05		500	6	0.12837	0.161672	0.143797	7.5e-05		500	6	0.173821	0.221502	0.196538	0.000138		500	6	0.256786	0.316393	0.285182	0.000228		500	6	0.444599	0.53569	0.488787	0.000568
500	10	0.0437094	0.0573762	0.050795	1.19275e-05		500	10	0.0504512	0.0647553	0.0572033	1.35e-05		500	10	0.0554433	0.0702965	0.0625055	1.47e-05		500	10	0.0932366	0.119888	0.106346	4.65e-05		500	10	0.142758	0.178217	0.160439	8.4e-05		500	10	0.225481	0.27718	0.250939	0.000178		500	10	0.412658	0.501235	0.454905	0.000507
500	20	0.0213301	0.0281834	0.024815	3.02252e-06		500	20	0.0250342	0.032725	0.0288442	4.02e-06		500	20	0.0316426	0.0407612	0.0359971	5.33e-06		500	20	0.0701353	0.0894489	0.0793423	2.44e-05		500	20	0.11875	0.14836	0.133594	6.03e-05		500	20	0.204306	0.249252	0.226963	0.00014		500	20	0.390198	0.473679	0.432247	0.000454
500	50	0.00815793	0.0108788	0.00954144	4.7684e-07		500	50	0.0105561	0.0137354	0.0120788	6.9e-07		500	50	0.0180712	0.0229784	0.0204215	1.69e-06		500	50	0.0565467	0.071909	0.0637624	1.49e-05		500	50	0.106447	0.132109	0.118889	4.39e-05		500	50	0.190898	0.235107	0.212433	0.000127		500	50	0.378973	0.463198	0.419985	0.000455
600	2	0.259321	0.311339	0.285073	0.00022399		600	2	0.28359	0.348607	0.314861	0.000276		600	2	0.274782	0.335508	0.30348	0.000248		600	2	0.322062	0.395879	0.358309	0.000341		600	2	0.36701	0.454268	0.409033	0.000437		600	2	0.437382	0.52629	0.480894	0.000533		600	2	0.624501	0.734338	0.678169	0.000823
600	4	0.11681	0.146539	0.132754	5.98576e-05		600	4	0.132222	0.164264	0.147435	6.95e-05		600	4	0.132349	0.164294	0.146883	6.53e-05		600	4	0.171059	0.216732	0.193283	0.000125		600	4	0.221612	0.271641	0.244958	0.000163		600	4	0.298948	0.361025	0.329316	0.000251		600	4	0.489101	0.579422	0.534235	0.000527
600	6	0.0752778	0.0967389	0.0868351	2.72635e-05		600	6	0.0856975	0.107709	0.0960987	3.12e-05		600	6	0.0888426	0.109839	0.0989575	2.91e-05		600	6	0.127749	0.160094	0.143962	6.92e-05		600	6	0.177351	0.216785	0.196264	0.000106		600	6	0.260515	0.313422	0.285324	0.000186		600	6	0.447334	0.530977	0.488512	0.000451
600	10	0.0441566	0.0574936	0.0509379	1.08977e-05		600	10	0.0504788	0.0640888	0.0570383	1.21e-05		600	10	0.0562996	0.0693013	0.0626018	1.17e-05		600	10	0.0946813	0.117751	0.105932	3.62e-05		600	10	0.144154	0.177454	0.159829	7.11e-05		600	10	0.228818	0.27451	0.251417	0.000137		600	10	0.418426	0.496225	0.45481	0.00041
600	20	0.0217368	0.0277398	0.0248154	2.35845e-06		600	20	0.0251223	0.0324481	0.0286253	3.29e-06		600	20	0.0321501	0.0402309	0.0360943	4.18e-06		600	20	0.0703316	0.0888621	0.0793929	2.18e-05		600	20	0.119989	0.147474	0.133735	4.89e-05		600	20	0.207373	0.248438	0.226994	0.000112		600	20	0.393337	0.472344	0.433025	0.000395
600	50	0.00833459	0.010862	0.00956604	4.05548e-07		600	50	0.0107479	0.0136171	0.012088	5.53e-07		600	50	0.0182285	0.0226879	0.020404	1.32e-06		600	50	0.0572922	0.0708182	0.0637582	1.21e-05		600	50	0.106981	0.131091	0.118762	3.76e-05		600	50	0.19457	0.234477	0.213501	0.000104		600	50	0.382174	0.455583	0.418682	0.000365
700	2	0.260354	0.312174	0.285102	0.000221669		700	2	0.288422	0.347513	0.315105	0.00024		700	2	0.276863	0.333552	0.303467	0.000209		700	2	0.324554	0.393665	0.358242	0.000308		700	2	0.374012	0.451617	0.40936	0.000369		700	2	0.44155	0.519971	0.481547	0.000412		700	2	0.625995	0.735485	0.678558	0.000748
700	4	0.120571	0.14485	0.133039	4.50854e-05		700	4	0.13178	0.162183	0.146784	5.78e-05		700	4	0.133741	0.163109	0.146837	5.46e-05		700	4	0.173947	0.215661	0.193651	0.000106		700	4	0.223001	0.271178	0.244946	0.000146		700	4	0.301132	0.358647	0.330333	0.000216		700	4	0.493035	0.576435	0.533266	0.00044
700	6	0.0758219	0.0949189	0.0864875	2.12639e-05		700	6	0.0859916	0.107226	0.0962342	3.02e-05		700	6	0.08955	0.109797	0.0990986	2.68e-05		700	6	0.128898	0.15988	0.143738	5.97e-05		700	6	0.178447	0.216527	0.196552	9.45e-05		700	6	0.261428	0.31142	0.285095	0.000161		700	6	0.453168	0.529342	0.489542	0.000381
700	10	0.0447965	0.0566698	0.0508103	9.00851e-06		700	10	0.0510646	0.0636058	0.0570709	1.04e-05		700	10	0.0562318	0.069521	0.0625219	1.11e-05		700	10	0.0957483	0.118523	0.106129	3.34e-05		700	10	0.145156	0.175217	0.15981	6e-05		700	10	0.229539	0.273691	0.251404	0.000127		700	10	0.419446	0.493638	0.456478	0.000372
700	20	0.0218731	0.0277334	0.02475	2.29982e-06		700	20	0.025738	0.0320002	0.0286967	2.66e-06		700	20	0.0323841	0.0399093	0.036055	3.67e-06		700	20	0.0710191	0.0878126	0.0791557	1.83e-05		700	20	0.121496	0.146989	0.133457	4.19e-05		700	20	0.207176	0.24692	0.226589	9.84e-05		700	20	0.399902	0.469365	0.43268	0.000303
700	50	0.0084165	0.0107281	0.00957362	3.36213e-07		700	50	0.0108551	0.0135444	0.0121175	5.04e-07		700	50	0.0185958	0.0228856	0.0205004	1.18e-06		700	50	0.0575078	0.070622	0.0637318	1.03e-05		700	50	0.108776	0.130371	0.119038	3.13e-05		700	50	0.194597	0.231686	0.213074	8.61e-05		700	50	0.383336	0.452695	0.418618	0.000327
800	2	0.26228	0.309877	0.285491	0.000211691		800	2	0.287822	0.344296	0.315328	0.000208		800	2	0.281066	0.333874	0.30475	0.000178		800	2	0.327734	0.393141	0.358404	0.000274		800	2	0.37471	0.446549	0.409231	0.000356		800	2	0.441327	0.52098	0.479864	0.000408		800	2	0.631454	0.731587	0.679475	0.000639
800	4	0.120096	0.144774	0.132918	4.55655e-05		800	4	0.133136	0.163194	0.147053	5.74e-05		800	4	0.133953	0.159961	0.146751	4.68e-05		800	4	0.175046	0.21291	0.19349	9.73e-05		800	4	0.224346	0.268655	0.245262	0.00013		800	4	0.304492	0.358544	0.330509	0.000186		800	4	0.492303	0.573736	0.533051	0.000405
800	6	0.0770515	0.0949911	0.0865908	1.84943e-05		800	6	0.0862702	0.10648	0.0960568	2.66e-05		800	6	0.0899823	0.108647	0.0990166	2.28e-05		800	6	0.13012	0.159624	0.143564	5.45e-05		800	6	0.179421	0.215421	0.196868	8.41e-05		800	6	0.263323	0.309665	0.285381	0.000143		800	6	0.453299	0.526546	0.489577	0.000363
800	10	0.0452832	0.0559975	0.0508924	7.75771e-06		800	10	0.0509258	0.0632416	0.0570047	9.91e-06		800	10	0.0565252	0.0686455	0.0625426	9.62e-06		800	10	0.0961545	0.117321	0.106342	2.96e-05		800	10	0.144866	0.174164	0.159727	5.76e-05		800	10	0.232142	0.271623	0.251334	0.000103		800	10	0.420947	0.492561	0.45581	0.000327
800	20	0.0219039	0.0274282	0.0248263	2.01825e-06		800	20	0.0257769	0.0321061	0.0288904	2.54e-06		800	20	0.0325967	0.0394792	0.0360395	3.37e-06		800	20	0.0717904	0.0874526	0.0793609	1.59e-05		800	20	0.122859	0.145408	0.133513	3.46e-05		800	20	0.210094	0.246369	0.227498	8.28e-05		800	20	0.401495	0.46436	0.431976	0.000264
800	50	0.00841061	0.0106724	0.00957375	3.0956e-07		800	50	0.0108333	0.0133961	0.0121097	4.41e-07		800	50	0.0185841	0.0226128	0.0204865	1.06e-06		800	50	0.0578576	0.0700352	0.0636535	9.15e-06		800	50	0.108521	0.130081	0.118629	2.84e-05		800	50	0.196681	0.230688	0.213174	7.77e-05		800	50	0.387355	0.452955	0.418588	0.000273
900	2	0.262504	0.307001	0.285273	0.000167116		900	2	0.288895	0.344524	0.314941	0.000205		900	2	0.280388	0.329996	0.304444	0.000163		900	2	0.330187	0.391558	0.359395	0.000268		900	2	0.376558	0.447925	0.409903	0.000325		900	2	0.446637	0.516335	0.48052	0.000318		900	2	0.634447	0.727893	0.679327	0.00056
900	4	0.117036	0.144585	0.132553	4.87707e-05		900	4	0.134003	0.160936	0.146667	4.83e-05		900	4	0.13443	0.161481	0.147005	4.68e-05		900	4	0.175496	0.211943	0.192852	8.44e-05		900	4	0.223442	0.269131	0.244818	0.000133		900	4	0.307355	0.35511	0.33064	0.000153		900	4	0.498231	0.571328	0.53446	0.00034
900	6	0.0756465	0.0944105	0.0866364	2.00079e-05		900	6	0.0869218	0.105704	0.0958973	2.2e-05		900	6	0.0905367	0.108316	0.0989131	2.03e-05		900	6	0.130848	0.15796	0.144	4.95e-05		900	6	0.180672	0.21407	0.196256	7.27e-05		900	6	0.263356	0.307598	0.285454	0.000122		900	6	0.453625	0.521659	0.48883	0.000311
900	10	0.0439868	0.0558415	0.0506992	7.83415e-06		900	10	0.0514889	0.0638111	0.0570765	9.1e-06		900	10	0.0570165	0.0680693	0.0624884	8.25e-06		900	10	0.0959706	0.116898	0.106114	2.75e-05		900	10	0.146007	0.173155	0.159483	4.81e-05		900	10	0.231978	0.269574	0.251223	9.25e-05		900	10	0.424856	0.487923	0.455963	0.000258
900	20	0.0221007	0.0273686	0.02483	1.91781e-06		900	20	0.0257688	0.0316852	0.0287155	2.37e-06		900	20	0.0326743	0.0396996	0.0359588	3.07e-06		900	20	0.0721921	0.0868099	0.0792331	1.36e-05		900	20	0.122363	0.144626	0.133512	3.31e-05		900	20	0.209827	0.244421	0.226768	7.69e-05		900	20	0.402228	0.464683	0.433351	0.000249
900	50	0.00851934	0.0104943	0.00952964	2.67452e-07		900	50	0.0109208	0.0134725	0.0121132	4.38e-07		900	50	0.0185968	0.0223742	0.0204479	9.05e-07		900	50	0.0581416	0.0699674	0.063745	8.6e-06		900	50	0.109093	0.127959	0.118394	2.49e-05		900	50	0.197514	0.229708	0.213446	7.17e-05		900	50	0.387405	0.447356	0.418878	0.00022
1000	2	0.263899	0.306487	0.285086	0.00015253		1000	2	0.291802	0.343672	0.315982	0.000184		1000	2	0.281659	0.328594	0.303887	0.000143		1000	2	0.329855	0.390931	0.358995	0.00025		1000	2	0.375418	0.442289	0.408733	0.000282		1000	2	0.448175	0.518181	0.480946	0.000302		1000	2	0.639761	0.722621	0.679141	0.000465
1000	4	0.122135	0.144095	0.1331	3.89028e-05		1000	4	0.133992	0.160605	0.1465	4.74e-05		1000	4	0.134538	0.159081	0.146362	3.9e-05		1000	4	0.175889	0.212119	0.193212	8.41e-05		1000	4	0.224737	0.268539	0.245002	0.000115		1000	4	0.30833	0.354395	0.331026	0.000138		1000	4	0.49948	0.568198	0.533113	0.000326
1000	6	0.0749514	0.0937934	0.0865307	1.8215e-05		1000	6	0.0878103	0.105548	0.0959284	2.19e-05		1000	6	0.0908783	0.108786	0.099078	1.93e-05		1000	6	0.130263	0.157715	0.143749	4.76e-05		1000	6	0.180159	0.213537	0.196201	6.65e-05		1000	6	0.264299	0.305863	0.285103	0.000114		1000	6	0.456841	0.521246	0.490122	0.000268
1000	10	0.0451083	0.0560472	0.0509977	7.16535e-06		1000	10	0.0518926	0.0625527	0.0570262	7.7e-06		1000	10	0.0568737	0.0683761	0.0622771	8e-06		1000	10	0.0971593	0.116353	0.10602	2.38e-05		1000	10	0.146523	0.17377	0.159307	4.67e-05		1000	10	0.2335	0.270045	0.251089	8.62e-05		1000	10	0.423797	0.487819	0.456029	0.000259
1000	20	0.022269	0.0273572	0.0248833	1.74409e-06		1000	20	0.0259351	0.0316794	0.028731	2.17e-06		1000	20	0.0327509	0.0392728	0.0359975	2.75e-06		1000	20	0.0725115	0.086696	0.0793949	1.28e-05		1000	20	0.123654	0.145008	0.133676	3.01e-05		1000	20	0.21159	0.243081	0.22701	6.83e-05		1000	20	0.403958	0.460154	0.432214	0.000218
1000	50	0.00856096	0.0105845	0.0095585	2.65845e-07		1000	50	0.0109858	0.0133564	0.012117	3.88e-07		1000	50	0.0186952	0.0222705	0.0204452	8.92e-07		1000	50	0.0585278	0.0693825	0.0637692	7.81e-06		1000	50	0.109669	0.127332	0.118667	2.06e-05		1000	50	0.199888	0.230082	0.214051	5.66e-05		1000	50	0.392691	0.448728	0.418819	0.000204
2000	2	0.271813	0.299683	0.285301	9.34402e-05		2000	2	0.296584	0.33728	0.31489	0.000113		2000	2	0.287602	0.32389	0.30459	8.75e-05		2000	2	0.335875	0.384402	0.358762	0.000153		2000	2	0.383048	0.436181	0.407765	0.000184		2000	2	0.456926	0.506333	0.480874	0.000163		2000	2	0.649332	0.715037	0.680251	0.00026
2000	4	0.123859	0.140199	0.132696	2.73113e-05		2000	4	0.136638	0.159478	0.147014	3.24e-05		2000	4	0.137959	0.156998	0.146864	2.48e-05		2000	4	0.180286	0.208786	0.193131	5.14e-05		2000	4	0.228574	0.261355	0.245173	6.36e-05		2000	4	0.313706	0.34731	0.330487	7.63e-05		2000	4	0.510484	0.557175	0.533589	0.000142
2000	6	0.0782742	0.0921118	0.0866514	9.95598e-06		2000	6	0.0891021	0.104604	0.0961045	1.45e-05		2000	6	0.0927571	0.106076	0.0989786	1.08e-05		2000	6	0.133649	0.156436	0.144107	3.31e-05		2000	6	0.183597	0.208838	0.196106	4.18e-05		2000	6	0.270946	0.299663	0.285266	5.37e-05		2000	6	0.466941	0.512441	0.488886	0.000128
2000	10	0.0454459	0.0542208	0.0506802	4.46717e-06		2000	10	0.0528716	0.0622565	0.0571711	5.43e-06		2000	10	0.0583106	0.0667896	0.0623943	4.65e-06		2000	10	0.0986574	0.114408	0.106195	1.66e-05		2000	10	0.150493	0.169961	0.159706	2.57e-05		2000	10	0.23932	0.26321	0.251178	3.93e-05		2000	10	0.435066	0.475506	0.455839	0.000108
2000	20	0.0225322	0.026743	0.0248729	1.10894e-06		2000	20	0.0264662	0.0312732	0.0287336	1.47e-06		2000	20	0.0337086	0.038553	0.0359769	1.51e-06		2000	20	0.0739768	0.0850867	0.0792341	7.64e-06		2000	20	0.125831	0.141029	0.133647	1.51e-05		2000	20	0.215316	0.239026	0.227007	3.25e-05		2000	20	0.412329	0.451957	0.432163	0.000102
2000	50	0.00874095	0.0104029	0.00956803	1.75929e-07		2000	50	0.0111695	0.0130938	0.012117	2.43e-07		2000	50	0.0191893	0.0217758	0.0204707	4.51e-07		2000	50	0.0601026	0.0676854	0.0638176	4.05e-06		2000	50	0.112499	0.12542	0.118817	1.02e-05		2000	50	0.203081	0.223317	0.213072	2.68e-05		2000	50	0.401156	0.438643	0.419616	9.43e-05
3000	2	0.27371	0.298249	0.285544	5.14272e-05		3000	2	0.297249	0.335513	0.315483	9.66e-05		3000	2	0.289909	0.320012	0.304075	6.03e-05		3000	2	0.337732	0.381854	0.358878	0.000138		3000	2	0.386243	0.434763	0.409161	0.000158		3000	2	0.462202	0.499901	0.48085	9.11e-05		3000	2	0.657322	0.706656	0.680377	0.000154
3000	4	0.126605	0.139345	0.132906	2.24559e-05		3000	4	0.138415	0.158477	0.147027	2.55e-05		3000	4	0.139329	0.155599	0.14667	1.69e-05		3000	4	0.181257	0.206395	0.193332	4.2e-05		3000	4	0.231352	0.26017	0.245182	5.27e-05		3000	4	0.317383	0.345877	0.330654	5.32e-05		3000	4	0.51513	0.553148	0.533586	9.64e-05
3000	6	0.0748888	0.0908661	0.0865521	1.02509e-05		3000	6	0.0896405	0.103112	0.0959329	1.15e-05		3000	6	0.0937166	0.105668	0.0991125	8.37e-06		3000	6	0.13449	0.153201	0.143765	2.43e-05		3000	6	0.18543	0.207612	0.196146	3.45e-05		3000	6	0.27452	0.296533	0.285543	3.26e-05		3000	6	0.471664	0.507125	0.489437	8.02e-05
3000	10	0.0458866	0.0537659	0.0508514	3.94113e-06		3000	10	0.0531406	0.0616922	0.0570484	4.54e-06		3000	10	0.0590599	0.0662783	0.0625695	3.45e-06		3000	10	0.0997977	0.113608	0.106243	1.32e-05		3000	10	0.151681	0.168485	0.15982	1.88e-05		3000	10	0.241521	0.261578	0.251363	2.5e-05		3000	10	0.441434	0.473644	0.456986	6.6e-05
3000	20	0.0226126	0.0264814	0.0248075	9.84599e-07		3000	20	0.0268944	0.0308467	0.0287675	1.08e-06		3000	20	0.0339624	0.038136	0.0360066	1.11e-06		3000	20	0.0748842	0.0841414	0.079369	6.14e-06		3000	20	0.127269	0.139845	0.133501	1.04e-05		3000	20	0.218748	0.236642	0.227442	2.01e-05		3000	20	0.417309	0.448832	0.433088	6.2e-05
3000	50	0.00878151	0.0103028	0.00954878	1.50965e-07		3000	50	0.0112256	0.0130524	0.0120984	2.08e-07		3000	50	0.0193892	0.0215801	0.0204348	3.27e-07		3000	50	0.0604722	0.0673631	0.0638323	3e-06		3000	50	0.113884	0.123795	0.118696	6.75e-06		3000	50	0.205988	0.220928	0.213194	1.52e-05		3000	50	0.405134	0.434062	0.41951	5.57e-05
4000	2	0.274755	0.296914	0.285142	0.000122079		4000	2	0.3	0.334073	0.315778	9.05e-05		4000	2	0.291542	0.318362	0.304071	5.01e-05		4000	2	0.339544	0.383262	0.359376	0.000133		4000	2	0.386511	0.431086	0.408497	0.000127		4000	2	0.463499	0.49932	0.480721	8.43e-05		4000	2	0.659115	0.701495	0.679775	0.000119
4000	4	0.127474	0.138504	0.132952	2.00271e-05		4000	4	0.138498	0.156744	0.146742	2.2e-05		4000	4	0.13953	0.155405	0.146797	1.55e-05		4000	4	0.182725	0.207365	0.193213	3.96e-05		4000	4	0.232269	0.259213	0.244856	4.86e-05		4000	4	0.318919	0.342383	0.330628	3.37e-05		4000	4	0.519218	0.55005	0.534062	6.47e-05
4000	6	0.0744658	0.0907319	0.086451	9.97815e-06		4000	6	0.090659	0.103088	0.0961584	1.01e-05		4000	6	0.0943215	0.105066	0.099103	7.63e-06		4000	6	0.134892	0.152572	0.143824	2.08e-05		4000	6	0.186929	0.208363	0.196456	2.83e-05		4000	6	0.275783	0.295627	0.285699	2.54e-05		4000	6	0.474005	0.504533	0.48923	5.61e-05
4000	10	0.0459027	0.0534437	0.0508624	3.16186e-06		4000	10	0.0533616	0.0614331	0.0571388	4.3e-06		4000	10	0.0594101	0.0661972	0.062585	2.92e-06		4000	10	0.100579	0.113096	0.10645	1.07e-05		4000	10	0.152812	0.167515	0.159728	1.5e-05		4000	10	0.243448	0.260405	0.251587	1.76e-05		4000	10	0.443746	0.468682	0.455984	4.01e-05
4000	20	0.0225615	0.026313	0.0248385	9.19188e-07		4000	20	0.0268782	0.0310045	0.0287581	1.06e-06		4000	20	0.0342188	0.0380419	0.0359702	9.46e-07		4000	20	0.0753792	0.084396	0.0795702	5.05e-06		4000	20	0.127801	0.138829	0.133447	7.84e-06		4000	20	0.220291	0.234217	0.227246	1.28e-05		4000	20	0.42097	0.445629	0.432996	3.91e-05
4000	50	0.00877381	0.0102237	0.00955719	1.2592e-07		4000	50	0.0113352	0.0129764	0.0121054	1.74e-07		4000	50	0.0195307	0.0214883	0.0204705	2.49e-07		4000	50	0.061063	0.066767	0.0638452	2.11e-06		4000	50	0.114601	0.123044	0.11864	4.83e-06		4000	50	0.207089	0.219503	0.213277	1.06e-05		4000	50	0.408152	0.431356	0.41936	3.5e-05
5000	2	0.276535	0.295112	0.285434	6.00785e-05		5000	2	0.299482	0.333923	0.315312	8.09e-05		5000	2	0.292635	0.317531	0.304302	4.73e-05		5000	2	0.339498	0.381223	0.358294	0.000115		5000	2	0.389338	0.433382	0.408778	0.000124		5000	2	0.466235	0.499737	0.481488	7.77e-05		5000	2	0.662179	0.700335	0.679646	9.66e-05
5000	4	0.128428	0.138287	0.13305	1.40352e-05		5000	4	0.138951	0.157206	0.147005	2.08e-05		5000	4	0.140352	0.155164	0.146693	1.38e-05		5000	4	0.183223	0.206628	0.19347	3.74e-05		5000	4	0.232836	0.259032	0.244814	4.32e-05		5000	4	0.320473	0.341404	0.330515	2.9e-05		5000	4	0.520322	0.54839	0.534009	4.9e-05
5000	6	0.0743721	0.0900389	0.0864388	9.21668e-06		5000	6	0.0905461	0.103136	0.0961265	1.01e-05		5000	6	0.0947141	0.104126	0.099117	6.25e-06		5000	6	0.135857	0.153182	0.14385	1.94e-05		5000	6	0.187971	0.205879	0.196241	2.07e-05		5000	6	0.277108	0.294354	0.285513	1.96e-05		5000	6	0.476655	0.502004	0.489694	3.93e-05
5000	10	0.0459224	0.0532067	0.0508099	3.17001e-06		5000	10	0.0536683	0.06119	0.0570438	3.48e-06		5000	10	0.0595129	0.0660007	0.0625337	2.67e-06		5000	10	0.100605	0.112934	0.106263	1.01e-05		5000	10	0.152937	0.167097	0.159607	1.36e-05		5000	10	0.244047	0.259089	0.251506	1.42e-05		5000	10	0.44557	0.467379	0.456369	3.07e-05
5000	20	0.0227602	0.0261957	0.0248153	7.83798e-07		5000	20	0.027061	0.0308583	0.0287747	9.42e-07		5000	20	0.0343867	0.0377935	0.0360098	7.7e-07		5000	20	0.0754326	0.0836862	0.0794141	4.38e-06		5000	20	0.128061	0.138511	0.133447	7.03e-06		5000	20	0.221721	0.23273	0.227056	8.84e-06		5000	20	0.423271	0.443875	0.433121	2.74e-05
5000	50	0.00874119	0.010198	0.00954619	1.28063e-07		5000	50	0.011361	0.0129256	0.0120965	1.62e-07		5000	50	0.0196274	0.0213888	0.0204873	2.05e-07		5000	50	0.0611323	0.0666048	0.0637794	1.92e-06		5000	50	0.115081	0.122296	0.118647	3.6e-06		5000	50	0.207952	0.218369	0.213179	7.28e-06		5000	50	0.409663	0.428998	0.419346	2.5e-05
Sample sizes differ: pop1 constant sample size of 4
# loci	# individuals	lower CI	upper CI	average Fst	variation		# loci	# individuals	lower CI	upper CI	average Fst	variation		# loci	# individuals	lower CI	upper CI	average Fst	variation		# loci	# individuals	lower CI	upper CI	average Fst	variation		# loci	# individuals	lower CI	upper CI	average Fst	variation		# loci	# individuals	lower CI	upper CI	average Fst	variation		# loci	# individuals	lower CI	upper CI	average Fst	variation
10	2	0.0806083	0.386236	0.206359	0.00607266		10	2	0.0923521	0.425992	0.227092	0.00723885		10	2	0.084369	0.401954	0.222428	0.00660633		10	2	0.104271	0.50863	0.266998	0.0110905		10	2	0.141093	0.58039	0.336946	0.0130439		10	2	0.148505	0.69268	0.380341	0.0189264		10	2	0.202714	0.958058	0.547112	0.0389441
10	4	0.0519392	0.244773	0.132527	0.00270961		10	4	0.0535897	0.274555	0.146198	0.00329593		10	4	0.0516077	0.282924	0.146168	0.00335506		10	4	0.0749237	0.36424	0.190739	0.00543009		10	4	0.0989719	0.465901	0.261224	0.00898511		10	4	0.114478	0.594299	0.312546	0.0151089		10	4	0.186465	0.909915	0.492603	0.0336287
10	6	0.0384158	0.202123	0.11019	0.00189885		10	6	0.0473343	0.237802	0.121869	0.0024086		10	6	0.042594	0.226817	0.119977	0.00220465		10	6	0.0641754	0.299989	0.16325	0.00363949		10	6	0.0965047	0.437661	0.242447	0.0083088		10	6	0.112426	0.521884	0.286449	0.0108711		10	6	0.171166	0.854542	0.470125	0.0317622
10	10	0.0314961	0.17519	0.0903379	0.0013076		10	10	0.0346214	0.207885	0.100528	0.00193075		10	10	0.0368632	0.193658	0.0994759	0.00150222		10	10	0.0516911	0.282542	0.144695	0.00327044		10	10	0.0908496	0.411009	0.218303	0.00669196		10	10	0.0976015	0.485654	0.261979	0.0102607		10	10	0.177263	0.808804	0.440347	0.0254744
10	20	0.0275912	0.150159	0.0780158	0.00101754		10	20	0.0325223	0.16587	0.0873972	0.00121263		10	20	0.0346798	0.177706	0.0908386	0.00127911		10	20	0.044379	0.251091	0.129007	0.00273476		10	20	0.0818534	0.377234	0.199963	0.0058266		10	20	0.0980451	0.485338	0.254962	0.00987088		10	20	0.161032	0.762085	0.424541	0.0247678
10	50	0.0273114	0.13877	0.0727897	0.000885538		10	50	0.0290111	0.157488	0.080669	0.00106609		10	50	0.0319108	0.162075	0.0822733	0.00105127		10	50	0.0436579	0.236513	0.119763	0.00250219		10	50	0.0879548	0.362208	0.199586	0.00502263		10	50	0.0906686	0.454564	0.244605	0.00872572		10	50	0.163618	0.7846	0.435981	0.0252983
20	2	0.11732	0.325051	0.208082	0.00288627		20	2	0.1169	0.350171	0.225329	0.00375834		20	2	0.121545	0.361659	0.219974	0.00359142		20	2	0.141634	0.432513	0.270929	0.00563396		20	2	0.18803	0.515834	0.331965	0.0069339		20	2	0.205992	0.600878	0.384111	0.00970956		20	2	0.313775	0.889151	0.582617	0.0211843
20	4	0.0687143	0.215036	0.133956	0.0014319		20	4	0.077299	0.241505	0.147494	0.00178571		20	4	0.0741203	0.225412	0.146997	0.00157916		20	4	0.105118	0.320023	0.1912	0.00290359		20	4	0.136752	0.400873	0.253856	0.00473247		20	4	0.175339	0.483916	0.314436	0.00646623		20	4	0.273729	0.781853	0.513857	0.0169747
20	6	0.055132	0.176578	0.108208	0.000989599		20	6	0.0610195	0.196213	0.120591	0.00121797		20	6	0.0620478	0.196962	0.12168	0.00113455		20	6	0.087571	0.266029	0.167097	0.00223792		20	6	0.123397	0.363469	0.230892	0.00389103		20	6	0.155214	0.468313	0.299853	0.00640589		20	6	0.278717	0.764393	0.488743	0.0155545
20	10	0.0488519	0.15453	0.0929478	0.000742502		20	10	0.0520945	0.165719	0.101335	0.000849		20	10	0.0517997	0.175833	0.104711	0.000929		20	10	0.0807437	0.232219	0.147145	0.00159823		20	10	0.114503	0.338273	0.208956	0.0031268		20	10	0.147556	0.450439	0.278997	0.00595874		20	10	0.252507	0.718529	0.471054	0.0135755
20	20	0.0419097	0.131946	0.0803975	0.000525955		20	20	0.0454902	0.1414	0.0871011	0.000635		20	20	0.046898	0.150329	0.0910967	0.000656		20	20	0.0736833	0.211178	0.133708	0.00136158		20	20	0.110104	0.309362	0.196414	0.0025568		20	20	0.142445	0.412738	0.265218	0.00479714		20	20	0.258691	0.700602	0.459161	0.0131462
20	50	0.0369189	0.11969	0.072476	0.000442001		20	50	0.0415464	0.131859	0.0808878	0.000537		20	50	0.0429341	0.133655	0.0827853	0.000542		20	50	0.0612332	0.201029	0.124738	0.00122298		20	50	0.104365	0.302722	0.18927	0.00255746		20	50	0.134333	0.403378	0.254125	0.00465674		20	50	0.246365	0.681961	0.449437	0.0131617
30	2	0.126571	0.295576	0.207193	0.00193243		30	2	0.145159	0.324366	0.227087	0.00226509		30	2	0.135134	0.323397	0.22103	0.00232507		30	2	0.167902	0.388776	0.267066	0.00310995		30	2	0.20602	0.472911	0.323165	0.00470717		30	2	0.250741	0.556276	0.389975	0.0061766		30	2	0.37403	0.803339	0.584101	0.0126478
30	4	0.076679	0.19956	0.131502	0.000983813		30	4	0.0905218	0.220283	0.146683	0.00114248		30	4	0.0899719	0.225454	0.147896	0.00111355		30	4	0.120667	0.28722	0.194545	0.0018688		30	4	0.150718	0.367412	0.251561	0.00296308		30	4	0.198837	0.468127	0.324857	0.00468676		30	4	0.334694	0.731863	0.516967	0.0108404
30	6	0.0656921	0.165826	0.108531	0.000664002		30	6	0.0733991	0.184281	0.121224	0.000741		30	6	0.0703016	0.178848	0.121428	0.000747		30	6	0.100156	0.246044	0.16743	0.00146618		30	6	0.1407	0.336707	0.225756	0.00244839		30	6	0.186948	0.434208	0.300127	0.00410711		30	6	0.306552	0.70792	0.490692	0.0108122
30	10	0.0539375	0.134594	0.0907255	0.000424414		30	10	0.0597933	0.150393	0.101761	0.000534		30	10	0.0635961	0.155024	0.103496	0.000547		30	10	0.0873581	0.221471	0.146218	0.00111816		30	10	0.124045	0.304711	0.205273	0.00212437		30	10	0.174408	0.400453	0.278223	0.00340698		30	10	0.30473	0.677974	0.476986	0.00954758
30	20	0.0464322	0.120637	0.0799485	0.000361074		30	20	0.0525628	0.13324	0.0877432	0.000407		30	20	0.054963	0.132447	0.0900562	0.000424		30	20	0.0786814	0.199286	0.133034	0.000968		30	20	0.1191	0.284023	0.191524	0.00175047		30	20	0.163681	0.391128	0.26794	0.00352377		30	20	0.284463	0.671145	0.464848	0.00945245
30	50	0.0445886	0.110637	0.0725559	0.000298627		30	50	0.0490827	0.120962	0.0802699	0.000344		30	50	0.0496508	0.12327	0.0827419	0.000349		30	50	0.0750016	0.187562	0.125316	0.000812		30	50	0.113406	0.266222	0.184134	0.00154079		30	50	0.160626	0.379682	0.2601	0.00302979		30	50	0.289964	0.644631	0.4567	0.00834789
40	2	0.135745	0.285533	0.205595	0.00140725		40	2	0.150092	0.313453	0.225203	0.00184025		40	2	0.14988	0.311691	0.221115	0.00171783		40	2	0.182997	0.373455	0.269083	0.00241035		40	2	0.215961	0.445495	0.324542	0.00344321		40	2	0.269115	0.545207	0.397997	0.00516517		40	2	0.406307	0.799959	0.592661	0.0102564
40	4	0.086102	0.191573	0.133633	0.000726976		40	4	0.0958037	0.212054	0.147215	0.000885		40	4	0.0961321	0.20969	0.147561	0.000813		40	4	0.124527	0.274365	0.192193	0.00145824		40	4	0.160896	0.347022	0.250761	0.00221063		40	4	0.217532	0.45329	0.323306	0.00345631		40	4	0.358558	0.710153	0.52006	0.00832684
40	6	0.0721725	0.15403	0.109033	0.000462818		40	6	0.0797239	0.17872	0.121339	0.000594		40	6	0.0799577	0.175777	0.121724	0.000596		40	6	0.108391	0.234766	0.167011	0.001064		40	6	0.145573	0.316202	0.223178	0.00186678		40	6	0.197825	0.424409	0.303213	0.00336125		40	6	0.337459	0.666828	0.493897	0.00763852
40	10	0.0578559	0.13279	0.0925668	0.000363352		40	10	0.065377	0.143843	0.0996708	0.000403		40	10	0.0663622	0.150541	0.104803	0.000451		40	10	0.093222	0.213023	0.147975	0.000874		40	10	0.1359	0.292951	0.206122	0.00150561		40	10	0.188921	0.396489	0.283747	0.0028485		40	10	0.329463	0.660681	0.479027	0.00748502
40	20	0.049624	0.114533	0.0800623	0.00027983		40	20	0.0568189	0.129578	0.0886866	0.00033		40	20	0.0581774	0.131407	0.0911687	0.000348		40	20	0.083665	0.188309	0.133547	0.000694		40	20	0.127068	0.268273	0.192022	0.00132603		40	20	0.180129	0.384555	0.270715	0.00260556		40	20	0.304644	0.637653	0.464321	0.00728129
40	50	0.0450062	0.105226	0.0729369	0.000224558		40	50	0.0531957	0.119037	0.0817967	0.000285		40	50	0.0533824	0.120043	0.0832686	0.000276		40	50	0.080521	0.179772	0.12489	0.000607		40	50	0.121215	0.254614	0.182012	0.00118007		40	50	0.180311	0.373611	0.264098	0.00247662		40	50	0.313163	0.62552	0.460522	0.00656441
50	2	0.139322	0.274743	0.203575	0.00117277		50	2	0.155025	0.308167	0.226367	0.00149109		50	2	0.156592	0.292328	0.219181	0.00129832		50	2	0.188628	0.356712	0.269619	0.00203453		50	2	0.231214	0.437403	0.323469	0.00274299		50	2	0.284493	0.528816	0.398244	0.00396806		50	2	0.422166	0.782277	0.587603	0.00863479
50	4	0.0905996	0.180363	0.132937	0.000547981		50	4	0.101127	0.202232	0.147032	0.000653		50	4	0.0992486	0.202706	0.146859	0.000683		50	4	0.135034	0.265652	0.192334	0.00112987		50	4	0.170049	0.33932	0.247267	0.00178178		50	4	0.227046	0.443285	0.32538	0.00294766		50	4	0.364089	0.687413	0.519131	0.00675129
50	6	0.0732562	0.153929	0.109874	0.000401225		50	6	0.0827428	0.167976	0.120255	0.000485		50	6	0.0825578	0.165964	0.121516	0.000444		50	6	0.112212	0.231016	0.16705	0.000945		50	6	0.15328	0.307793	0.223782	0.00146484		50	6	0.211306	0.402844	0.303398	0.00245616		50	6	0.355322	0.668466	0.501704	0.006359
50	10	0.0602848	0.124847	0.0907904	0.000283096		50	10	0.0681145	0.141803	0.102352	0.000358		50	10	0.0702089	0.147688	0.104126	0.000388		50	10	0.101337	0.201629	0.147656	0.000717		50	10	0.137143	0.281189	0.203219	0.00135043		50	10	0.196713	0.38177	0.28395	0.00228015		50	10	0.337253	0.633363	0.477871	0.00532308
50	20	0.0543776	0.108747	0.0795228	0.000201645		50	20	0.0577757	0.122469	0.0885968	0.000272		50	20	0.06111	0.127118	0.091503	0.000278		50	20	0.0914644	0.18626	0.13387	0.000578		50	20	0.131892	0.260705	0.190149	0.00102871		50	20	0.18998	0.369366	0.273088	0.00213318		50	20	0.328419	0.636736	0.473237	0.00589835
50	50	0.0493858	0.0999609	0.073191	0.000166077		50	50	0.0547744	0.111755	0.081305	0.000216		50	50	0.0569809	0.117242	0.0838808	0.000237		50	50	0.0863226	0.171433	0.125989	0.000478		50	50	0.120155	0.248313	0.180234	0.00103863		50	50	0.181894	0.35791	0.264052	0.00212257		50	50	0.324	0.611641	0.460977	0.00518866
60	2	0.146389	0.273489	0.203953	0.0010898		60	2	0.164395	0.30044	0.226314	0.00122923		60	2	0.159991	0.288853	0.220132	0.00106938		60	2	0.192864	0.356732	0.268412	0.00175654		60	2	0.230861	0.425071	0.321055	0.00237603		60	2	0.287175	0.525701	0.394139	0.00370567		60	2	0.436655	0.749347	0.590142	0.0066512
60	4	0.0912114	0.178093	0.132756	0.00047928		60	4	0.103567	0.201925	0.147332	0.000615		60	4	0.102961	0.197977	0.146004	0.000558		60	4	0.13816	0.2622	0.19312	0.000974		60	4	0.174476	0.333174	0.247537	0.0015475		60	4	0.237904	0.446043	0.329147	0.00276422		60	4	0.391102	0.678783	0.526259	0.0055217
60	6	0.0766348	0.14695	0.108822	0.000305453		60	6	0.0856253	0.163266	0.121275	0.000423		60	6	0.0877754	0.166768	0.123055	0.000401		60	6	0.116714	0.230212	0.167636	0.000797		60	6	0.163851	0.292535	0.222962	0.00111565		60	6	0.217145	0.393988	0.300533	0.00207103		60	6	0.369031	0.652864	0.500993	0.00516042
60	10	0.0647385	0.123378	0.0920659	0.000235385		60	10	0.0719139	0.136047	0.101515	0.000268		60	10	0.0712455	0.138977	0.10365	0.000299		60	10	0.103838	0.202791	0.148297	0.000632		60	10	0.148528	0.269958	0.204443	0.000957		60	10	0.202311	0.382292	0.285472	0.00187601		60	10	0.354961	0.624417	0.48734	0.0048455
60	20	0.0560904	0.108531	0.0795907	0.000179397		60	20	0.0630695	0.121311	0.0885757	0.000208		60	20	0.0641087	0.121817	0.0911783	0.000241		60	20	0.0934685	0.181352	0.134571	0.000511		60	20	0.136048	0.251958	0.188924	0.000878		60	20	0.19224	0.364352	0.273839	0.00176621		60	20	0.348069	0.612279	0.471369	0.00470817
60	50	0.0510191	0.0965986	0.0727631	0.000137841		60	50	0.0557577	0.109336	0.0804563	0.000192		60	50	0.0601206	0.115182	0.0844804	0.000188		60	50	0.0903662	0.168001	0.126354	0.000405		60	50	0.131233	0.245289	0.181604	0.000781		60	50	0.192842	0.347458	0.263012	0.0015915		60	50	0.337499	0.608095	0.463426	0.00464815
70	2	0.150397	0.270969	0.206711	0.000948038		70	2	0.168562	0.293031	0.228118	0.00105194		70	2	0.162822	0.286626	0.22087	0.000962		70	2	0.195032	0.356511	0.270294	0.00158054		70	2	0.240342	0.415619	0.322491	0.00200569		70	2	0.303618	0.502781	0.396492	0.00280222		70	2	0.446663	0.750777	0.591662	0.00570721
70	4	0.0966911	0.169884	0.132277	0.000367029		70	4	0.107238	0.193937	0.14804	0.000472		70	4	0.106673	0.194222	0.146838	0.000479		70	4	0.137051	0.249287	0.192853	0.000795		70	4	0.179768	0.322594	0.247789	0.00125042		70	4	0.24192	0.424354	0.328	0.00213501		70	4	0.393571	0.664246	0.524459	0.00506762
70	6	0.0791749	0.143948	0.108681	0.000283292		70	6	0.0877331	0.158967	0.120563	0.000331		70	6	0.0890175	0.159669	0.122602	0.000341		70	6	0.118953	0.223885	0.167978	0.000652		70	6	0.159571	0.295368	0.221994	0.00114084		70	6	0.219352	0.385269	0.301561	0.00183912		70	6	0.381289	0.641154	0.503113	0.00480069
70	10	0.0665477	0.118651	0.0910574	0.000180505		70	10	0.0724188	0.130352	0.100385	0.000225		70	10	0.0736049	0.139633	0.10396	0.000261		70	10	0.109054	0.195553	0.147922	0.000496		70	10	0.149125	0.264119	0.202438	0.000875		70	10	0.213587	0.371095	0.286517	0.00158926		70	10	0.361255	0.616458	0.482359	0.00420285
70	20	0.0559089	0.103806	0.0794728	0.000151707		70	20	0.0630894	0.115344	0.0879786	0.000186		70	20	0.0642469	0.11954	0.0907135	0.000194		70	20	0.0957997	0.176928	0.133118	0.000433		70	20	0.139462	0.245248	0.18746	0.000738		70	20	0.20059	0.351621	0.27173	0.00144084		70	20	0.349531	0.606724	0.471309	0.00415378
70	50	0.0518292	0.0966014	0.0727119	0.000129065		70	50	0.0594663	0.107495	0.0815154	0.000156		70	50	0.0611736	0.112605	0.0845746	0.000169		70	50	0.0931261	0.164738	0.126518	0.000345		70	50	0.134556	0.232299	0.180173	0.000653		70	50	0.194642	0.344686	0.265367	0.0014978		70	50	0.348284	0.600755	0.466554	0.00411827
80	2	0.154969	0.263916	0.205416	0.000776666		80	2	0.166115	0.289627	0.225893	0.000965		80	2	0.167028	0.282178	0.221143	0.00088		80	2	0.210117	0.341834	0.271092	0.00118972		80	2	0.245472	0.413964	0.322777	0.00191243		80	2	0.302192	0.495195	0.397028	0.00239132		80	2	0.459054	0.745427	0.598315	0.00509075
80	4	0.100985	0.170753	0.132893	0.000333914		80	4	0.107731	0.190418	0.14647	0.000416		80	4	0.109984	0.192117	0.14737	0.000409		80	4	0.142909	0.252115	0.192812	0.000717		80	4	0.18834	0.316271	0.247866	0.00109435		80	4	0.253869	0.417097	0.327455	0.00176191		80	4	0.402163	0.658343	0.527346	0.00417943
80	6	0.0807385	0.143672	0.109013	0.000247683		80	6	0.0886656	0.159822	0.121594	0.000313		80	6	0.090639	0.160195	0.123194	0.000303		80	6	0.123032	0.215147	0.167554	0.000523		80	6	0.167267	0.286203	0.223868	0.00085		80	6	0.235656	0.391372	0.304693	0.00152674		80	6	0.378865	0.63417	0.505101	0.00415524
80	10	0.0667614	0.119498	0.091784	0.000175182		80	10	0.0729875	0.131159	0.101015	0.000227		80	10	0.0767963	0.135651	0.103261	0.000228		80	10	0.111518	0.194782	0.147864	0.000442		80	10	0.154339	0.260242	0.203372	0.000777		80	10	0.218107	0.365733	0.286786	0.00134664		80	10	0.373075	0.609021	0.486261	0.00377195
80	20	0.059235	0.104035	0.0795901	0.000129344		80	20	0.0649544	0.113236	0.0877908	0.000154		80	20	0.0668259	0.120504	0.0906155	0.000185		80	20	0.10039	0.173241	0.133738	0.000355		80	20	0.14177	0.239037	0.187387	0.00066		80	20	0.202524	0.348154	0.272453	0.00131972		80	20	0.3663	0.590914	0.47688	0.00349679
80	50	0.0541664	0.0953225	0.0730998	0.000114865		80	50	0.0592882	0.105463	0.0806277	0.000137		80	50	0.0611121	0.109724	0.084825	0.000163		80	50	0.0932291	0.162204	0.126033	0.000318		80	50	0.134449	0.233116	0.178858	0.000618		80	50	0.204009	0.337062	0.26649	0.00118732		80	50	0.357975	0.577143	0.467112	0.00349819
90	2	0.157276	0.260282	0.205448	0.00068077		90	2	0.176366	0.282732	0.226446	0.000733		90	2	0.168575	0.277656	0.221595	0.000789		90	2	0.211323	0.3393	0.270336	0.00112159		90	2	0.249716	0.412483	0.323489	0.00169921		90	2	0.308545	0.504391	0.396918	0.00245596		90	2	0.47265	0.726697	0.599632	0.00469372
90	4	0.100553	0.168625	0.132383	0.00031361		90	4	0.112661	0.187807	0.146155	0.000377		90	4	0.110174	0.184005	0.145906	0.000339		90	4	0.145157	0.246312	0.193354	0.000657		90	4	0.184993	0.31133	0.247505	0.0010048		90	4	0.255602	0.407943	0.327539	0.00159009		90	4	0.415624	0.655151	0.527884	0.00374365
90	6	0.0822585	0.140604	0.109234	0.000214692		90	6	0.0903099	0.156796	0.1213	0.000277		90	6	0.0929666	0.159081	0.123217	0.000271		90	6	0.129144	0.210324	0.166629	0.000415		90	6	0.168962	0.280753	0.222615	0.000788		90	6	0.235843	0.384816	0.306212	0.00146103		90	6	0.389546	0.61501	0.503291	0.00344
90	10	0.0680259	0.11826	0.091709	0.000159334		90	10	0.0753511	0.128613	0.101571	0.000184		90	10	0.0789004	0.1353	0.104638	0.000204		90	10	0.111894	0.18868	0.147876	0.000386		90	10	0.15246	0.258754	0.203204	0.000731		90	10	0.221922	0.361208	0.286894	0.0012715		90	10	0.382792	0.594279	0.485941	0.00306193
90	20	0.0606514	0.103131	0.08038	0.000112936		90	20	0.0643107	0.113772	0.0887242	0.000153		90	20	0.0681709	0.116224	0.0908177	0.000152		90	20	0.100993	0.171306	0.133494	0.000318		90	20	0.141773	0.239649	0.187992	0.000579		90	20	0.20576	0.339999	0.272076	0.00114416		90	20	0.370248	0.579648	0.472272	0.00298396
90	50	0.0551915	0.0922463	0.0729921	9.39261e-05		90	50	0.0617734	0.102058	0.0808263	0.000106		90	50	0.063686	0.109946	0.0845714	0.000135		90	50	0.0937458	0.160241	0.125829	0.000271		90	50	0.139751	0.226188	0.179797	0.000506		90	50	0.203328	0.336899	0.264754	0.00112139		90	50	0.364291	0.574945	0.465038	0.00297522
100	2	0.15835	0.257572	0.205304	0.000662454		100	2	0.172325	0.283701	0.224836	0.00079		100	2	0.173624	0.2722	0.221128	0.000661		100	2	0.203817	0.333357	0.268719	0.00108534		100	2	0.252286	0.403261	0.323042	0.00149292		100	2	0.310992	0.484385	0.395633	0.00194888		100	2	0.475391	0.721153	0.596764	0.00400139
100	4	0.101477	0.166985	0.132875	0.000271836		100	4	0.113082	0.18428	0.147349	0.000327		100	4	0.111001	0.186628	0.146638	0.000364		100	4	0.14488	0.239928	0.191744	0.000561		100	4	0.194541	0.307838	0.245859	0.000829		100	4	0.257771	0.407841	0.326912	0.00147323		100	4	0.422647	0.638974	0.525598	0.00309913
100	6	0.0851459	0.138812	0.109777	0.000188238		100	6	0.0932354	0.154496	0.12125	0.000241		100	6	0.0929752	0.153547	0.122086	0.000246		100	6	0.130208	0.214827	0.168106	0.000457		100	6	0.170315	0.273104	0.220921	0.000705		100	6	0.237002	0.38182	0.30651	0.00135663		100	6	0.397079	0.617676	0.504804	0.00315545
100	10	0.0702916	0.117673	0.0919195	0.000147294		100	10	0.0787683	0.129577	0.10131	0.000165		100	10	0.0799327	0.132711	0.104203	0.000188		100	10	0.113353	0.19003	0.148894	0.000385		100	10	0.154223	0.260449	0.202624	0.000649		100	10	0.223964	0.35724	0.28705	0.00115216		100	10	0.387129	0.593772	0.485497	0.00285076
100	20	0.0600676	0.101096	0.0791608	0.000105538		100	20	0.0669382	0.112772	0.0882232	0.00013		100	20	0.0689957	0.113434	0.0906469	0.000134		100	20	0.10249	0.169551	0.13339	0.000289		100	20	0.148645	0.236357	0.188866	0.000525		100	20	0.210612	0.334979	0.271152	0.00103258		100	20	0.379176	0.578437	0.476455	0.00264953
100	50	0.0556019	0.0906931	0.0729854	8.36074e-05		100	50	0.0629449	0.102086	0.079965	0.000101		100	50	0.0647444	0.10924	0.0847758	0.000128		100	50	0.0969977	0.15922	0.126897	0.000267		100	50	0.135581	0.22574	0.178784	0.0005		100	50	0.202668	0.327804	0.263581	0.00106051		100	50	0.370268	0.567617	0.466295	0.00258391
200	2	0.173232	0.241771	0.205578	0.000316263		200	2	0.189102	0.264253	0.226171	0.000378		200	2	0.184277	0.261167	0.220924	0.000348		200	2	0.227067	0.315758	0.269602	0.000531		200	2	0.268459	0.380707	0.320994	0.000802		200	2	0.342003	0.4656	0.400715	0.000999		200	2	0.500229	0.689222	0.595404	0.00223108
200	4	0.110156	0.156735	0.133194	0.000148441		200	4	0.121473	0.174368	0.146684	0.000185		200	4	0.121008	0.172597	0.145755	0.000175		200	4	0.161099	0.229059	0.192664	0.000304		200	4	0.205284	0.29128	0.245549	0.000464		200	4	0.277466	0.388148	0.330339	0.000742		200	4	0.454424	0.613296	0.533863	0.00164276
200	6	0.0908423	0.130514	0.109603	0.000101712		200	6	0.0992473	0.143068	0.120435	0.000126		200	6	0.101922	0.145523	0.122615	0.000117		200	6	0.139378	0.201775	0.168187	0.000237		200	6	0.186196	0.261495	0.221056	0.000373		200	6	0.253891	0.356313	0.306719	0.000648		200	6	0.436624	0.591594	0.507867	0.00158016
200	10	0.075988	0.109408	0.091878	7.17206e-05		200	10	0.0843799	0.122016	0.10217	9.21e-05		200	10	0.0864989	0.122755	0.103938	8.47e-05		200	10	0.12416	0.179751	0.14845	0.000195		200	10	0.169242	0.236698	0.201278	0.000307		200	10	0.244296	0.340545	0.28958	0.000576		200	10	0.415486	0.565362	0.490146	0.00151135
200	20	0.0659025	0.0939066	0.0795259	5.45286e-05		200	20	0.0735832	0.10413	0.088164	6.75e-05		200	20	0.075946	0.108995	0.0915305	6.81e-05		200	20	0.111975	0.158996	0.134486	0.000138		200	20	0.158015	0.222596	0.186915	0.000268		200	20	0.231607	0.322305	0.274252	0.000516		200	20	0.403165	0.55733	0.478477	0.00145576
200	50	0.0595261	0.0869469	0.0729689	4.72372e-05		200	50	0.0673365	0.0967709	0.0807184	5.78e-05		200	50	0.0700106	0.100622	0.0841233	5.96e-05		200	50	0.1055	0.152213	0.127149	0.000143		200	50	0.148732	0.211859	0.178114	0.00026		200	50	0.227925	0.310736	0.265835	0.000422		200	50	0.406307	0.537007	0.46848	0.00121037
300	2	0.179266	0.233718	0.205719	0.00021779		300	2	0.194354	0.25876	0.22565	0.00026		300	2	0.193122	0.25177	0.221572	0.000249		300	2	0.233389	0.314404	0.270876	0.000402		300	2	0.277746	0.364172	0.321521	0.000475		300	2	0.351122	0.451443	0.400647	0.000686		300	2	0.528763	0.674509	0.598736	0.00141233
300	4	0.112667	0.151435	0.13269	9.92753e-05		300	4	0.125965	0.169095	0.147418	0.000126		300	4	0.126109	0.168616	0.146403	0.000114		300	4	0.166085	0.221858	0.192763	0.000204		300	4	0.213542	0.283155	0.245822	0.000315		300	4	0.286168	0.376592	0.330399	0.000502		300	4	0.465335	0.603651	0.532833	0.00118215
300	6	0.0907685	0.125441	0.1089	7.24801e-05		300	6	0.105019	0.140295	0.121177	8.33e-05		300	6	0.104247	0.139689	0.122516	8.52e-05		300	6	0.143614	0.194576	0.168324	0.000168		300	6	0.18898	0.254969	0.220738	0.000257		300	6	0.2659	0.35027	0.306114	0.000428		300	6	0.450342	0.573345	0.508168	0.00100511
300	10	0.0776054	0.10596	0.0919542	5.28854e-05		300	10	0.0857284	0.118956	0.101591	6.7e-05		300	10	0.0897727	0.120484	0.104246	6.22e-05		300	10	0.126441	0.172518	0.148751	0.000139		300	10	0.174533	0.230281	0.20139	0.000197		300	10	0.253562	0.327004	0.2889	0.000369		300	10	0.431243	0.54859	0.49065	0.0009
300	20	0.0677269	0.0920137	0.0795319	3.78511e-05		300	20	0.0759193	0.102525	0.0885164	4.75e-05		300	20	0.0783489	0.105095	0.0915676	4.68e-05		300	20	0.115327	0.153029	0.133978	9.63e-05		300	20	0.160909	0.215166	0.187003	0.000189		300	20	0.23873	0.312264	0.27447	0.000343		300	20	0.417487	0.536088	0.477881	0.000926
300	50	0.0626638	0.0836504	0.0728893	2.91366e-05		300	50	0.0691524	0.0931578	0.0811026	3.85e-05		300	50	0.0723426	0.0976524	0.0841791	4.07e-05		300	50	0.108163	0.145778	0.126399	9.11e-05		300	50	0.155414	0.205624	0.178864	0.000161		300	50	0.232632	0.303575	0.266496	0.000315		300	50	0.412299	0.531937	0.46895	0.000947
400	2	0.181446	0.23218	0.205899	0.000171765		400	2	0.198709	0.255157	0.226273	0.000211		400	2	0.195822	0.248098	0.221066	0.000176		400	2	0.238325	0.304717	0.270485	0.000292		400	2	0.284379	0.362663	0.321356	0.000394		400	2	0.35416	0.444072	0.398061	0.000508		400	2	0.542948	0.664578	0.599864	0.00100609
400	4	0.116145	0.15126	0.133099	8.11904e-05		400	4	0.128731	0.167238	0.147331	9.7e-05		400	4	0.127258	0.166753	0.146199	9.58e-05		400	4	0.169957	0.218865	0.193924	0.000166		400	4	0.216737	0.279544	0.245858	0.000251		400	4	0.291387	0.36842	0.33041	0.000368		400	4	0.476187	0.58853	0.534099	0.000787
400	6	0.0945688	0.123281	0.109778	5.39213e-05		400	6	0.105472	0.138717	0.121237	7.09e-05		400	6	0.107735	0.137796	0.122685	6e-05		400	6	0.147808	0.190663	0.168044	0.00012		400	6	0.192948	0.25111	0.220879	0.000205		400	6	0.269946	0.342773	0.306342	0.000342		400	6	0.453061	0.568647	0.509409	0.000819
400	10	0.0801542	0.103425	0.0918392	3.33652e-05		400	10	0.0885278	0.115822	0.10132	5.03e-05		400	10	0.0923662	0.118705	0.104399	4.5e-05		400	10	0.129145	0.170902	0.148752	0.000106		400	10	0.176784	0.227672	0.200667	0.000169		400	10	0.257664	0.323108	0.2881	0.000287		400	10	0.439633	0.542825	0.491321	0.000701
400	20	0.0695795	0.0896075	0.079394	2.89631e-05		400	20	0.0767899	0.101737	0.0881184	3.96e-05		400	20	0.0805737	0.103987	0.0913874	3.48e-05		400	20	0.117486	0.153329	0.134427	8.08e-05		400	20	0.165084	0.212213	0.187371	0.000145		400	20	0.242612	0.305991	0.274831	0.000258		400	20	0.427553	0.532973	0.478302	0.000706
400	50	0.063531	0.0819457	0.0727406	2.19052e-05		400	50	0.0713098	0.0928484	0.0812158	3.14e-05		400	50	0.0740189	0.0965426	0.0846354	3.42e-05		400	50	0.109648	0.143537	0.12662	7.97e-05		400	50	0.156526	0.202292	0.178099	0.000124		400	50	0.237269	0.299364	0.26722	0.000252		400	50	0.418749	0.52207	0.469412	0.000698
500	2	0.183138	0.228866	0.205915	0.000145087		500	2	0.20078	0.252428	0.226278	0.000163		500	2	0.199272	0.247471	0.221769	0.000153		500	2	0.242024	0.301979	0.270555	0.000237		500	2	0.288909	0.358032	0.320841	0.000334		500	2	0.359191	0.441059	0.40023	0.000447		500	2	0.549051	0.65641	0.601295	0.000793
500	4	0.116433	0.147224	0.132655	6.49619e-05		500	4	0.130744	0.166204	0.147111	8.18e-05		500	4	0.130577	0.163921	0.147023	7.7e-05		500	4	0.171382	0.21885	0.193773	0.00014		500	4	0.216792	0.276634	0.245385	0.000225		500	4	0.296827	0.364897	0.329971	0.000306		500	4	0.480765	0.584615	0.532052	0.000681
500	6	0.0962044	0.122487	0.109543	4.60717e-05		500	6	0.106761	0.1366	0.121034	5.56e-05		500	6	0.109574	0.137595	0.122574	5.13e-05		500	6	0.148472	0.190365	0.168204	0.00011		500	6	0.197805	0.246456	0.22058	0.000156		500	6	0.275767	0.338099	0.307518	0.000257		500	6	0.462659	0.560015	0.510095	0.000602
500	10	0.0814334	0.10426	0.0920248	3.15033e-05		500	10	0.0892391	0.11506	0.101589	4.15e-05		500	10	0.0925857	0.117562	0.104197	4.04e-05		500	10	0.132671	0.166611	0.148855	7.5e-05		500	10	0.178885	0.224291	0.200169	0.000132		500	10	0.257898	0.318653	0.288503	0.000234		500	10	0.444965	0.540759	0.491651	0.000577
500	20	0.0705868	0.0891043	0.0796183	2.30299e-05		500	20	0.077811	0.0995418	0.0880848	3.05e-05		500	20	0.0814054	0.102979	0.0916764	2.99e-05		500	20	0.118628	0.151899	0.134627	7.26e-05		500	20	0.166196	0.208617	0.18675	0.000114		500	20	0.248237	0.300784	0.274589	0.000191		500	20	0.432695	0.52068	0.477134	0.000524
500	50	0.0643389	0.0814512	0.0727447	1.96179e-05		500	50	0.0717348	0.0914771	0.0809656	2.6e-05		500	50	0.0751338	0.0955665	0.0846946	2.58e-05		500	50	0.110647	0.142545	0.1264	5.99e-05		500	50	0.158547	0.19951	0.178002	0.000104		500	50	0.23885	0.296521	0.266484	0.000198		500	50	0.428898	0.516539	0.471411	0.000505
600	2	0.185739	0.226361	0.205275	0.000123393		600	2	0.202844	0.253192	0.226835	0.00016		600	2	0.20115	0.244772	0.221883	0.000124		600	2	0.24324	0.298955	0.270916	0.000203		600	2	0.286729	0.352962	0.319982	0.000288		600	2	0.36565	0.436703	0.400168	0.00033		600	2	0.547675	0.653902	0.600216	0.000722
600	4	0.118884	0.14736	0.132787	5.67563e-05		600	4	0.131159	0.164328	0.14708	6.89e-05		600	4	0.132027	0.162798	0.146991	6.27e-05		600	4	0.173055	0.215588	0.192829	0.000119		600	4	0.221693	0.270739	0.245249	0.000166		600	4	0.301821	0.362673	0.330419	0.000236		600	4	0.487244	0.579813	0.532652	0.000557
600	6	0.0954026	0.12155	0.109496	4.08442e-05		600	6	0.108906	0.136293	0.121403	4.46e-05		600	6	0.111252	0.137453	0.122814	4.39e-05		600	6	0.149797	0.188008	0.168036	9.4e-05		600	6	0.198688	0.244996	0.220408	0.000143		600	6	0.279455	0.336588	0.307138	0.000215		600	6	0.468201	0.552727	0.511192	0.000482
600	10	0.0790949	0.101786	0.0917414	3.20721e-05		600	10	0.0901031	0.114279	0.101918	3.79e-05		600	10	0.0935957	0.115943	0.104297	3.28e-05		600	10	0.133294	0.16665	0.148786	7.1e-05		600	10	0.181593	0.222719	0.200774	0.000112		600	10	0.262291	0.315745	0.288603	0.000187		600	10	0.450742	0.538904	0.492901	0.000476
600	20	0.0704284	0.0876859	0.0793846	1.9083e-05		600	20	0.0788063	0.0994503	0.0882626	2.67e-05		600	20	0.0812971	0.101281	0.0914391	2.53e-05		600	20	0.1206	0.149026	0.134515	5.39e-05		600	20	0.168358	0.205042	0.186274	8.67e-05		600	20	0.248771	0.302303	0.275324	0.000178		600	20	0.440023	0.525419	0.47991	0.00048
600	50	0.0654238	0.0807443	0.0728183	1.52936e-05		600	50	0.0717419	0.0909978	0.0809138	2.45e-05		600	50	0.0754315	0.0947696	0.084667	2.26e-05		600	50	0.113155	0.141622	0.126763	5.39e-05		600	50	0.160315	0.198327	0.178234	9.1e-05		600	50	0.242269	0.291719	0.2667	0.000156		600	50	0.433147	0.511581	0.470399	0.000408
700	2	0.18769	0.223328	0.205549	9.62004e-05		700	2	0.204903	0.250034	0.226735	0.000136		700	2	0.202664	0.24403	0.221524	0.000108		700	2	0.24263	0.29903	0.269894	0.000198		700	2	0.291445	0.353116	0.320754	0.000229		700	2	0.36301	0.433361	0.398547	0.000306		700	2	0.553315	0.652308	0.601421	0.000621
700	4	0.120205	0.145507	0.133002	4.8902e-05		700	4	0.131842	0.163355	0.147032	6.57e-05		700	4	0.132658	0.161702	0.146784	5.4e-05		700	4	0.174122	0.214788	0.193575	0.000108		700	4	0.222064	0.26898	0.245057	0.000148		700	4	0.301416	0.36073	0.330677	0.000225		700	4	0.492638	0.575682	0.533478	0.000485
700	6	0.0966111	0.121222	0.109585	3.47125e-05		700	6	0.109481	0.135267	0.121758	4.43e-05		700	6	0.11111	0.135508	0.122685	3.85e-05		700	6	0.150771	0.185681	0.168038	7.95e-05		700	6	0.200434	0.240927	0.220061	0.000115		700	6	0.282157	0.33502	0.307651	0.00018		700	6	0.470523	0.549622	0.509805	0.000412
700	10	0.0824067	0.101304	0.092387	2.43187e-05		700	10	0.0919034	0.113177	0.101742	3.15e-05		700	10	0.0938295	0.115597	0.104395	2.97e-05		700	10	0.133668	0.163068	0.148612	6.03e-05		700	10	0.181627	0.219644	0.200633	9.8e-05		700	10	0.264482	0.313337	0.289176	0.000156		700	10	0.45442	0.533691	0.492686	0.000405
700	20	0.0706655	0.0873722	0.0794991	1.78001e-05		700	20	0.0788808	0.0990337	0.0881601	2.5e-05		700	20	0.0829956	0.101202	0.09155	2.15e-05		700	20	0.121538	0.149706	0.134656	5.39e-05		700	20	0.167864	0.2054	0.186739	8.68e-05		700	20	0.251628	0.298053	0.274066	0.000144		700	20	0.439122	0.517225	0.478788	0.000391
700	50	0.0656143	0.0807436	0.0728101	1.474e-05		700	50	0.0730094	0.090484	0.0810277	1.99e-05		700	50	0.0764583	0.0939537	0.0847448	1.9e-05		700	50	0.114562	0.139619	0.126698	4.36e-05		700	50	0.162033	0.197847	0.178309	8.56e-05		700	50	0.244829	0.290878	0.266599	0.000136		700	50	0.434312	0.505875	0.471006	0.000351
800	2	0.187587	0.223773	0.205564	0.000100398		800	2	0.20639	0.249162	0.226825	0.000117		800	2	0.202728	0.239716	0.220971	9.33e-05		800	2	0.245761	0.297797	0.270987	0.000182		800	2	0.292909	0.351023	0.320909	0.000213		800	2	0.366481	0.431383	0.399071	0.00028		800	2	0.554391	0.644159	0.599814	0.000525
800	4	0.121677	0.145089	0.133416	4.4032e-05		800	4	0.133757	0.16158	0.146879	5.53e-05		800	4	0.133762	0.159704	0.146321	4.56e-05		800	4	0.173711	0.213583	0.193015	9.94e-05		800	4	0.222899	0.267749	0.244978	0.00013		800	4	0.305608	0.358027	0.330636	0.000191		800	4	0.493174	0.574712	0.533481	0.000415
800	6	0.0979902	0.119925	0.109748	3.05835e-05		800	6	0.109553	0.134954	0.121339	3.86e-05		800	6	0.111858	0.134916	0.122627	3.54e-05		800	6	0.152625	0.183892	0.168152	6.84e-05		800	6	0.200344	0.241983	0.22039	0.000116		800	6	0.284108	0.331822	0.30734	0.000159		800	6	0.473275	0.547379	0.509936	0.000375
800	10	0.0824842	0.100799	0.0922089	2.01933e-05		800	10	0.0916526	0.11245	0.101687	2.81e-05		800	10	0.0954784	0.114977	0.104463	2.58e-05		800	10	0.133296	0.164263	0.148465	6.1e-05		800	10	0.183974	0.218733	0.200697	8.66e-05		800	10	0.266068	0.312252	0.288229	0.000139		800	10	0.45575	0.530347	0.491433	0.000357
800	20	0.0710444	0.08719	0.0793372	1.61976e-05		800	20	0.0796818	0.0981227	0.0882524	2.2e-05		800	20	0.0834614	0.100845	0.0918188	1.99e-05		800	20	0.12251	0.149253	0.134809	4.62e-05		800	20	0.169928	0.203205	0.18626	7.37e-05		800	20	0.253637	0.297946	0.274719	0.000122		800	20	0.442874	0.516823	0.478614	0.000358
800	50	0.0663998	0.0796788	0.0731061	1.10441e-05		800	50	0.0736083	0.0906868	0.0811949	1.86e-05		800	50	0.0767612	0.0936703	0.0845639	1.91e-05		800	50	0.114792	0.140385	0.126747	4.4e-05		800	50	0.163698	0.194714	0.178381	6.3e-05		800	50	0.245825	0.288953	0.266128	0.000128		800	50	0.437004	0.505463	0.469908	0.00033
900	2	0.189848	0.222578	0.205267	8.76286e-05		900	2	0.208207	0.246562	0.225749	0.000103		900	2	0.203312	0.241276	0.221489	9.7e-05		900	2	0.24837	0.299065	0.270814	0.00016		900	2	0.294089	0.349754	0.32054	0.000195		900	2	0.370546	0.430134	0.400347	0.000236		900	2	0.560306	0.641361	0.600139	0.000461
900	4	0.121988	0.144255	0.133196	3.75919e-05		900	4	0.133982	0.161348	0.146961	5.04e-05		900	4	0.133865	0.161269	0.146669	4.7e-05		900	4	0.175404	0.213373	0.192942	9.67e-05		900	4	0.223698	0.268232	0.245025	0.000131		900	4	0.306976	0.356305	0.330189	0.000166		900	4	0.496765	0.568676	0.533592	0.000349
900	6	0.0990647	0.119052	0.109652	2.6945e-05		900	6	0.110058	0.133653	0.121058	3.72e-05		900	6	0.112209	0.133954	0.122689	2.95e-05		900	6	0.152708	0.184595	0.168166	6.64e-05		900	6	0.202261	0.239449	0.220107	8.79e-05		900	6	0.283879	0.332054	0.307314	0.000145		900	6	0.473695	0.547667	0.511129	0.000335
900	10	0.0819568	0.100642	0.0918755	2.0947e-05		900	10	0.0926749	0.111844	0.101658	2.44e-05		900	10	0.0953926	0.114256	0.104248	2.11e-05		900	10	0.135587	0.165105	0.14914	5.81e-05		900	10	0.183929	0.219723	0.200764	8.18e-05		900	10	0.267474	0.31061	0.288574	0.000124		900	10	0.457194	0.52542	0.491595	0.000284
900	20	0.0715108	0.0868026	0.0793898	1.48735e-05		900	20	0.0801491	0.0975421	0.0881077	1.9e-05		900	20	0.0840531	0.100304	0.0915653	1.67e-05		900	20	0.122555	0.147903	0.134737	4.24e-05		900	20	0.171356	0.202617	0.186258	6.46e-05		900	20	0.255477	0.296659	0.275163	0.000107		900	20	0.44637	0.513119	0.478337	0.000289
900	50	0.066564	0.0792238	0.0728913	1.08857e-05		900	50	0.0737855	0.08999	0.0811077	1.65e-05		900	50	0.0772765	0.0932653	0.0845952	1.58e-05		900	50	0.115298	0.138925	0.126534	3.81e-05		900	50	0.16418	0.193306	0.177728	5.88e-05		900	50	0.245951	0.286519	0.266549	0.000103		900	50	0.437138	0.503865	0.471481	0.000281
1000	2	0.190015	0.22214	0.20554	8.28619e-05		1000	2	0.209626	0.247012	0.226725	9.35e-05		1000	2	0.204939	0.240324	0.221479	7.52e-05		1000	2	0.24863	0.29518	0.270693	0.000142		1000	2	0.294741	0.348452	0.32007	0.000189		1000	2	0.372175	0.430192	0.399891	0.000214		1000	2	0.562378	0.638622	0.601177	0.00038
1000	4	0.121602	0.143741	0.133147	3.89514e-05		1000	4	0.135067	0.162232	0.147154	4.55e-05		1000	4	0.134719	0.160082	0.146687	3.8e-05		1000	4	0.175832	0.213461	0.193676	8.91e-05		1000	4	0.226383	0.266474	0.24519	0.000108		1000	4	0.309122	0.355904	0.330174	0.000144		1000	4	0.50007	0.570932	0.533442	0.000324
1000	6	0.0964209	0.118716	0.10938	3.03682e-05		1000	6	0.109927	0.133419	0.121363	3.48e-05		1000	6	0.113168	0.133553	0.122585	2.77e-05		1000	6	0.152716	0.183863	0.168151	6.25e-05		1000	6	0.202234	0.239038	0.220246	9.11e-05		1000	6	0.284516	0.331139	0.307913	0.000137		1000	6	0.479425	0.547665	0.510897	0.000303
1000	10	0.0818118	0.0998604	0.091828	1.75456e-05		1000	10	0.0931512	0.111982	0.10181	2.35e-05		1000	10	0.096094	0.114652	0.104562	2.34e-05		1000	10	0.135583	0.16296	0.148229	4.8e-05		1000	10	0.185387	0.218029	0.201131	7.2e-05		1000	10	0.268868	0.309297	0.288921	0.000114		1000	10	0.458463	0.525135	0.491776	0.000286
1000	20	0.0721694	0.0863311	0.0798063	1.27145e-05		1000	20	0.0802778	0.0975388	0.0881709	2.01e-05		1000	20	0.0844194	0.0995995	0.0913279	1.55e-05		1000	20	0.122175	0.146798	0.134422	4.03e-05		1000	20	0.170974	0.202217	0.186159	6.37e-05		1000	20	0.255291	0.293685	0.274844	9.97e-05		1000	20	0.449114	0.509935	0.478563	0.000252
1000	50	0.0666195	0.0790499	0.0727924	1.02859e-05		1000	50	0.0741279	0.0888546	0.0810688	1.39e-05		1000	50	0.0779422	0.0924139	0.0845847	1.35e-05		1000	50	0.115696	0.138985	0.126595	3.38e-05		1000	50	0.162731	0.193469	0.177748	6.06e-05		1000	50	0.248994	0.2873	0.266999	9.32e-05		1000	50	0.440649	0.502289	0.470942	0.000249
2000	2	0.195138	0.216742	0.205467	4.40628e-05		2000	2	0.211869	0.243575	0.226211	6.54e-05		2000	2	0.209129	0.236715	0.221577	4.63e-05		2000	2	0.251484	0.290928	0.270371	9.91e-05		2000	2	0.300983	0.34277	0.320533	0.000116		2000	2	0.379118	0.422241	0.399797	0.000115		2000	2	0.573334	0.628337	0.600354	0.000186
2000	4	0.125635	0.141134	0.133137	2.53718e-05		2000	4	0.136631	0.158723	0.146875	3.21e-05		2000	4	0.137447	0.157303	0.146787	2.33e-05		2000	4	0.180214	0.208179	0.19328	5.08e-05		2000	4	0.230385	0.261751	0.245181	6.76e-05		2000	4	0.313861	0.349004	0.330997	7.95e-05		2000	4	0.510348	0.55841	0.533595	0.00015
2000	6	0.10297	0.116456	0.109716	1.70478e-05		2000	6	0.112139	0.130666	0.121036	2.14e-05		2000	6	0.115137	0.130513	0.122533	1.54e-05		2000	6	0.156063	0.181747	0.167929	4.06e-05		2000	6	0.206813	0.233828	0.220327	5.24e-05		2000	6	0.291249	0.324527	0.307914	6.77e-05		2000	6	0.488229	0.536908	0.511077	0.000133
2000	10	0.0821734	0.0980545	0.0917984	1.25802e-05		2000	10	0.0945431	0.110779	0.101829	1.61e-05		2000	10	0.0982829	0.11216	0.104534	1.29e-05		2000	10	0.137897	0.160484	0.148637	3.14e-05		2000	10	0.187391	0.214486	0.200579	4.39e-05		2000	10	0.274096	0.303052	0.288386	5.71e-05		2000	10	0.470341	0.514021	0.491921	0.000122
2000	20	0.0736789	0.0846168	0.0795574	7.75174e-06		2000	20	0.0822699	0.0964629	0.0883517	1.32e-05		2000	20	0.0857848	0.0982472	0.0916454	9.72e-06		2000	20	0.125058	0.145561	0.134689	2.69e-05		2000	20	0.175053	0.198254	0.18638	3.53e-05		2000	20	0.262327	0.289239	0.275032	5.08e-05		2000	20	0.4578	0.501218	0.479179	0.000125
2000	50	0.0678458	0.077261	0.0726807	5.58975e-06		2000	50	0.0755021	0.0890858	0.0810535	1.19e-05		2000	50	0.0797205	0.0903408	0.084609	7.64e-06		2000	50	0.11831	0.136325	0.126873	2.12e-05		2000	50	0.166899	0.189498	0.177677	3.18e-05		2000	50	0.253697	0.280323	0.266507	4.75e-05		2000	50	0.449344	0.491778	0.470058	0.000115
3000	2	0.196274	0.214893	0.2052	5.66024e-05		3000	2	0.213669	0.242888	0.226526	5.29e-05		3000	2	0.211123	0.233042	0.221524	3.27e-05		3000	2	0.252955	0.288648	0.27006	8.25e-05		3000	2	0.302108	0.338768	0.320093	8.89e-05		3000	2	0.383878	0.416416	0.399766	7.26e-05		3000	2	0.579272	0.622837	0.601486	0.000125
3000	4	0.126752	0.139826	0.132922	1.99258e-05		3000	4	0.138022	0.158406	0.14711	2.64e-05		3000	4	0.139684	0.15528	0.146747	1.53e-05		3000	4	0.181472	0.207331	0.193337	4.33e-05		3000	4	0.230752	0.259472	0.244768	5.51e-05		3000	4	0.316421	0.34551	0.330257	5.14e-05		3000	4	0.514536	0.553713	0.534006	0.0001
3000	6	0.0936076	0.115256	0.109392	1.69727e-05		3000	6	0.114192	0.130355	0.121478	1.79e-05		3000	6	0.116778	0.130374	0.122784	1.22e-05		3000	6	0.158279	0.179889	0.168048	3.26e-05		3000	6	0.208405	0.233099	0.220435	4.17e-05		3000	6	0.295062	0.320749	0.307693	4.1e-05		3000	6	0.491731	0.531046	0.510873	9.25e-05
3000	10	0.0816102	0.0965871	0.0919613	9.19345e-06		3000	10	0.0952608	0.109735	0.101732	1.27e-05		3000	10	0.0988989	0.111079	0.104213	8.62e-06		3000	10	0.139498	0.158412	0.148676	2.43e-05		3000	10	0.189674	0.212532	0.200576	3.3e-05		3000	10	0.276941	0.300566	0.288754	3.67e-05		3000	10	0.47462	0.511445	0.49276	8.52e-05
3000	20	0.0733902	0.0837283	0.0795522	6.24833e-06		3000	20	0.0825873	0.0955141	0.0884653	1.07e-05		3000	20	0.0865176	0.0975159	0.0914036	7.23e-06		3000	20	0.125971	0.143889	0.134714	2.22e-05		3000	20	0.176931	0.196696	0.186041	2.58e-05		3000	20	0.264261	0.286256	0.275198	3.14e-05		3000	20	0.462616	0.496412	0.478819	7.29e-05
3000	50	0.0687642	0.076523	0.0729353	3.75242e-06		3000	50	0.0759115	0.0867382	0.0808953	8.1e-06		3000	50	0.0799746	0.0903952	0.0845624	6.83e-06		3000	50	0.118123	0.135646	0.126433	1.95e-05		3000	50	0.16843	0.188207	0.177896	2.43e-05		3000	50	0.256423	0.278348	0.266506	3.1e-05		3000	50	0.454275	0.48776	0.471104	7.17e-05
4000	2	0.198496	0.213184	0.205762	2.51514e-05		4000	2	0.214784	0.240155	0.226594	4.3e-05		4000	2	0.21203	0.232335	0.221311	2.65e-05		4000	2	0.254814	0.288671	0.270213	7.39e-05		4000	2	0.304626	0.339108	0.320759	8.35e-05		4000	2	0.385153	0.415906	0.400224	6.12e-05		4000	2	0.584505	0.62105	0.601718	9.01e-05
4000	4	0.127613	0.138449	0.133024	1.87e-05		4000	4	0.138573	0.157515	0.146815	2.26e-05		4000	4	0.140295	0.155427	0.146743	1.4e-05		4000	4	0.182103	0.206648	0.19357	4.01e-05		4000	4	0.232884	0.259047	0.244827	4.56e-05		4000	4	0.318862	0.342861	0.330489	3.67e-05		4000	4	0.518271	0.549031	0.533788	6.4e-05
4000	6	0.104404	0.114388	0.109667	1.04843e-05		4000	6	0.114327	0.13023	0.121433	1.72e-05		4000	6	0.117305	0.129635	0.122788	9.85e-06		4000	6	0.158832	0.179475	0.168294	2.91e-05		4000	6	0.209557	0.233568	0.220221	3.58e-05		4000	6	0.296499	0.319803	0.307778	3.54e-05		4000	6	0.495573	0.52466	0.510431	5.64e-05
4000	10	0.0815334	0.0961298	0.0918813	7.8377e-06		4000	10	0.0958254	0.10868	0.101596	1.06e-05		4000	10	0.0993374	0.110308	0.104315	7.8e-06		4000	10	0.139845	0.159624	0.14889	2.48e-05		4000	10	0.189814	0.211292	0.200635	2.82e-05		4000	10	0.278826	0.299756	0.28911	2.81e-05		4000	10	0.478658	0.507675	0.492453	5.67e-05
4000	20	0.0739647	0.0832798	0.0796262	4.61731e-06		4000	20	0.0829372	0.0948571	0.0880957	8.5e-06		4000	20	0.0871119	0.0966519	0.0914831	6.37e-06		4000	20	0.12699	0.143196	0.134671	1.78e-05		4000	20	0.176638	0.196661	0.186101	2.24e-05		4000	20	0.265764	0.284532	0.274996	2.29e-05		4000	20	0.464443	0.492377	0.478834	4.97e-05
4000	50	0.0690843	0.0763317	0.0729145	3.20232e-06		4000	50	0.0762954	0.0875783	0.0810805	8.36e-06		4000	50	0.0806136	0.0894433	0.084446	5.07e-06		4000	50	0.119073	0.135916	0.12669	1.75e-05		4000	50	0.168981	0.187758	0.177913	2.21e-05		4000	50	0.258709	0.276168	0.267081	2.12e-05		4000	50	0.458106	0.484388	0.471231	4.68e-05
5000	2	0.199038	0.213473	0.205848	3.30883e-05		5000	2	0.215418	0.239336	0.225846	4.03e-05		5000	2	0.212233	0.231734	0.221189	2.69e-05		5000	2	0.255477	0.285846	0.27059	6.27e-05		5000	2	0.305768	0.339385	0.320755	7.78e-05		5000	2	0.387259	0.414928	0.400219	4.99e-05		5000	2	0.586027	0.616915	0.601321	6.05e-05
5000	4	0.127742	0.138417	0.132832	2.17138e-05		5000	4	0.139108	0.157926	0.14682	2.16e-05		5000	4	0.140075	0.155705	0.146652	1.37e-05		5000	4	0.182642	0.207494	0.193316	3.96e-05		5000	4	0.231659	0.259208	0.244532	4.25e-05		5000	4	0.320404	0.341248	0.330462	2.76e-05		5000	4	0.519916	0.546873	0.533512	4.99e-05
5000	6	0.0933893	0.11382	0.109519	1.32263e-05		5000	6	0.11452	0.129902	0.121348	1.5e-05		5000	6	0.117222	0.129121	0.122664	9.04e-06		5000	6	0.158368	0.180256	0.168422	3.01e-05		5000	6	0.209563	0.232016	0.220027	3.36e-05		5000	6	0.297907	0.31797	0.307732	2.54e-05		5000	6	0.498654	0.524	0.511238	4.49e-05
5000	10	0.0819691	0.0956433	0.0919276	7.40097e-06		5000	10	0.0958765	0.109264	0.101708	1.07e-05		5000	10	0.0999078	0.110446	0.104438	6.94e-06		5000	10	0.139671	0.157812	0.148496	1.94e-05		5000	10	0.191233	0.211251	0.200262	2.63e-05		5000	10	0.280473	0.298003	0.28906	1.98e-05		5000	10	0.4811	0.504742	0.492823	3.71e-05
5000	20	0.0734922	0.0827742	0.0795021	4.82775e-06		5000	20	0.0832912	0.0955877	0.0881325	9.33e-06		5000	20	0.0873995	0.0975627	0.0913548	5.65e-06		5000	20	0.126798	0.14445	0.134661	1.88e-05		5000	20	0.177887	0.195623	0.18639	2.08e-05		5000	20	0.266669	0.284206	0.275093	1.8e-05		5000	20	0.466333	0.49008	0.478705	3.61e-05
5000	50	0.0693179	0.0761683	0.0729213	2.90974e-06		5000	50	0.0765404	0.0871503	0.080926	7.29e-06		5000	50	0.080845	0.0894777	0.0845361	5.31e-06		5000	50	0.119474	0.13546	0.126583	1.53e-05		5000	50	0.170067	0.187147	0.177913	1.86e-05		5000	50	0.259321	0.275286	0.266753	1.74e-05		5000	50	0.459531	0.482734	0.471157	3.32e-05
Biased allele frequencies: MAF < 0.25
# loci	# individuals	lower CI	upper CI	average Fst	variation		# loci	# individuals	lower CI	upper CI	average Fst	variation		# loci	# individuals	lower CI	upper CI	average Fst	variation		# loci	# individuals	lower CI	upper CI	average Fst	variation		# loci	# individuals	lower CI	upper CI	average Fst	variation		# loci	# individuals	lower CI	upper CI	average Fst	variation		# loci	# individuals	lower CI	upper CI	average Fst	variation
10	2	0.124868	0.506122	0.286723	0.0090743		10	2	0.119048	0.51746	0.294002	0.0103426		10	2	0.140952	0.501587	0.29586	0.00924349		10	2	0.140476	0.612245	0.33856	0.0145532		10	2	0.167619	0.728571	0.403446	0.0212231		10	2	0.190476	0.738095	0.406273	0.0195643		10	2	0.17619	0.834286	0.435806	0.0287056
10	4	0.0516755	0.241003	0.132733	0.0024144		10	4	0.0578866	0.263742	0.142247	0.00274507		10	4	0.0587121	0.256924	0.142919	0.00252039		10	4	0.071746	0.312167	0.174555	0.00388462		10	4	0.0996633	0.424043	0.239387	0.00679934		10	4	0.111962	0.450837	0.244012	0.00700907		10	4	0.122658	0.539683	0.30049	0.0116079
10	6	0.0307033	0.160004	0.0854872	0.00112762		10	6	0.0343002	0.170799	0.0936508	0.00122695		10	6	0.0361959	0.17807	0.0950005	0.00128456		10	6	0.0504804	0.236023	0.130232	0.00238012		10	6	0.0815706	0.346221	0.194516	0.00453074		10	6	0.0852456	0.350702	0.198687	0.0048111		10	6	0.108639	0.451914	0.256917	0.0077285
10	10	0.0171692	0.0985816	0.0506323	0.00043871		10	10	0.0204297	0.107656	0.0557404	0.000492		10	10	0.0219397	0.113959	0.060269	0.000577		10	10	0.0323131	0.179381	0.0915867	0.00130433		10	10	0.0677397	0.270818	0.154514	0.00271954		10	10	0.0705914	0.299998	0.171435	0.00366098		10	10	0.0824156	0.387776	0.228663	0.00607857
10	20	0.00816324	0.0511014	0.0250901	0.000132237		10	20	0.00996682	0.0576298	0.0283437	0.000151		10	20	0.0127786	0.0688679	0.034348	0.00021		10	20	0.0269828	0.128778	0.0685215	0.00071		10	20	0.0613756	0.222287	0.12959	0.00171177		10	20	0.0523535	0.264348	0.149697	0.00293429		10	20	0.0817032	0.34342	0.203379	0.00452969
10	50	0.00342444	0.0205255	0.00992387	2.03892e-05		10	50	0.00407125	0.0246591	0.0122531	2.71e-05		10	50	0.00682099	0.0373419	0.0192962	6.78e-05		10	50	0.0191511	0.108055	0.0541264	0.000502		10	50	0.0600997	0.196073	0.117139	0.00124034		10	50	0.056608	0.243662	0.138164	0.00239439		10	50	0.0740173	0.328744	0.191422	0.00421082
20	2	0.170159	0.439683	0.288644	0.00467249		20	2	0.176508	0.469728	0.304971	0.00558823		20	2	0.179592	0.453968	0.297378	0.00475495		20	2	0.196825	0.535714	0.343141	0.00737002		20	2	0.230303	0.60696	0.391345	0.00918196		20	2	0.242857	0.639683	0.409126	0.00950282		20	2	0.261905	0.737415	0.462307	0.0146052
20	4	0.0753529	0.20232	0.132383	0.00111651		20	4	0.0784601	0.219099	0.142563	0.00124511		20	4	0.0832745	0.219506	0.143346	0.00127382		20	4	0.100646	0.279382	0.178079	0.002115		20	4	0.131999	0.358658	0.229594	0.00318691		20	4	0.153532	0.401813	0.252798	0.00377542		20	4	0.18019	0.468259	0.3119	0.00541168
20	6	0.0435915	0.140738	0.0865928	0.00058892		20	6	0.0472821	0.144668	0.0925103	0.000624		20	6	0.0558081	0.152706	0.0968256	0.000628		20	6	0.0686211	0.211177	0.13211	0.00125594		20	6	0.107547	0.287909	0.182391	0.00194279		20	6	0.115926	0.316163	0.20781	0.00262152		20	6	0.151021	0.411734	0.270857	0.00450467
20	10	0.0247167	0.0844481	0.0507586	0.000224575		20	10	0.0288596	0.0900814	0.055105	0.000249		20	10	0.0317842	0.098521	0.0608726	0.000272		20	10	0.0534755	0.149185	0.095821	0.000636		20	10	0.0851612	0.223116	0.145434	0.0012486		20	10	0.103171	0.266742	0.17833	0.00181975		20	10	0.137411	0.363243	0.240612	0.00325595
20	20	0.0123475	0.0400019	0.0247065	5.48645e-05		20	20	0.0131411	0.0467709	0.0281596	7.23e-05		20	20	0.0160219	0.058633	0.0349996	0.000122		20	20	0.0369418	0.110542	0.0698078	0.000362		20	20	0.07017	0.182387	0.120106	0.000818		20	20	0.0882286	0.236421	0.155352	0.00147622		20	20	0.124578	0.319845	0.219084	0.00256354
20	50	0.00454724	0.0167192	0.00974713	9.40555e-06		20	50	0.00592995	0.0206577	0.011932	1.4e-05		20	50	0.00996516	0.0335213	0.0197106	3.69e-05		20	50	0.0278862	0.0884205	0.0554729	0.000248		20	50	0.0664283	0.166452	0.108816	0.000628		20	50	0.08215	0.219296	0.144724	0.00116726		20	50	0.116707	0.304549	0.207261	0.00218488
30	2	0.181573	0.399206	0.285331	0.00296364		30	2	0.208403	0.42619	0.30471	0.00317762		30	2	0.2	0.414484	0.300628	0.00315686		30	2	0.214059	0.47619	0.334856	0.00425662		30	2	0.257143	0.548371	0.38643	0.00586948		30	2	0.271746	0.569048	0.406388	0.00609794		30	2	0.306122	0.662434	0.469066	0.00871553
30	4	0.0837878	0.189422	0.132209	0.000720278		30	4	0.0889125	0.204253	0.14123	0.000897		30	4	0.0863269	0.208811	0.142681	0.000912		30	4	0.113767	0.255705	0.179171	0.00135767		30	4	0.14714	0.319171	0.22309	0.0020188		30	4	0.170341	0.364735	0.255427	0.00236229		30	4	0.201557	0.457822	0.317794	0.00407471
30	6	0.0550231	0.128537	0.0867113	0.000347352		30	6	0.0541535	0.134706	0.092043	0.000428		30	6	0.061226	0.143653	0.0976475	0.000436		30	6	0.0830955	0.189568	0.131356	0.000765		30	6	0.118552	0.252943	0.179453	0.0012411		30	6	0.13976	0.3004	0.215735	0.00168227		30	6	0.174114	0.392521	0.275566	0.00299547
30	10	0.0296051	0.0756158	0.0509256	0.000143158		30	10	0.0323166	0.0845984	0.0558601	0.000173		30	10	0.0390034	0.0898247	0.0612221	0.000179		30	10	0.0578202	0.144091	0.0971347	0.000468		30	10	0.0918674	0.210657	0.142571	0.000831		30	10	0.118326	0.254646	0.17994	0.00121753		30	10	0.15987	0.348072	0.246	0.00223324
30	20	0.0145237	0.039533	0.0249316	3.75938e-05		30	20	0.0154247	0.0438833	0.028182	5.21e-05		30	20	0.0205462	0.0544307	0.0352867	6.96e-05		30	20	0.0430519	0.106696	0.0704136	0.000268		30	20	0.0773335	0.166314	0.117519	0.000522		30	20	0.103287	0.223745	0.159216	0.000984		30	20	0.150439	0.314144	0.224998	0.00171558
30	50	0.00550932	0.0149707	0.00959864	5.91167e-06		30	50	0.00684145	0.0180407	0.0117066	8.82e-06		30	50	0.0112771	0.0307209	0.0198173	2.57e-05		30	50	0.0342565	0.0845481	0.0567347	0.00017		30	50	0.0674117	0.144675	0.104027	0.000387		30	50	0.101	0.209349	0.149205	0.000763		30	50	0.139452	0.295368	0.212668	0.00156774
40	2	0.199015	0.37877	0.285765	0.00226947		40	2	0.216571	0.410989	0.303445	0.00255819		40	2	0.216381	0.401905	0.299762	0.00234259		40	2	0.230857	0.45746	0.338097	0.00341074		40	2	0.270748	0.515018	0.382044	0.00407556		40	2	0.289356	0.567965	0.413726	0.00490386		40	2	0.320802	0.648889	0.474123	0.00727616
40	4	0.0893832	0.183724	0.132908	0.000557128		40	4	0.0951881	0.193188	0.141398	0.000638		40	4	0.0957468	0.199207	0.142654	0.000644		40	4	0.121951	0.242856	0.178543	0.000965		40	4	0.15327	0.296638	0.220797	0.00147497		40	4	0.181488	0.34414	0.259361	0.00173265		40	4	0.220367	0.435264	0.319615	0.00292249
40	6	0.054243	0.120596	0.0853624	0.000299483		40	6	0.0603452	0.129031	0.0923191	0.000304		40	6	0.0627069	0.134826	0.095762	0.000337		40	6	0.0893561	0.181008	0.130956	0.000571		40	6	0.122036	0.243813	0.174317	0.000937		40	6	0.146947	0.291932	0.214981	0.00135468		40	6	0.193335	0.37235	0.278278	0.0021192
40	10	0.0318249	0.0739866	0.0506683	0.000110156		40	10	0.035605	0.0787334	0.0549598	0.000128		40	10	0.0399214	0.0898617	0.0613946	0.000166		40	10	0.064104	0.131495	0.0956525	0.000307		40	10	0.0995367	0.188125	0.140194	0.000554		40	10	0.125305	0.254411	0.183611	0.00102919		40	10	0.171869	0.328765	0.247044	0.00168294
40	20	0.0153008	0.0367771	0.0246251	2.81341e-05		40	20	0.0173558	0.0413535	0.028112	3.81e-05		40	20	0.0221309	0.0499676	0.0348598	5.38e-05		40	20	0.0464923	0.102306	0.071783	0.000197		40	20	0.0789844	0.157653	0.116693	0.000431		40	20	0.112203	0.211516	0.160186	0.000713		40	20	0.157391	0.2968	0.225963	0.0012923
40	50	0.00560561	0.0139368	0.00953145	4.47429e-06		40	50	0.00716776	0.016942	0.0118333	6.31e-06		40	50	0.0125528	0.0284765	0.0199048	1.8e-05		40	50	0.0360059	0.0797482	0.0563683	0.000123		40	50	0.070939	0.142831	0.103627	0.000333		40	50	0.100814	0.198919	0.148036	0.000651		40	50	0.153056	0.288309	0.219056	0.00117505
50	2	0.215664	0.375214	0.287121	0.00164483		50	2	0.22175	0.401158	0.303793	0.00206677		50	2	0.220238	0.387879	0.298102	0.00191605		50	2	0.245887	0.439827	0.339701	0.00249335		50	2	0.27873	0.50384	0.38149	0.00344878		50	2	0.299817	0.539456	0.408609	0.00397539		50	2	0.337778	0.62963	0.470712	0.00565404
50	4	0.097434	0.172234	0.132782	0.000387287		50	4	0.100604	0.190599	0.142139	0.000524		50	4	0.105289	0.1919	0.144234	0.000496		50	4	0.125637	0.240011	0.179167	0.000842		50	4	0.159537	0.296149	0.221332	0.0012086		50	4	0.185704	0.33994	0.257973	0.00150903		50	4	0.228037	0.423718	0.323431	0.0025172
50	6	0.0592102	0.118783	0.0864261	0.000240001		50	6	0.0654565	0.125227	0.0937656	0.000248		50	6	0.0678234	0.131849	0.0978336	0.00027		50	6	0.0941595	0.177742	0.131224	0.000465		50	6	0.123132	0.226888	0.1734	0.000779		50	6	0.151503	0.282572	0.215059	0.00104108		50	6	0.20774	0.365881	0.281421	0.00171261
50	10	0.0348161	0.0698953	0.0510197	8.81924e-05		50	10	0.0374759	0.0774909	0.0551101	9.83e-05		50	10	0.0410663	0.0836335	0.0609796	0.000118		50	10	0.0677361	0.132338	0.0965484	0.000273		50	10	0.0995021	0.18561	0.139055	0.000522		50	10	0.129257	0.238831	0.181168	0.000804		50	10	0.184277	0.322134	0.249497	0.00127225
50	20	0.0163523	0.0353105	0.0249426	2.28961e-05		50	20	0.0183845	0.0396782	0.0280909	2.94e-05		50	20	0.0231178	0.0484983	0.0349254	4.47e-05		50	20	0.0497698	0.09774	0.0711876	0.000155		50	20	0.0840813	0.152377	0.115591	0.000327		50	20	0.117337	0.212469	0.162266	0.000626		50	20	0.167799	0.296241	0.229454	0.0010514
50	50	0.00631294	0.0138069	0.00962001	3.80923e-06		50	50	0.00770447	0.0166313	0.0119023	5.26e-06		50	50	0.0133669	0.0283289	0.0199254	1.43e-05		50	50	0.0397186	0.0773973	0.0568537	9.86e-05		50	50	0.0735245	0.133863	0.101844	0.000233		50	50	0.107429	0.196731	0.149159	0.000519		50	50	0.155781	0.27921	0.215873	0.000964
60	2	0.218845	0.375684	0.286649	0.00152247		60	2	0.227211	0.38734	0.305261	0.00166841		60	2	0.225436	0.382392	0.298453	0.00169301		60	2	0.257915	0.434524	0.339085	0.00209502		60	2	0.283208	0.494077	0.381597	0.0029258		60	2	0.305506	0.540544	0.411094	0.00318231		60	2	0.344762	0.619048	0.470714	0.00466866
60	4	0.0984176	0.169662	0.132257	0.000341999		60	4	0.105087	0.182322	0.142023	0.000417		60	4	0.105271	0.187539	0.144205	0.000451		60	4	0.128888	0.230381	0.179472	0.000669		60	4	0.162298	0.286347	0.220317	0.00101268		60	4	0.191716	0.337366	0.260881	0.00133682		60	4	0.243456	0.411767	0.322076	0.00184048
60	6	0.0605268	0.119061	0.0869227	0.000196019		60	6	0.0666216	0.123403	0.0925533	0.000212		60	6	0.0702841	0.12785	0.0977847	0.000227		60	6	0.0953117	0.172444	0.131939	0.000396		60	6	0.127358	0.227203	0.172424	0.000632		60	6	0.161558	0.274104	0.215226	0.000869		60	6	0.209493	0.361074	0.281506	0.00144706
60	10	0.0355887	0.0674664	0.0508264	6.58601e-05		60	10	0.0394217	0.0754493	0.0557147	8.66e-05		60	10	0.0430505	0.0821806	0.0607705	9.86e-05		60	10	0.0692116	0.125328	0.0952711	0.000192		60	10	0.102613	0.177294	0.138051	0.00039		60	10	0.134324	0.236845	0.18478	0.000661		60	10	0.182762	0.317662	0.249086	0.00118932
60	20	0.0167443	0.0339176	0.0248106	1.93316e-05		60	20	0.0190454	0.0383303	0.0278297	2.55e-05		60	20	0.0242613	0.0480668	0.0350829	3.69e-05		60	20	0.0521976	0.0927534	0.0713272	0.000121		60	20	0.0841446	0.147633	0.114577	0.000266		60	20	0.119351	0.210718	0.162217	0.000507		60	20	0.174027	0.290427	0.231109	0.000925
60	50	0.00634614	0.0132375	0.0095161	3.09339e-06		60	50	0.0081688	0.0162352	0.0118204	4.4e-06		60	50	0.0139765	0.027917	0.0199944	1.24e-05		60	50	0.0409252	0.0759583	0.0569351	8.61e-05		60	50	0.0749782	0.129987	0.101158	0.000205		60	50	0.114283	0.18991	0.150679	0.000407		60	50	0.162786	0.273905	0.217836	0.000801
70	2	0.216713	0.360352	0.285454	0.00138282		70	2	0.24211	0.384099	0.306036	0.00140351		70	2	0.229418	0.37771	0.298694	0.0013721		70	2	0.256832	0.431487	0.339599	0.00190244		70	2	0.294795	0.481174	0.381422	0.00219777		70	2	0.316416	0.519434	0.410237	0.00274284		70	2	0.358377	0.608762	0.471601	0.00411174
70	4	0.0992655	0.169655	0.13263	0.000341127		70	4	0.108497	0.183595	0.142898	0.000364		70	4	0.107764	0.184175	0.143641	0.000375		70	4	0.136769	0.228593	0.180495	0.000584		70	4	0.168876	0.27799	0.218509	0.000794		70	4	0.199213	0.322912	0.259864	0.00104892		70	4	0.249712	0.40187	0.323461	0.00158558
70	6	0.0627112	0.113219	0.0867242	0.000158126		70	6	0.0680643	0.123759	0.0938059	0.000192		70	6	0.071028	0.127566	0.0962543	0.000184		70	6	0.0983973	0.166441	0.131769	0.000298		70	6	0.130206	0.220228	0.172191	0.000526		70	6	0.161534	0.272948	0.215568	0.0008		70	6	0.21385	0.351455	0.281884	0.00122132
70	10	0.0363871	0.0668707	0.0507102	6.00829e-05		70	10	0.0410808	0.0714995	0.0552131	6.1e-05		70	10	0.0444871	0.0796926	0.0610134	8.12e-05		70	10	0.0709812	0.126368	0.0969413	0.000198		70	10	0.105399	0.174219	0.138541	0.000324		70	10	0.141264	0.235571	0.183533	0.000544		70	10	0.19311	0.314356	0.251749	0.000967
70	20	0.018028	0.033088	0.0249831	1.47431e-05		70	20	0.0196254	0.0373161	0.0278914	1.97e-05		70	20	0.0255718	0.0468601	0.0353498	3.03e-05		70	20	0.0527154	0.0941482	0.071445	0.000109		70	20	0.0868127	0.146285	0.114001	0.00024		70	20	0.121553	0.203848	0.162423	0.000424		70	20	0.179486	0.288463	0.229908	0.000764
70	50	0.00652162	0.0132268	0.00962005	2.67941e-06		70	50	0.00826169	0.0156627	0.0116804	3.64e-06		70	50	0.0145684	0.026686	0.0201228	9.83e-06		70	50	0.0423671	0.0754157	0.0575745	6.86e-05		70	50	0.0756271	0.128349	0.100392	0.000176		70	50	0.11427	0.189928	0.150509	0.000368		70	50	0.167906	0.27101	0.218319	0.000666
80	2	0.224182	0.352715	0.286899	0.00106422		80	2	0.238095	0.383598	0.304196	0.00135097		80	2	0.237998	0.370996	0.299618	0.00116843		80	2	0.263025	0.422129	0.339297	0.00158304		80	2	0.296093	0.473701	0.37818	0.00209951		80	2	0.328571	0.522011	0.411147	0.00246076		80	2	0.365306	0.606803	0.476253	0.00366191
80	4	0.0999167	0.167322	0.132603	0.000291775		80	4	0.109187	0.179236	0.141763	0.000327		80	4	0.109263	0.184515	0.143913	0.000348		80	4	0.136748	0.226029	0.179033	0.000505		80	4	0.167959	0.269682	0.216383	0.000681		80	4	0.20651	0.321115	0.260149	0.000917		80	4	0.251934	0.404008	0.325787	0.0015463
80	6	0.0654786	0.110696	0.0868094	0.000131448		80	6	0.070226	0.118925	0.0935076	0.000155		80	6	0.0744238	0.123307	0.0967825	0.000156		80	6	0.100958	0.169877	0.132316	0.000288		80	6	0.131368	0.21334	0.171095	0.000466		80	6	0.167545	0.266338	0.216269	0.000663		80	6	0.221451	0.352615	0.282861	0.00106324
80	10	0.0373563	0.0658854	0.0505277	5.44529e-05		80	10	0.0408976	0.0712654	0.0552501	6.37e-05		80	10	0.0462087	0.0794446	0.0613607	7.05e-05		80	10	0.0716179	0.123013	0.0965068	0.000168		80	10	0.106615	0.171929	0.136469	0.000298		80	10	0.144558	0.230119	0.183895	0.000493		80	10	0.195251	0.311616	0.251026	0.000891
80	20	0.0173137	0.0331769	0.0248009	1.56655e-05		80	20	0.0205023	0.0370217	0.0280855	1.83e-05		80	20	0.0251178	0.0466247	0.0357017	2.88e-05		80	20	0.0536087	0.0917416	0.0719427	9.94e-05		80	20	0.0882989	0.142079	0.113761	0.000202		80	20	0.126892	0.203058	0.162901	0.000368		80	20	0.182027	0.290081	0.232365	0.000744
80	50	0.00683935	0.0131343	0.00958325	2.35516e-06		80	50	0.00864227	0.0157422	0.0118545	3.22e-06		80	50	0.0147674	0.0260386	0.0200624	8.68e-06		80	50	0.0421358	0.0735837	0.057013	6.36e-05		80	50	0.0764502	0.12502	0.0999866	0.000153		80	50	0.117891	0.187168	0.150067	0.000316		80	50	0.172192	0.270061	0.219172	0.000592
90	2	0.230952	0.346984	0.285604	0.000935292		90	2	0.243899	0.37254	0.30527	0.00114341		90	2	0.241998	0.373554	0.299829	0.00112171		90	2	0.270279	0.419516	0.339042	0.00143126		90	2	0.300726	0.468622	0.37839	0.00175822		90	2	0.326628	0.51039	0.413591	0.00216417		90	2	0.374308	0.598857	0.477037	0.00328668
90	4	0.102834	0.164508	0.13187	0.000247297		90	4	0.1125	0.175145	0.142011	0.000267		90	4	0.111849	0.179778	0.144062	0.000286		90	4	0.140867	0.225601	0.17902	0.000448		90	4	0.172568	0.266489	0.217843	0.000611		90	4	0.200596	0.31959	0.259172	0.000858		90	4	0.257756	0.399515	0.323984	0.00141475
90	6	0.0665575	0.108942	0.0866441	0.00012317		90	6	0.0728759	0.117567	0.0937324	0.000134		90	6	0.0752201	0.121577	0.0967909	0.000147		90	6	0.099954	0.16832	0.131302	0.00028		90	6	0.129618	0.212259	0.170606	0.000426		90	6	0.167374	0.267885	0.215927	0.000631		90	6	0.228466	0.34841	0.283323	0.000932
90	10	0.0378086	0.0639802	0.0505435	4.62686e-05		90	10	0.0413192	0.070554	0.0552591	5.4e-05		90	10	0.0444855	0.0788177	0.0608949	6.98e-05		90	10	0.0742291	0.120813	0.0963387	0.000144		90	10	0.108779	0.168996	0.136647	0.000248		90	10	0.146178	0.226546	0.185054	0.000421		90	10	0.200825	0.310587	0.251285	0.000754
90	20	0.0179421	0.0323085	0.0246527	1.31012e-05		90	20	0.0205372	0.0362356	0.0279595	1.64e-05		90	20	0.0259157	0.0450756	0.035343	2.49e-05		90	20	0.0539369	0.0918754	0.0722125	9.37e-05		90	20	0.088816	0.140116	0.112783	0.000182		90	20	0.128379	0.200908	0.162854	0.000354		90	20	0.184808	0.283094	0.231694	0.000618
90	50	0.00703734	0.0125978	0.00953743	2.00853e-06		90	50	0.00859463	0.0155976	0.0118115	3.17e-06		90	50	0.0147668	0.0257798	0.0199015	8.28e-06		90	50	0.0439031	0.073179	0.0574905	5.54e-05		90	50	0.0780774	0.122808	0.0995742	0.00013		90	50	0.117304	0.185093	0.150684	0.000323		90	50	0.176056	0.269498	0.220755	0.000599
100	2	0.23018	0.349827	0.285543	0.000883389		100	2	0.243302	0.367876	0.30346	0.00100177		100	2	0.240796	0.364113	0.30052	0.000962		100	2	0.275383	0.418543	0.339515	0.00132448		100	2	0.30674	0.464127	0.379237	0.00161886		100	2	0.329186	0.501832	0.412689	0.00188456		100	2	0.376417	0.581807	0.472561	0.00269221
100	4	0.102987	0.162675	0.131832	0.000235285		100	4	0.112372	0.176228	0.142643	0.000279		100	4	0.11675	0.175414	0.143911	0.000232		100	4	0.144882	0.222724	0.180311	0.000419		100	4	0.172524	0.265822	0.217338	0.000564		100	4	0.207973	0.316382	0.259998	0.00076		100	4	0.261852	0.40234	0.324334	0.00127986
100	6	0.0669428	0.108068	0.0867985	0.000114589		100	6	0.0723738	0.116112	0.0924899	0.000118		100	6	0.0764725	0.120953	0.0970615	0.00013		100	6	0.103924	0.163221	0.131584	0.000225		100	6	0.139177	0.210973	0.171228	0.000341		100	6	0.173737	0.266558	0.216889	0.000571		100	6	0.226448	0.344288	0.282627	0.000916
100	10	0.0386703	0.0637601	0.0510754	4.35183e-05		100	10	0.0428089	0.0703738	0.0553713	5.11e-05		100	10	0.0474234	0.075591	0.0611015	5.69e-05		100	10	0.0743098	0.12117	0.0963198	0.00014		100	10	0.10767	0.165883	0.13558	0.000233		100	10	0.149602	0.227738	0.185138	0.000404		100	10	0.205605	0.304106	0.251783	0.000627
100	20	0.018372	0.0314441	0.0247281	1.14514e-05		100	20	0.0212079	0.0361349	0.0280201	1.54e-05		100	20	0.0261569	0.0442039	0.0348654	2.18e-05		100	20	0.0545975	0.0899129	0.0713276	7.61e-05		100	20	0.0887417	0.13811	0.11261	0.000159		100	20	0.131247	0.199634	0.163687	0.000315		100	20	0.186758	0.276223	0.231305	0.000513
100	50	0.00711008	0.0124694	0.00956788	1.94446e-06		100	50	0.00862876	0.0152089	0.0117769	2.94e-06		100	50	0.0148616	0.025334	0.0199027	7.18e-06		100	50	0.0439754	0.0717045	0.0574713	5.07e-05		100	50	0.0786232	0.12592	0.0996763	0.000136		100	50	0.118248	0.184144	0.150842	0.000264		100	50	0.177506	0.264877	0.220413	0.000524
200	2	0.248179	0.326345	0.286114	0.000455748		200	2	0.259873	0.347356	0.303662	0.000504		200	2	0.256713	0.346572	0.299251	0.000501		200	2	0.293867	0.392933	0.340353	0.000675		200	2	0.325961	0.432263	0.37674	0.000765		200	2	0.353489	0.476584	0.4124	0.00097		200	2	0.407014	0.554521	0.477055	0.00145364
200	4	0.112722	0.156984	0.133445	0.000121691		200	4	0.119662	0.165954	0.141944	0.00013		200	4	0.123947	0.169637	0.144548	0.000129		200	4	0.153367	0.210169	0.178999	0.00021		200	4	0.184473	0.24822	0.216106	0.000276		200	4	0.222915	0.298726	0.261097	0.000376		200	4	0.277996	0.378541	0.325914	0.00065
200	6	0.0727636	0.102038	0.086936	5.82356e-05		200	6	0.077862	0.110456	0.0936617	7.05e-05		200	6	0.0801871	0.114647	0.0970171	7.15e-05		200	6	0.112387	0.154729	0.132305	0.000113		200	6	0.144329	0.198614	0.170197	0.000184		200	6	0.186672	0.250826	0.217782	0.000263		200	6	0.241931	0.329482	0.285054	0.000513
200	10	0.0413563	0.0606774	0.0507474	2.41772e-05		200	10	0.0461717	0.0663893	0.0552982	2.62e-05		200	10	0.0506437	0.072114	0.0610009	2.94e-05		200	10	0.0811464	0.112956	0.0962377	7.02e-05		200	10	0.115527	0.157356	0.134886	0.000114		200	10	0.160675	0.21412	0.185472	0.000181		200	10	0.219363	0.293341	0.253754	0.000347
200	20	0.0203236	0.0296508	0.0249199	5.82324e-06		200	20	0.0230323	0.0337304	0.0280574	7.74e-06		200	20	0.0290938	0.0424054	0.0353798	1.18e-05		200	20	0.0598539	0.0847463	0.071913	4.19e-05		200	20	0.0948871	0.130169	0.111597	8.36e-05		200	20	0.1425	0.189995	0.164146	0.000147		200	20	0.202947	0.262175	0.23327	0.000243
200	50	0.00771359	0.0116546	0.00959261	1.03506e-06		200	50	0.00951191	0.0143816	0.0117945	1.46e-06		200	50	0.0164743	0.0239368	0.0198994	3.58e-06		200	50	0.0478592	0.0680614	0.0572852	2.67e-05		200	50	0.0843886	0.114482	0.0985561	6.01e-05		200	50	0.129762	0.175896	0.151542	0.000143		200	50	0.193557	0.252725	0.222313	0.00024
300	2	0.252467	0.31907	0.285736	0.000314889		300	2	0.268021	0.341956	0.303809	0.000353		300	2	0.263083	0.335036	0.29825	0.000334		300	2	0.299215	0.384142	0.340148	0.000453		300	2	0.330883	0.422288	0.37585	0.000545		300	2	0.364544	0.466298	0.413747	0.000653		300	2	0.419084	0.538478	0.476266	0.000974
300	4	0.114441	0.150209	0.133206	8.23697e-05		300	4	0.123438	0.160204	0.142092	8.66e-05		300	4	0.125278	0.162764	0.143497	8.43e-05		300	4	0.156438	0.203931	0.179165	0.000146		300	4	0.189364	0.244566	0.215526	0.000188		300	4	0.227636	0.293755	0.260806	0.000265		300	4	0.289472	0.366982	0.327264	0.000406
300	6	0.0736548	0.0997135	0.0864492	4.32084e-05		300	6	0.0811083	0.106354	0.0932269	4.24e-05		300	6	0.0837446	0.110065	0.0969029	4.48e-05		300	6	0.116088	0.151461	0.132448	7.89e-05		300	6	0.14738	0.191788	0.168934	0.000125		300	6	0.193237	0.244458	0.217811	0.000172		300	6	0.252254	0.31906	0.284854	0.000297
300	10	0.04301	0.0582893	0.0506828	1.59504e-05		300	10	0.0477246	0.0639951	0.0555935	1.77e-05		300	10	0.0527824	0.0698955	0.0609293	1.97e-05		300	10	0.0835933	0.111887	0.0966434	4.64e-05		300	10	0.11773	0.151906	0.135128	7.61e-05		300	10	0.16398	0.210584	0.185881	0.000141		300	10	0.226657	0.285191	0.254445	0.000219
300	20	0.0208707	0.0291038	0.0248161	4.635e-06		300	20	0.0235917	0.0324117	0.0278981	5.13e-06		300	20	0.0300261	0.0405146	0.0353115	7.43e-06		300	20	0.0613063	0.0817744	0.0714316	2.59e-05		300	20	0.0977155	0.126809	0.111805	5.55e-05		300	20	0.145428	0.183846	0.163805	9.62e-05		300	20	0.208946	0.261105	0.233704	0.000182
300	50	0.00789496	0.0113433	0.0095629	7.43911e-07		300	50	0.009906	0.0137336	0.0117992	9.09e-07		300	50	0.0169873	0.0231557	0.0200714	2.46e-06		300	50	0.0500817	0.0657819	0.0575273	1.62e-05		300	50	0.0862803	0.110482	0.0982631	4.08e-05		300	50	0.133435	0.171978	0.151857	9.47e-05		300	50	0.197976	0.247315	0.22208	0.000156
400	2	0.255053	0.312745	0.285147	0.000247794		400	2	0.272917	0.339595	0.304175	0.000295		400	2	0.269527	0.329643	0.29817	0.000231		400	2	0.304821	0.376741	0.340038	0.000324		400	2	0.337705	0.415867	0.37619	0.000434		400	2	0.37316	0.458762	0.413604	0.000484		400	2	0.427851	0.537447	0.477417	0.000772
400	4	0.116128	0.14816	0.132787	6.93889e-05		400	4	0.126938	0.158911	0.142249	6.45e-05		400	4	0.127259	0.160835	0.143709	7.32e-05		400	4	0.161011	0.201234	0.179409	9.91e-05		400	4	0.193005	0.240835	0.215685	0.000144		400	4	0.236952	0.289142	0.261354	0.000187		400	4	0.29367	0.36083	0.326654	0.00028
400	6	0.0750109	0.0978259	0.0861741	3.256e-05		400	6	0.082782	0.104718	0.0931681	3.28e-05		400	6	0.0854248	0.10871	0.0966139	3.48e-05		400	6	0.117982	0.147348	0.132203	5.45e-05		400	6	0.150548	0.189079	0.169134	9.38e-05		400	6	0.19494	0.240995	0.217607	0.000134		400	6	0.257066	0.315934	0.285345	0.000228
400	10	0.0437734	0.0573252	0.0507456	1.22699e-05		400	10	0.0478585	0.0627386	0.0553303	1.39e-05		400	10	0.0539262	0.0689231	0.0612688	1.52e-05		400	10	0.0855774	0.107815	0.0965735	3.42e-05		400	10	0.121042	0.150678	0.134787	5.95e-05		400	10	0.167515	0.205639	0.185667	9.03e-05		400	10	0.228338	0.281119	0.25464	0.000172
400	20	0.021395	0.0283393	0.0248448	3.4688e-06		400	20	0.0241458	0.0323132	0.0279918	3.98e-06		400	20	0.0305366	0.0398929	0.0352043	5.67e-06		400	20	0.06316	0.0802602	0.0716689	1.87e-05		400	20	0.0986845	0.124402	0.111329	4.18e-05		400	20	0.148391	0.181461	0.164711	7.63e-05		400	20	0.211706	0.255525	0.233618	0.000122
400	50	0.00819823	0.0109945	0.00956336	5.06832e-07		400	50	0.0101863	0.013508	0.0117884	7.17e-07		400	50	0.0173564	0.0229582	0.0199851	1.96e-06		400	50	0.05086	0.064489	0.0574866	1.27e-05		400	50	0.088398	0.108772	0.0979091	2.77e-05		400	50	0.13571	0.167922	0.151322	6.74e-05		400	50	0.201938	0.242863	0.222488	0.000109
500	2	0.259296	0.311151	0.2851	0.000225309		500	2	0.279356	0.338095	0.305118	0.000222		500	2	0.270552	0.328684	0.300029	0.000211		500	2	0.310931	0.374274	0.341296	0.000276		500	2	0.342435	0.413043	0.376588	0.000333		500	2	0.377767	0.45542	0.413676	0.000412		500	2	0.435377	0.528208	0.477834	0.000584
500	4	0.115384	0.146821	0.132667	6.04956e-05		500	4	0.127149	0.157663	0.142344	5.72e-05		500	4	0.129474	0.159908	0.143922	5.88e-05		500	4	0.162685	0.198372	0.179638	8.5e-05		500	4	0.196571	0.238206	0.216153	0.000108		500	4	0.237667	0.286322	0.261364	0.000156		500	4	0.297226	0.358655	0.327885	0.000229
500	6	0.0760949	0.0962548	0.0864961	2.5954e-05		500	6	0.0844677	0.104559	0.0933797	2.66e-05		500	6	0.087494	0.10761	0.0970182	2.68e-05		500	6	0.119216	0.146527	0.131853	4.86e-05		500	6	0.151597	0.185775	0.168589	7.55e-05		500	6	0.197808	0.239271	0.217844	0.000113		500	6	0.260199	0.311556	0.285229	0.000172
500	10	0.0447082	0.0572475	0.0509121	9.9986e-06		500	10	0.0493888	0.0616549	0.0553857	1.01e-05		500	10	0.0551397	0.0681769	0.0612244	1.17e-05		500	10	0.087545	0.107213	0.0970609	2.73e-05		500	10	0.121647	0.147759	0.134556	4.17e-05		500	10	0.168698	0.20351	0.185739	7.59e-05		500	10	0.232439	0.277014	0.254521	0.000134
500	20	0.021482	0.0282227	0.0248232	2.81195e-06		500	20	0.0244474	0.0316565	0.0279436	3.39e-06		500	20	0.031321	0.0391714	0.0351379	4.04e-06		500	20	0.0642392	0.0806153	0.0720061	1.66e-05		500	20	0.100265	0.122462	0.111492	3.26e-05		500	20	0.148402	0.17984	0.163806	6.27e-05		500	20	0.213825	0.254701	0.233734	0.00011
500	50	0.00831475	0.0108429	0.0095709	4.36407e-07		500	50	0.0103847	0.0133122	0.0117624	5.82e-07		500	50	0.0174851	0.022587	0.0199677	1.66e-06		500	50	0.0515459	0.0646547	0.0576435	1.05e-05		500	50	0.088256	0.107543	0.0980333	2.49e-05		500	50	0.138749	0.166106	0.15151	4.66e-05		500	50	0.204942	0.24044	0.22242	8.63e-05
600	2	0.263379	0.310053	0.285109	0.000204298		600	2	0.278959	0.333805	0.304841	0.000194		600	2	0.2737	0.326817	0.299302	0.000181		600	2	0.310905	0.372147	0.340554	0.00024		600	2	0.3439	0.413656	0.376892	0.000302		600	2	0.376448	0.450721	0.413109	0.000358		600	2	0.436427	0.519945	0.476799	0.000483
600	4	0.119185	0.145445	0.13271	4.83715e-05		600	4	0.129231	0.155984	0.142132	4.63e-05		600	4	0.131105	0.1587	0.144237	4.67e-05		600	4	0.164089	0.197753	0.179994	7.71e-05		600	4	0.197177	0.235966	0.215537	0.000102		600	4	0.239733	0.284689	0.260847	0.000134		600	4	0.301215	0.357103	0.328073	0.000202
600	6	0.0750228	0.0954488	0.0864287	2.42528e-05		600	6	0.084805	0.10255	0.0929791	2.03e-05		600	6	0.0882889	0.107109	0.0971446	2.31e-05		600	6	0.119879	0.145555	0.132274	4.25e-05		600	6	0.154852	0.185013	0.168994	5.67e-05		600	6	0.200425	0.237295	0.218069	8.49e-05		600	6	0.263134	0.310958	0.285722	0.000152
600	10	0.0447618	0.0566056	0.0507474	8.77332e-06		600	10	0.0498632	0.06178	0.0553185	9.28e-06		600	10	0.0551141	0.0681263	0.0611369	1.02e-05		600	10	0.0871325	0.106863	0.0965999	2.33e-05		600	10	0.122716	0.147623	0.134418	3.89e-05		600	10	0.172153	0.202291	0.186569	6.05e-05		600	10	0.234971	0.274141	0.254731	0.000101
600	20	0.0217975	0.0280187	0.024878	2.51208e-06		600	20	0.0248334	0.0311299	0.027937	2.57e-06		600	20	0.0315864	0.0389872	0.0352123	3.85e-06		600	20	0.0651669	0.0797717	0.0719821	1.33e-05		600	20	0.101366	0.121136	0.111083	2.51e-05		600	20	0.151148	0.178653	0.164573	4.87e-05		600	20	0.215488	0.253159	0.233955	9.05e-05
600	50	0.00837746	0.0107972	0.00956624	3.89971e-07		600	50	0.0104413	0.0133361	0.0118026	5.47e-07		600	50	0.0179134	0.0222657	0.0200242	1.24e-06		600	50	0.0521561	0.0633331	0.0575763	8.31e-06		600	50	0.0889455	0.10688	0.097666	2.04e-05		600	50	0.139988	0.165143	0.15206	4.05e-05		600	50	0.204047	0.239244	0.221994	7.99e-05
700	2	0.264925	0.309317	0.285759	0.000178132		700	2	0.2812	0.32985	0.304059	0.000164		700	2	0.274772	0.322518	0.29849	0.000145		700	2	0.313416	0.369898	0.339609	0.000213		700	2	0.347555	0.407286	0.376202	0.000243		700	2	0.379344	0.448054	0.413468	0.00031		700	2	0.437346	0.517017	0.477844	0.000428
700	4	0.120247	0.14514	0.133111	3.90456e-05		700	4	0.129673	0.15405	0.141893	4.13e-05		700	4	0.131196	0.156794	0.143615	4.12e-05		700	4	0.164029	0.194046	0.179213	6.16e-05		700	4	0.197071	0.234516	0.215408	8.68e-05		700	4	0.240911	0.284437	0.261437	0.000118		700	4	0.301064	0.353447	0.327746	0.000181
700	6	0.0769673	0.0949377	0.0864781	1.91622e-05		700	6	0.0846285	0.101745	0.0929187	2.02e-05		700	6	0.0879901	0.105789	0.0965334	2.01e-05		700	6	0.120906	0.143807	0.132488	3.67e-05		700	6	0.155316	0.184271	0.169347	5.08e-05		700	6	0.201047	0.235372	0.21791	7.36e-05		700	6	0.262833	0.307779	0.285183	0.000124
700	10	0.0444057	0.0561272	0.0508443	8.29124e-06		700	10	0.0502587	0.0609107	0.0554506	7.7e-06		700	10	0.0555823	0.0671245	0.0610578	9.18e-06		700	10	0.0884434	0.105475	0.0964854	1.89e-05		700	10	0.123513	0.1462	0.134695	3.48e-05		700	10	0.171352	0.20078	0.186081	5.18e-05		700	10	0.236834	0.27412	0.255035	8.92e-05
700	20	0.0217907	0.0276276	0.0247871	2.19217e-06		700	20	0.0251914	0.0310551	0.0280479	2.21e-06		700	20	0.031828	0.0390689	0.0352679	3.24e-06		700	20	0.0656492	0.0786552	0.0718959	1.16e-05		700	20	0.101792	0.120486	0.111253	2.29e-05		700	20	0.151509	0.177195	0.16467	3.96e-05		700	20	0.217533	0.251235	0.234071	7.41e-05
700	50	0.00844952	0.0106854	0.00955241	3.28286e-07		700	50	0.0105853	0.0131429	0.0118073	4.36e-07		700	50	0.0180839	0.0221172	0.0199827	1.08e-06		700	50	0.0522394	0.0627842	0.0575621	7.01e-06		700	50	0.0894748	0.105499	0.0978592	1.66e-05		700	50	0.140453	0.16365	0.151931	3.49e-05		700	50	0.207481	0.23915	0.222671	6.78e-05
800	2	0.265082	0.3077	0.285814	0.000149865		800	2	0.282551	0.329862	0.305154	0.000153		800	2	0.278932	0.322319	0.299702	0.000129		800	2	0.313104	0.367462	0.340054	0.000189		800	2	0.348612	0.40888	0.37663	0.000217		800	2	0.38244	0.445601	0.413032	0.000265		800	2	0.444347	0.516738	0.478443	0.000356
800	4	0.120004	0.14358	0.132918	4.19304e-05		800	4	0.130689	0.155052	0.142139	3.81e-05		800	4	0.132786	0.155785	0.143741	3.51e-05		800	4	0.165629	0.194272	0.17943	5.22e-05		800	4	0.200369	0.233736	0.216016	6.98e-05		800	4	0.243086	0.281011	0.26174	9.09e-05		800	4	0.305208	0.352165	0.327572	0.000149
800	6	0.075688	0.0935698	0.0864348	1.99872e-05		800	6	0.0853253	0.100742	0.0928059	1.54e-05		800	6	0.0894901	0.105548	0.0970186	1.68e-05		800	6	0.122042	0.144055	0.132465	3.07e-05		800	6	0.155554	0.181979	0.168813	4.61e-05		800	6	0.202768	0.235459	0.217772	6.98e-05		800	6	0.264408	0.306799	0.284861	0.000112
800	10	0.0448357	0.0555954	0.0506748	7.6078e-06		800	10	0.0503877	0.0609048	0.0554176	7.5e-06		800	10	0.0556022	0.0667559	0.0610998	7.82e-06		800	10	0.0884352	0.105104	0.0966621	1.83e-05		800	10	0.123534	0.145391	0.134632	3.13e-05		800	10	0.173207	0.200821	0.186588	4.88e-05		800	10	0.237881	0.273611	0.255506	8.26e-05
800	20	0.0222237	0.0274675	0.0248792	1.84691e-06		800	20	0.0251273	0.0309102	0.0280029	2.14e-06		800	20	0.032069	0.038891	0.0352851	2.92e-06		800	20	0.0654202	0.0783577	0.0716704	1.04e-05		800	20	0.102131	0.120164	0.1109	2.02e-05		800	20	0.152605	0.176735	0.164309	3.64e-05		800	20	0.218137	0.250759	0.233904	6.46e-05
800	50	0.00842931	0.0106835	0.00953525	3.15765e-07		800	50	0.010582	0.0130034	0.0117793	3.78e-07		800	50	0.0180511	0.0219521	0.0199933	9.85e-07		800	50	0.0530384	0.0626495	0.0576556	5.98e-06		800	50	0.0904525	0.105292	0.0976683	1.43e-05		800	50	0.141816	0.162866	0.151946	2.94e-05		800	50	0.209575	0.238216	0.223056	5.3e-05
900	2	0.268061	0.305106	0.285954	0.000122236		900	2	0.282616	0.329623	0.304835	0.000141		900	2	0.279917	0.322694	0.299044	0.000124		900	2	0.316779	0.367066	0.340709	0.00017		900	2	0.349756	0.410599	0.376391	0.000218		900	2	0.384984	0.442886	0.412991	0.000215		900	2	0.443862	0.516401	0.477851	0.000332
900	4	0.122074	0.142626	0.132678	3.37221e-05		900	4	0.131815	0.154019	0.142065	3.33e-05		900	4	0.133844	0.154366	0.143738	2.9e-05		900	4	0.166366	0.19586	0.179576	5.58e-05		900	4	0.200481	0.23311	0.215707	6.55e-05		900	4	0.244015	0.281064	0.261895	8.8e-05		900	4	0.304379	0.350077	0.327645	0.000133
900	6	0.0765579	0.0937101	0.086414	1.66403e-05		900	6	0.085958	0.101459	0.0932118	1.58e-05		900	6	0.0891	0.10519	0.0969296	1.65e-05		900	6	0.122334	0.142898	0.132105	2.71e-05		900	6	0.157276	0.181683	0.169065	3.92e-05		900	6	0.20466	0.232891	0.217813	5.53e-05		900	6	0.266439	0.304375	0.284804	9.77e-05
900	10	0.0450726	0.0555735	0.0507132	6.54697e-06		900	10	0.0507664	0.0608247	0.0554676	6.77e-06		900	10	0.0560571	0.0668314	0.0612045	7.48e-06		900	10	0.0892253	0.104464	0.0967061	1.58e-05		900	10	0.124904	0.144579	0.134564	2.62e-05		900	10	0.174518	0.198543	0.186443	3.86e-05		900	10	0.237522	0.272144	0.255042	7.48e-05
900	20	0.0220891	0.0274025	0.0248276	1.85308e-06		900	20	0.0255257	0.0309647	0.0280175	2.04e-06		900	20	0.0321403	0.0384596	0.0352359	2.59e-06		900	20	0.0663323	0.0777249	0.0719873	9.22e-06		900	20	0.103009	0.119264	0.111009	1.65e-05		900	20	0.153492	0.176057	0.164121	3.23e-05		900	20	0.218732	0.248974	0.233955	5.73e-05
900	50	0.00853551	0.0105625	0.00955105	2.72981e-07		900	50	0.0106931	0.0129787	0.0117799	3.33e-07		900	50	0.0183009	0.0217967	0.0199778	7.62e-07		900	50	0.0532251	0.0626302	0.0575431	6.15e-06		900	50	0.0908284	0.104266	0.09775	1.23e-05		900	50	0.142396	0.161746	0.152093	2.6e-05		900	50	0.209672	0.236556	0.222804	4.73e-05
1000	2	0.267777	0.303491	0.28596	0.00011374		1000	2	0.283893	0.327277	0.304367	0.00012		1000	2	0.279455	0.318795	0.299236	0.000108		1000	2	0.316797	0.36709	0.341167	0.000163		1000	2	0.353537	0.405165	0.376705	0.00019		1000	2	0.38769	0.444636	0.413781	0.000208		1000	2	0.445174	0.512739	0.478654	0.000301
1000	4	0.122813	0.143302	0.133236	3.39749e-05		1000	4	0.131512	0.153204	0.142243	3.16e-05		1000	4	0.133928	0.155095	0.143875	3.06e-05		1000	4	0.166897	0.192988	0.179392	4.53e-05		1000	4	0.199544	0.231285	0.215391	6.22e-05		1000	4	0.243114	0.279267	0.261471	8.66e-05		1000	4	0.306217	0.350067	0.327894	0.000126
1000	6	0.0754484	0.0930378	0.0862803	1.758e-05		1000	6	0.0863599	0.0998429	0.0930553	1.34e-05		1000	6	0.0903242	0.104712	0.0970381	1.44e-05		1000	6	0.121899	0.142525	0.132277	2.64e-05		1000	6	0.156973	0.181612	0.168799	3.93e-05		1000	6	0.203811	0.231897	0.218248	5.22e-05		1000	6	0.267466	0.305904	0.285757	9.38e-05
1000	10	0.045224	0.0556044	0.0507568	6.44805e-06		1000	10	0.0509982	0.0603741	0.0554874	5.54e-06		1000	10	0.0561934	0.0664143	0.0610126	6.89e-06		1000	10	0.0891831	0.104383	0.0967182	1.51e-05		1000	10	0.125436	0.144438	0.134754	2.45e-05		1000	10	0.173968	0.197879	0.185914	3.73e-05		1000	10	0.239094	0.271321	0.254977	6.26e-05
1000	20	0.0223307	0.0271702	0.0248313	1.63656e-06		1000	20	0.0253701	0.0307194	0.0280156	1.81e-06		1000	20	0.0323779	0.0378502	0.0350985	2.05e-06		1000	20	0.0669061	0.0780257	0.0719317	8.16e-06		1000	20	0.103249	0.119053	0.111091	1.53e-05		1000	20	0.153863	0.175409	0.164635	2.97e-05		1000	20	0.220568	0.248328	0.234556	5.01e-05
1000	50	0.00857058	0.0105288	0.00954519	2.48049e-07		1000	50	0.0106373	0.0130348	0.0118181	3.56e-07		1000	50	0.0182734	0.0217796	0.0200172	7.86e-07		1000	50	0.053569	0.0621392	0.0576169	4.66e-06		1000	50	0.0912188	0.104706	0.0976708	1.18e-05		1000	50	0.142466	0.162124	0.152233	2.5e-05		1000	50	0.210299	0.235236	0.222733	3.96e-05
2000	2	0.273682	0.298764	0.285511	8.55798e-05		2000	2	0.288421	0.322786	0.304298	7.59e-05		2000	2	0.284609	0.315099	0.299206	6.22e-05		2000	2	0.322006	0.3606	0.340406	8.95e-05		2000	2	0.357392	0.396974	0.375748	0.000102		2000	2	0.394559	0.433159	0.413765	0.000103		2000	2	0.456112	0.506061	0.479319	0.000163
2000	4	0.126367	0.140597	0.133179	2.23064e-05		2000	4	0.134338	0.151274	0.142005	1.84e-05		2000	4	0.136633	0.152864	0.144082	1.65e-05		2000	4	0.1697	0.190359	0.179489	2.56e-05		2000	4	0.204276	0.228416	0.215541	3.59e-05		2000	4	0.248542	0.274112	0.26165	4.05e-05		2000	4	0.312176	0.344231	0.328083	6.18e-05
2000	6	0.0759532	0.0912282	0.0863542	1.04645e-05		2000	6	0.0879247	0.099024	0.0930106	8.74e-06		2000	6	0.0915814	0.103355	0.0969889	8.82e-06		2000	6	0.12478	0.139726	0.132161	1.53e-05		2000	6	0.160054	0.178036	0.168752	1.97e-05		2000	6	0.208136	0.229218	0.21827	2.79e-05		2000	6	0.274134	0.298686	0.285766	4.06e-05
2000	10	0.0456821	0.0540644	0.05083	4.08557e-06		2000	10	0.0518182	0.059315	0.0554556	3.69e-06		2000	10	0.0574663	0.0647606	0.0610687	3.48e-06		2000	10	0.0918224	0.10222	0.0968021	7.47e-06		2000	10	0.127281	0.141869	0.134561	1.34e-05		2000	10	0.177645	0.194738	0.186441	1.97e-05		2000	10	0.244143	0.265434	0.255072	2.89e-05
2000	20	0.0227421	0.0266244	0.02482	1.09768e-06		2000	20	0.0260943	0.0300841	0.0280126	1.06e-06		2000	20	0.0330427	0.0374247	0.0352048	1.24e-06		2000	20	0.0681293	0.0758907	0.0719449	3.83e-06		2000	20	0.105828	0.116277	0.110935	7.56e-06		2000	20	0.157257	0.171629	0.164599	1.32e-05		2000	20	0.225118	0.244545	0.23454	2.47e-05
2000	50	0.00872095	0.0103974	0.00956138	1.79288e-07		2000	50	0.0109677	0.0126962	0.0117915	2.03e-07		2000	50	0.018782	0.0211119	0.0200097	3.67e-07		2000	50	0.054477	0.0606381	0.0574967	2.54e-06		2000	50	0.093127	0.102222	0.0976601	5.53e-06		2000	50	0.145476	0.158955	0.152115	1.13e-05		2000	50	0.214308	0.231843	0.22275	2.03e-05
3000	2	0.274681	0.296186	0.284772	8.59909e-05		3000	2	0.291089	0.318471	0.304315	5.79e-05		3000	2	0.286961	0.312096	0.299043	4e-05		3000	2	0.326106	0.358915	0.341055	7.3e-05		3000	2	0.359434	0.394674	0.376	8.69e-05		3000	2	0.397703	0.432092	0.414299	7.45e-05		3000	2	0.461143	0.500393	0.479015	0.000104
3000	4	0.126437	0.138364	0.132888	1.70525e-05		3000	4	0.135565	0.150527	0.142221	1.36e-05		3000	4	0.137414	0.151762	0.143836	1.28e-05		3000	4	0.171251	0.188529	0.179701	1.91e-05		3000	4	0.206352	0.226056	0.215394	2.45e-05		3000	4	0.252097	0.271021	0.261543	2.49e-05		3000	4	0.316387	0.341284	0.328092	3.96e-05
3000	6	0.0766231	0.090452	0.0865341	7.68185e-06		3000	6	0.0880738	0.0990315	0.093114	7.11e-06		3000	6	0.0924075	0.10204	0.0968683	5.99e-06		3000	6	0.1257	0.139128	0.132111	1.18e-05		3000	6	0.161715	0.176167	0.168861	1.47e-05		3000	6	0.210259	0.226317	0.217999	1.69e-05		3000	6	0.275509	0.295877	0.28571	2.74e-05
3000	10	0.0459965	0.0536688	0.0508051	3.46136e-06		3000	10	0.0524273	0.0588987	0.0555043	2.62e-06		3000	10	0.0580184	0.0645536	0.0611392	2.73e-06		3000	10	0.092266	0.10132	0.0967731	5.6e-06		3000	10	0.129319	0.140737	0.134649	8.4e-06		3000	10	0.179659	0.193212	0.186264	1.15e-05		3000	10	0.246721	0.263834	0.255293	1.86e-05
3000	20	0.0227742	0.0263958	0.0248488	8.92043e-07		3000	20	0.0263476	0.0299273	0.0280375	8.59e-07		3000	20	0.0334239	0.0370196	0.0351777	9.26e-07		3000	20	0.0686329	0.0752013	0.0718082	2.83e-06		3000	20	0.106168	0.115442	0.110742	5.16e-06		3000	20	0.159241	0.170101	0.164538	7.78e-06		3000	20	0.22654	0.242151	0.234291	1.48e-05
3000	50	0.00875438	0.010277	0.00954632	1.42647e-07		3000	50	0.0110758	0.0125848	0.0118092	1.55e-07		3000	50	0.0189731	0.0209615	0.0199882	2.63e-07		3000	50	0.0553793	0.0601323	0.0576309	1.52e-06		3000	50	0.0943668	0.101353	0.0976384	3.31e-06		3000	50	0.147348	0.157012	0.152147	6.03e-06		3000	50	0.215785	0.229404	0.222671	1.17e-05
4000	2	0.276431	0.294669	0.285153	8.15279e-05		4000	2	0.293576	0.319101	0.304773	4.28e-05		4000	2	0.288056	0.310015	0.299062	3.35e-05		4000	2	0.326618	0.356034	0.340293	5.85e-05		4000	2	0.361814	0.393541	0.375822	6.45e-05		4000	2	0.400973	0.429006	0.413937	5.36e-05		4000	2	0.462263	0.496516	0.478714	7.97e-05
4000	4	0.128304	0.137796	0.133029	1.23168e-05		4000	4	0.136149	0.149215	0.141955	1.12e-05		4000	4	0.138127	0.151388	0.143831	9.89e-06		4000	4	0.1721	0.188347	0.179555	1.64e-05		4000	4	0.206719	0.224143	0.21526	1.94e-05		4000	4	0.253327	0.270774	0.261711	2.05e-05		4000	4	0.318006	0.340099	0.328478	3.2e-05
4000	6	0.0762965	0.0901839	0.0865215	7.64726e-06		4000	6	0.0889311	0.0985285	0.0931732	6.02e-06		4000	6	0.0928968	0.101527	0.0968629	5.1e-06		4000	6	0.126448	0.138646	0.132285	9.38e-06		4000	6	0.162294	0.175277	0.168463	1.12e-05		4000	6	0.2114	0.225049	0.2182	1.22e-05		4000	6	0.276967	0.295182	0.285761	1.96e-05
4000	10	0.0459256	0.0532415	0.0507166	3.15085e-06		4000	10	0.0526844	0.0584887	0.0554358	2.27e-06		4000	10	0.0582347	0.0641059	0.0611332	2.18e-06		4000	10	0.09278	0.101001	0.0968097	4.66e-06		4000	10	0.129618	0.139563	0.134475	6.77e-06		4000	10	0.180967	0.192285	0.186259	8.07e-06		4000	10	0.248166	0.262923	0.255383	1.34e-05
4000	20	0.0228672	0.0263382	0.0248615	7.50071e-07		4000	20	0.0265056	0.0295831	0.027973	6.21e-07		4000	20	0.0336134	0.0368845	0.0352231	7.41e-07		4000	20	0.0689957	0.0751241	0.0719922	2.26e-06		4000	20	0.107096	0.114443	0.110833	3.65e-06		4000	20	0.160088	0.168941	0.164597	5.48e-06		4000	20	0.228166	0.240883	0.234443	1.01e-05
4000	50	0.00879205	0.0102099	0.00955009	1.37733e-07		4000	50	0.0111055	0.0125521	0.011791	1.34e-07		4000	50	0.0191014	0.0209651	0.0200198	2.18e-07		4000	50	0.0556212	0.0596645	0.0576555	1.1e-06		4000	50	0.0945824	0.10064	0.0976341	2.38e-06		4000	50	0.148348	0.156321	0.152266	4.16e-06		4000	50	0.217533	0.228677	0.222849	7.96e-06
5000	2	0.27698	0.294178	0.285452	3.99267e-05		5000	2	0.293878	0.317491	0.304599	4.29e-05		5000	2	0.289507	0.309427	0.298887	3.16e-05		5000	2	0.328645	0.355245	0.340714	4.81e-05		5000	2	0.362641	0.391579	0.375908	5.54e-05		5000	2	0.40237	0.429214	0.414018	5.03e-05		5000	2	0.464047	0.494337	0.478525	6.07e-05
5000	4	0.128751	0.137216	0.132898	1.11517e-05		5000	4	0.136477	0.149362	0.142095	1.05e-05		5000	4	0.13867	0.150705	0.143874	8.69e-06		5000	4	0.172903	0.187939	0.179872	1.46e-05		5000	4	0.207537	0.223668	0.215389	1.66e-05		5000	4	0.253639	0.269922	0.261454	1.77e-05		5000	4	0.319631	0.338129	0.328325	2.27e-05
5000	6	0.0762593	0.0897563	0.0864137	8.3772e-06		5000	6	0.0891644	0.0981806	0.0930712	5.17e-06		5000	6	0.093256	0.101559	0.0970101	4.49e-06		5000	6	0.127147	0.138163	0.132171	7.93e-06		5000	6	0.163221	0.17464	0.168608	8.93e-06		5000	6	0.212503	0.224676	0.218289	1.01e-05		5000	6	0.278437	0.293434	0.285819	1.46e-05
5000	10	0.0464297	0.0529599	0.0508122	2.72999e-06		5000	10	0.0527828	0.0584106	0.0554752	2.1e-06		5000	10	0.0585846	0.0640739	0.0611595	1.96e-06		5000	10	0.0932183	0.100797	0.0968121	3.81e-06		5000	10	0.130103	0.138924	0.134416	4.79e-06		5000	10	0.181788	0.191236	0.186418	5.78e-06		5000	10	0.248849	0.261417	0.255078	1.01e-05
5000	20	0.0227854	0.0261615	0.0248268	7.69187e-07		5000	20	0.0266213	0.0294906	0.0279872	5.77e-07		5000	20	0.0337258	0.0369357	0.0352301	6.44e-07		5000	20	0.0694728	0.0745847	0.0719032	1.72e-06		5000	20	0.107806	0.114078	0.110792	2.77e-06		5000	20	0.160811	0.168525	0.164549	4.12e-06		5000	20	0.229327	0.239621	0.234371	6.9e-06
5000	50	0.00882985	0.0102163	0.00955376	1.2457e-07		5000	50	0.0111768	0.0125105	0.0118061	1.12e-07		5000	50	0.0192258	0.0207866	0.0200144	1.58e-07		5000	50	0.055855	0.0595642	0.0576709	9.05e-07		5000	50	0.0951246	0.0999369	0.0975285	1.59e-06		5000	50	0.148819	0.155572	0.152282	2.98e-06		5000	50	0.218348	0.227387	0.222926	5.25e-06
Biased allele frequencies: MAF > 0.25
# loci	# individuals	lower CI	upper CI	average Fst	variation		# loci	# individuals	lower CI	upper CI	average Fst	variation		# loci	# individuals	lower CI	upper CI	average Fst	variation		# loci	# individuals	lower CI	upper CI	average Fst	variation		# loci	# individuals	lower CI	upper CI	average Fst	variation		# loci	# individuals	lower CI	upper CI	average Fst	variation		# loci	# individuals	lower CI	upper CI	average Fst	variation
10	2	0.105238	0.533333	0.287851	0.0117693		10	2	0.122751	0.60381	0.325196	0.0149098		10	2	0.119048	0.55291	0.308803	0.0130223		10	2	0.139683	0.656085	0.357424	0.0174402		10	2	0.167619	0.779048	0.436436	0.0236658		10	2	0.205238	0.861905	0.498796	0.0273692		10	2	0.408571	1.20381	0.767384	0.0411124
10	4	0.0456136	0.262381	0.1337	0.00310368		10	4	0.0527886	0.297697	0.150335	0.00394812		10	4	0.0536219	0.290337	0.14807	0.00383178		10	4	0.0723055	0.370149	0.198055	0.00597039		10	4	0.106955	0.488231	0.274253	0.00978247		10	4	0.139495	0.656166	0.353592	0.0164961		10	4	0.310382	1.00502	0.637677	0.0307144
10	6	0.0292888	0.169122	0.0851725	0.00129878		10	6	0.0293647	0.189491	0.0961783	0.0016691		10	6	0.0344635	0.196785	0.102112	0.00184497		10	6	0.0478652	0.292886	0.14725	0.00388014		10	6	0.0849303	0.394654	0.220228	0.00653961		10	6	0.123938	0.558668	0.308897	0.0126208		10	6	0.297975	0.931458	0.597039	0.0263691
10	10	0.0163198	0.108719	0.0519856	0.000565531		10	10	0.0191168	0.122279	0.0585816	0.000688		10	10	0.0210712	0.124818	0.0629973	0.00069		10	10	0.0385772	0.222302	0.108925	0.00219536		10	10	0.073864	0.365172	0.194697	0.00530877		10	10	0.11256	0.484327	0.276454	0.00941814		10	10	0.275306	0.898889	0.575593	0.0281359
10	20	0.00810018	0.0528603	0.025027	0.00012705		10	20	0.00963415	0.0562348	0.0286451	0.000144		10	20	0.0117787	0.0731302	0.0361352	0.000246		10	20	0.0288549	0.167659	0.0826719	0.00136017		10	20	0.0673641	0.302472	0.164096	0.0036039		10	20	0.0810996	0.452568	0.246845	0.00864817		10	20	0.252562	0.869745	0.555007	0.0256246
10	50	0.00312217	0.0212591	0.00988453	1.97735e-05		10	50	0.00398107	0.02525	0.0123869	2.96e-05		10	50	0.0063714	0.0410669	0.0199938	7.97e-05		10	50	0.0202198	0.131862	0.0650975	0.00085		10	50	0.0685251	0.284088	0.148591	0.00313422		10	50	0.08022	0.448274	0.240045	0.00830395		10	50	0.265038	0.842632	0.54339	0.0225016
20	2	0.145865	0.459524	0.283247	0.00627557		20	2	0.180688	0.522143	0.320935	0.00712173		20	2	0.158571	0.480688	0.307541	0.00697593		20	2	0.201754	0.57218	0.369845	0.00955989		20	2	0.246867	0.65188	0.434063	0.0108986		20	2	0.284712	0.78119	0.51292	0.0148759		20	2	0.503008	1.08346	0.781307	0.0219947
20	4	0.0670597	0.216356	0.133452	0.00149451		20	4	0.0743552	0.251745	0.148587	0.00199966		20	4	0.0772434	0.254334	0.150106	0.00200393		20	4	0.0993179	0.318986	0.199779	0.00326818		20	4	0.146183	0.419736	0.270051	0.00533157		20	4	0.218361	0.538246	0.362986	0.00694601		20	4	0.416504	0.939252	0.663182	0.0178394
20	6	0.0442706	0.146995	0.0883748	0.000713157		20	6	0.0523939	0.166084	0.099815	0.000868		20	6	0.0506681	0.162424	0.0995379	0.000845		20	6	0.0734847	0.243918	0.150025	0.00189233		20	6	0.121031	0.364097	0.221616	0.00366826		20	6	0.172553	0.487702	0.317406	0.0063305		20	6	0.382341	0.873985	0.626635	0.0153912
20	10	0.024035	0.0868095	0.0502038	0.000259989		20	10	0.0293299	0.0968419	0.0585131	0.000315		20	10	0.0295028	0.107225	0.062886	0.000411		20	10	0.0559994	0.189461	0.11317	0.00111685		20	10	0.0954014	0.299288	0.188395	0.00270849		20	10	0.161151	0.437124	0.291862	0.00525851		20	10	0.377301	0.844272	0.600274	0.0145909
20	20	0.0124822	0.0422185	0.0249857	6.15945e-05		20	20	0.0138327	0.0481464	0.0288417	7.94e-05		20	20	0.0172405	0.061405	0.0362244	0.000135		20	20	0.0408797	0.137836	0.0837019	0.000623		20	20	0.0826781	0.244779	0.154052	0.00185456		20	20	0.149418	0.416235	0.266752	0.0046881		20	20	0.358612	0.833094	0.583967	0.0135331
20	50	0.00440073	0.0157314	0.00946534	8.91629e-06		20	50	0.00592677	0.0213514	0.0125583	1.61e-05		20	50	0.0103299	0.0348268	0.0204502	3.87e-05		20	50	0.0323023	0.112955	0.0674303	0.000432		20	50	0.0732297	0.223073	0.142314	0.00148112		20	50	0.133652	0.389112	0.249389	0.00440666		20	50	0.36686	0.80687	0.574185	0.0128303
30	2	0.169206	0.418667	0.286061	0.00390978		30	2	0.20619	0.480159	0.322921	0.00489431		30	2	0.194218	0.452381	0.307182	0.00420897		30	2	0.226601	0.523153	0.371082	0.00580319		30	2	0.266338	0.611905	0.430992	0.00791594		30	2	0.339506	0.703612	0.511144	0.00897185		30	2	0.55381	1.0243	0.785575	0.0144104
30	4	0.0741698	0.202554	0.131516	0.00109915		30	4	0.0867827	0.232004	0.149585	0.00132876		30	4	0.0878427	0.227143	0.147501	0.00126047		30	4	0.121412	0.302485	0.202695	0.00227419		30	4	0.172835	0.403713	0.273033	0.00344975		30	4	0.235272	0.512496	0.36645	0.00514947		30	4	0.453154	0.898954	0.670801	0.0124371
30	6	0.050023	0.129075	0.0862158	0.000432587		30	6	0.0569616	0.152705	0.0978415	0.000587		30	6	0.0593582	0.153114	0.100166	0.000572		30	6	0.0864821	0.229686	0.151996	0.00134169		30	6	0.140185	0.325217	0.222022	0.00223645		30	6	0.210764	0.470546	0.325415	0.00449469		30	6	0.456382	0.844224	0.639331	0.00998753
30	10	0.0290896	0.0793593	0.0508099	0.000160627		30	10	0.0336676	0.0893177	0.0585501	0.00021		30	10	0.0370236	0.0958044	0.0630488	0.000249		30	10	0.0657945	0.170617	0.112301	0.000707		30	10	0.108141	0.269702	0.182789	0.0017011		30	10	0.181324	0.425236	0.29439	0.00386563		30	10	0.428211	0.817475	0.613957	0.00962623
30	20	0.014099	0.0391587	0.0249128	4.21106e-05		30	20	0.0163171	0.0461829	0.0299361	6.01e-05		30	20	0.0198363	0.0572154	0.0365056	8.96e-05		30	20	0.0480469	0.130815	0.0853286	0.000454		30	20	0.0933442	0.230991	0.155423	0.00126854		30	20	0.166153	0.385232	0.272523	0.00309512		30	20	0.40665	0.790708	0.588576	0.00929456
30	50	0.00559864	0.0150252	0.00969793	5.83884e-06		30	50	0.00706886	0.0193409	0.0123541	9.91e-06		30	50	0.0109941	0.031512	0.0202297	2.82e-05		30	50	0.0375887	0.103985	0.0670712	0.000291		30	50	0.0837793	0.204237	0.138191	0.000955		30	50	0.151857	0.36085	0.254165	0.00290917		30	50	0.399953	0.783718	0.58685	0.00891433
40	2	0.182906	0.401465	0.286932	0.00297637		40	2	0.21792	0.447741	0.321757	0.0035216		40	2	0.205372	0.425885	0.311823	0.00302901		40	2	0.251754	0.499756	0.370346	0.00411845		40	2	0.290734	0.5725	0.426583	0.00547833		40	2	0.348596	0.685213	0.50907	0.00738973		40	2	0.593651	1.01954	0.793843	0.0119428
40	4	0.0813065	0.194309	0.134088	0.000861597		40	4	0.0966978	0.217799	0.150949	0.000915		40	4	0.0953691	0.219567	0.149487	0.000992		40	4	0.126726	0.290472	0.201376	0.00166869		40	4	0.178439	0.368492	0.265314	0.00233724		40	4	0.252606	0.507917	0.370606	0.00419424		40	4	0.505157	0.86528	0.677162	0.00863793
40	6	0.0531952	0.124615	0.0859664	0.0003388		40	6	0.0619267	0.145401	0.0980541	0.000444		40	6	0.0634735	0.147487	0.100252	0.00044		40	6	0.0999521	0.225054	0.154325	0.000986		40	6	0.143509	0.309015	0.220083	0.00182558		40	6	0.219976	0.46104	0.330114	0.00356589		40	6	0.47159	0.830444	0.643638	0.00818855
40	10	0.0302537	0.0748965	0.0508208	0.000125473		40	10	0.0349294	0.0870919	0.0582876	0.000166		40	10	0.0399864	0.0908227	0.0635655	0.000182		40	10	0.0729805	0.168308	0.113106	0.000562		40	10	0.114619	0.261144	0.180778	0.00133667		40	10	0.198716	0.405399	0.295833	0.00291208		40	10	0.4398	0.800963	0.61193	0.00790596
40	20	0.0152633	0.0366824	0.0250706	3.2678e-05		40	20	0.017873	0.0433079	0.0291743	4.18e-05		40	20	0.022432	0.0534642	0.0366111	6.34e-05		40	20	0.0526171	0.12141	0.084202	0.000326		40	20	0.101299	0.226477	0.155166	0.000986		40	20	0.179881	0.378984	0.270514	0.00246428		40	20	0.436186	0.765561	0.597194	0.00729686
40	50	0.00606178	0.0140966	0.00958404	4.31517e-06		40	50	0.007809	0.0185916	0.0126828	7.91e-06		40	50	0.0127657	0.030445	0.0206571	2.04e-05		40	50	0.0437822	0.09731	0.0685112	0.00021		40	50	0.0880211	0.192141	0.137025	0.000707		40	50	0.16851	0.362584	0.257401	0.00237564		40	50	0.436484	0.75624	0.58397	0.00698495
50	2	0.196501	0.388	0.286518	0.00234625		50	2	0.224012	0.429889	0.32186	0.00269538		50	2	0.211524	0.412536	0.303019	0.00268541		50	2	0.252482	0.495918	0.36945	0.00376192		50	2	0.312554	0.571817	0.432116	0.00448827		50	2	0.360571	0.656171	0.509726	0.00585768		50	2	0.616812	0.99504	0.793456	0.00871018
50	4	0.0897703	0.185079	0.133166	0.000635869		50	4	0.101293	0.213847	0.150287	0.000834		50	4	0.0994615	0.20245	0.147613	0.000736		50	4	0.135428	0.279436	0.20224	0.00128731		50	4	0.177896	0.35517	0.264702	0.00207068		50	4	0.268691	0.498023	0.373119	0.00339617		50	4	0.517594	0.833581	0.676122	0.00695418
50	6	0.0582692	0.12579	0.0878986	0.000297951		50	6	0.0643682	0.140615	0.0977475	0.000388		50	6	0.0670017	0.141041	0.100386	0.000367		50	6	0.099601	0.214487	0.153116	0.000854		50	6	0.149496	0.297653	0.217363	0.0014057		50	6	0.22887	0.439268	0.330325	0.00288961		50	6	0.478812	0.805457	0.64241	0.0066834
50	10	0.0329309	0.072004	0.0511009	9.86622e-05		50	10	0.0377109	0.0831576	0.0583377	0.000127		50	10	0.0407621	0.0893011	0.0631128	0.000153		50	10	0.0784945	0.15703	0.113691	0.000437		50	10	0.118205	0.245151	0.179497	0.00107451		50	10	0.207333	0.394328	0.297028	0.00231851		50	10	0.464817	0.773897	0.620041	0.0060405
50	20	0.0159622	0.0354892	0.024937	2.56732e-05		50	20	0.0191521	0.0426598	0.0295969	3.61e-05		50	20	0.0233105	0.0509867	0.0366804	5.51e-05		50	20	0.057492	0.121101	0.085389	0.000277		50	20	0.103878	0.212515	0.153738	0.00077		50	20	0.188405	0.364588	0.273407	0.00199308		50	20	0.466386	0.753341	0.605523	0.00523065
50	50	0.00604649	0.0140711	0.00959703	4.02203e-06		50	50	0.00814007	0.017573	0.0123038	5.84e-06		50	50	0.0135941	0.0301087	0.0207757	1.73e-05		50	50	0.0440401	0.0976652	0.0679938	0.000178		50	50	0.0904208	0.189571	0.135935	0.000592		50	50	0.180742	0.353534	0.261284	0.0018445		50	50	0.446574	0.751245	0.589104	0.00566038
60	2	0.199444	0.376587	0.284878	0.00206205		60	2	0.231719	0.429136	0.323979	0.00246702		60	2	0.218801	0.405583	0.306372	0.00214023		60	2	0.267251	0.490148	0.367363	0.00302126		60	2	0.31881	0.557869	0.430466	0.00374619		60	2	0.394915	0.643422	0.512922	0.00395469		60	2	0.623325	0.967687	0.790096	0.00755465
60	4	0.0900782	0.185585	0.133439	0.000573134		60	4	0.105466	0.204945	0.151314	0.000663		60	4	0.101302	0.207902	0.149402	0.000682		60	4	0.141744	0.266638	0.201927	0.00108397		60	4	0.189079	0.349453	0.264077	0.00167083		60	4	0.273196	0.473553	0.371092	0.00256318		60	4	0.526882	0.820696	0.675699	0.00578112
60	6	0.0589912	0.119311	0.0876314	0.000247918		60	6	0.0669984	0.133965	0.0981233	0.000298		60	6	0.0688888	0.138092	0.10009	0.000316		60	6	0.106258	0.205614	0.152743	0.000651		60	6	0.157945	0.283112	0.217122	0.0011053		60	6	0.238216	0.419647	0.32681	0.00217934		60	6	0.516092	0.799492	0.647954	0.00525064
60	10	0.0348444	0.069934	0.0506329	8.70403e-05		60	10	0.0403329	0.0829501	0.0587093	0.000113		60	10	0.0424249	0.086289	0.0634044	0.000123		60	10	0.0766334	0.15703	0.113094	0.00043		60	10	0.126678	0.241644	0.180282	0.000905		60	10	0.216739	0.38997	0.297417	0.00197493		60	10	0.48924	0.750839	0.622282	0.00466813
60	20	0.0164532	0.0342498	0.0248169	2.09408e-05		60	20	0.0202613	0.0406653	0.0292164	2.68e-05		60	20	0.0254231	0.0501085	0.0364861	4.1e-05		60	20	0.0591487	0.117779	0.0861257	0.000227		60	20	0.10796	0.203907	0.15183	0.000598		60	20	0.199992	0.358234	0.273252	0.00173176		60	20	0.467934	0.757489	0.603067	0.00514229
60	50	0.00657622	0.0132658	0.0095752	3.04316e-06		60	50	0.00827232	0.0173622	0.0123291	4.86e-06		60	50	0.0138697	0.027918	0.0203727	1.32e-05		60	50	0.0468921	0.0922741	0.0685067	0.000143		60	50	0.0983872	0.18042	0.136253	0.000481		60	50	0.188548	0.337309	0.260083	0.00150789		60	50	0.461202	0.728467	0.587348	0.00467872
70	2	0.207747	0.37274	0.284647	0.00175447		70	2	0.239755	0.412325	0.322196	0.00200946		70	2	0.231648	0.401392	0.308442	0.00189556		70	2	0.278011	0.479176	0.371444	0.00255512		70	2	0.322689	0.542999	0.423919	0.00319513		70	2	0.395445	0.641978	0.514253	0.00417404		70	2	0.643417	0.949551	0.797014	0.00634911
70	4	0.0934155	0.175322	0.13349	0.000440285		70	4	0.105726	0.198267	0.150401	0.00059		70	4	0.104974	0.195713	0.148631	0.000546		70	4	0.145315	0.261939	0.202929	0.000889		70	4	0.193218	0.345246	0.265151	0.0015238		70	4	0.282266	0.474192	0.373371	0.00231043		70	4	0.545816	0.818801	0.683706	0.00494279
70	6	0.0614653	0.114615	0.0863813	0.000187892		70	6	0.0689119	0.133059	0.098412	0.000262		70	6	0.0723667	0.135004	0.101151	0.000245		70	6	0.107464	0.201152	0.153044	0.000561		70	6	0.155856	0.279427	0.217422	0.000991		70	6	0.24717	0.423165	0.328984	0.00195489		70	6	0.512575	0.786101	0.64661	0.00471178
70	10	0.0352816	0.0683412	0.0509484	7.05004e-05		70	10	0.0403904	0.0790995	0.0582678	9.34e-05		70	10	0.0442744	0.0876466	0.0633076	0.000118		70	10	0.0811785	0.154381	0.11493	0.000337		70	10	0.130926	0.232857	0.179839	0.000676		70	10	0.22448	0.381803	0.297321	0.00162932		70	10	0.496698	0.755683	0.621227	0.00432313
70	20	0.0171849	0.033989	0.0248017	1.88527e-05		70	20	0.0205842	0.0393988	0.0293443	2.52e-05		70	20	0.0254525	0.0496971	0.0364266	3.6e-05		70	20	0.0599072	0.115649	0.0855505	0.000198		70	20	0.113763	0.20505	0.154163	0.000578		70	20	0.203662	0.35679	0.273955	0.00148727		70	20	0.472897	0.735402	0.604597	0.00434568
70	50	0.00667617	0.0129166	0.00957183	2.47678e-06		70	50	0.00886912	0.0168409	0.0125088	4.47e-06		70	50	0.0143819	0.0278459	0.020679	1.13e-05		70	50	0.0492974	0.0913221	0.0690342	0.000121		70	50	0.0984135	0.17508	0.136139	0.000406		70	50	0.191231	0.332241	0.25987	0.00129164		70	50	0.470869	0.72223	0.589673	0.00378032
80	2	0.205219	0.365351	0.2837	0.00152647		80	2	0.242063	0.406095	0.321482	0.00177947		80	2	0.231203	0.387879	0.308066	0.00167245		80	2	0.278788	0.470603	0.36784	0.00228668		80	2	0.319171	0.540567	0.425977	0.00303087		80	2	0.405417	0.635526	0.512221	0.00331554		80	2	0.646715	0.954762	0.792274	0.00564723
80	4	0.0926744	0.176124	0.133506	0.000415273		80	4	0.109995	0.197859	0.149263	0.000518		80	4	0.106492	0.193327	0.147944	0.000477		80	4	0.148543	0.260974	0.203055	0.000811		80	4	0.197718	0.341561	0.265255	0.00130272		80	4	0.2891	0.46618	0.372597	0.00219381		80	4	0.552791	0.804776	0.681215	0.00434682
80	6	0.0630342	0.115885	0.086244	0.000183353		80	6	0.0703902	0.128737	0.098521	0.000215		80	6	0.0750165	0.131713	0.101031	0.000221		80	6	0.112317	0.197705	0.152227	0.000509		80	6	0.159293	0.284893	0.216237	0.00093		80	6	0.257036	0.417191	0.331055	0.00178806		80	6	0.524283	0.775496	0.648339	0.00416525
80	10	0.0357755	0.0688628	0.050836	6.95553e-05		80	10	0.0417487	0.0768445	0.058543	8.13e-05		80	10	0.0464826	0.0842507	0.0636659	9.83e-05		80	10	0.0825889	0.148533	0.113509	0.000284		80	10	0.135682	0.229332	0.179384	0.000601		80	10	0.227242	0.37786	0.298117	0.00151566		80	10	0.50047	0.742109	0.620612	0.00387882
80	20	0.0177403	0.0339398	0.0248057	1.66037e-05		80	20	0.0212718	0.0394921	0.0295884	2.18e-05		80	20	0.0262456	0.0476714	0.0364561	2.99e-05		80	20	0.0635942	0.112333	0.0854508	0.000166		80	20	0.110094	0.199023	0.152669	0.000478		80	20	0.207649	0.344025	0.273422	0.00122984		80	20	0.489833	0.734043	0.604554	0.00368033
80	50	0.00671954	0.012748	0.00960571	2.39123e-06		80	50	0.00879354	0.016424	0.0123693	3.73e-06		80	50	0.015018	0.0275481	0.0206808	1.01e-05		80	50	0.0491568	0.0920614	0.0694124	0.000115		80	50	0.0994478	0.172879	0.135599	0.00035		80	50	0.197943	0.32188	0.260696	0.00110444		80	50	0.480706	0.706335	0.591511	0.00354232
90	2	0.217154	0.353968	0.284769	0.00129705		90	2	0.24789	0.40958	0.321358	0.00166606		90	2	0.233278	0.385276	0.307409	0.00146573		90	2	0.287908	0.457983	0.369169	0.00193109		90	2	0.339245	0.526135	0.427089	0.00247507		90	2	0.409145	0.632156	0.513405	0.00341545		90	2	0.656073	0.937566	0.792214	0.00521944
90	4	0.0971185	0.171425	0.132509	0.000353693		90	4	0.110954	0.193582	0.150466	0.000448		90	4	0.110089	0.190258	0.149016	0.000442		90	4	0.154956	0.260638	0.202486	0.000731		90	4	0.197547	0.334657	0.266106	0.00119499		90	4	0.297264	0.468543	0.377389	0.00191836		90	4	0.563833	0.806978	0.680311	0.00406125
90	6	0.0620742	0.113794	0.0866956	0.000166849		90	6	0.0727422	0.127778	0.0977092	0.000197		90	6	0.074246	0.13099	0.100765	0.000205		90	6	0.111996	0.197005	0.152591	0.000466		90	6	0.167036	0.275947	0.216426	0.000787		90	6	0.257394	0.411005	0.332019	0.00155024		90	6	0.53448	0.761969	0.648266	0.00350764
90	10	0.036569	0.0662524	0.0505669	5.85753e-05		90	10	0.0437585	0.0763712	0.0585206	7.3e-05		90	10	0.0458136	0.083362	0.0632664	8.86e-05		90	10	0.0841416	0.149653	0.113705	0.000269		90	10	0.134589	0.23107	0.179194	0.000599		90	10	0.2314	0.371528	0.299587	0.00125198		90	10	0.51666	0.737232	0.625118	0.00313374
90	20	0.0179026	0.0331699	0.0247592	1.43042e-05		90	20	0.0213148	0.039005	0.0295251	1.98e-05		90	20	0.0262959	0.0480204	0.0365245	2.99e-05		90	20	0.0633641	0.111939	0.0862427	0.000153		90	20	0.11383	0.192991	0.151631	0.000415		90	20	0.212656	0.340585	0.274304	0.00104706		90	20	0.49724	0.71597	0.603239	0.00294895
90	50	0.0070194	0.0127484	0.0095912	2.18884e-06		90	50	0.00925745	0.0162973	0.0124403	3.56e-06		90	50	0.0150693	0.0264091	0.0206054	8.41e-06		90	50	0.0506038	0.0893469	0.0692212	0.000101		90	50	0.103836	0.175225	0.1365	0.000321		90	50	0.206411	0.321665	0.259859	0.000932		90	50	0.489888	0.704458	0.59378	0.00278768
100	2	0.222073	0.359449	0.286119	0.00126269		100	2	0.245815	0.394097	0.320983	0.00137759		100	2	0.241591	0.379762	0.308217	0.00128665		100	2	0.291983	0.453597	0.369283	0.00174257		100	2	0.340115	0.531169	0.425389	0.00247261		100	2	0.419631	0.623957	0.515478	0.00274355		100	2	0.655685	0.928125	0.794484	0.00460665
100	4	0.100923	0.169513	0.133217	0.00030376		100	4	0.109824	0.189598	0.149231	0.000397		100	4	0.112159	0.191556	0.148625	0.00039		100	4	0.155338	0.254796	0.203388	0.000643		100	4	0.206376	0.333961	0.264079	0.00106259		100	4	0.29212	0.458325	0.374365	0.00177308		100	4	0.571023	0.806297	0.682774	0.00360194
100	6	0.0629267	0.113001	0.086659	0.000155861		100	6	0.0725007	0.126893	0.0977062	0.00019		100	6	0.0741201	0.129249	0.101079	0.000198		100	6	0.114593	0.195399	0.152561	0.000395		100	6	0.169024	0.273669	0.216177	0.000745		100	6	0.262671	0.400124	0.330256	0.00136171		100	6	0.539761	0.761611	0.647729	0.00309487
100	10	0.0383318	0.0668333	0.0511703	5.40072e-05		100	10	0.0422427	0.0774312	0.0585974	7.21e-05		100	10	0.0463237	0.0817644	0.063165	7.75e-05		100	10	0.088927	0.146943	0.115175	0.00022		100	10	0.136612	0.223354	0.178046	0.000468		100	10	0.235065	0.364715	0.299873	0.00112602		100	10	0.516809	0.73057	0.625164	0.00325715
100	20	0.018592	0.0319707	0.0248534	1.18038e-05		100	20	0.0224725	0.0384909	0.0295653	1.65e-05		100	20	0.0272666	0.0468179	0.0363131	2.54e-05		100	20	0.0634916	0.109738	0.0851862	0.000135		100	20	0.115748	0.188221	0.150178	0.000362		100	20	0.218184	0.343055	0.276248	0.00101178		100	20	0.50905	0.702673	0.605647	0.0026662
100	50	0.00701	0.0127108	0.00955484	2.03734e-06		100	50	0.00927989	0.0159928	0.0124208	2.95e-06		100	50	0.0151987	0.026399	0.0207833	8.28e-06		100	50	0.0518126	0.0889404	0.0688694	9.18e-05		100	50	0.103259	0.169879	0.135619	0.000288		100	50	0.203993	0.322996	0.261622	0.000936		100	50	0.494268	0.697204	0.595816	0.00257498
200	2	0.239724	0.332793	0.284967	0.000571183		200	2	0.269159	0.378371	0.320119	0.000783		200	2	0.257542	0.363731	0.307649	0.000719		200	2	0.308421	0.428522	0.367897	0.000927		200	2	0.362051	0.492931	0.425517	0.00117659		200	2	0.446139	0.595754	0.516527	0.00139826		200	2	0.709156	0.888059	0.800599	0.00217234
200	4	0.106359	0.156844	0.132723	0.000162159		200	4	0.121805	0.177947	0.149414	0.000216		200	4	0.122304	0.179352	0.147929	0.000211		200	4	0.168122	0.238501	0.20294	0.000342		200	4	0.219756	0.312265	0.263144	0.00053		200	4	0.318081	0.432905	0.374266	0.000813		200	4	0.605735	0.767049	0.685163	0.00174207
200	6	0.0696393	0.103436	0.0863464	7.47664e-05		200	6	0.0796814	0.116899	0.0977699	8.58e-05		200	6	0.0825133	0.122609	0.100995	9.9e-05		200	6	0.126277	0.181628	0.152956	0.000207		200	6	0.178894	0.252436	0.215317	0.000352		200	6	0.28537	0.38559	0.334751	0.000696		200	6	0.572998	0.725801	0.651355	0.00157469
200	10	0.040954	0.0608262	0.0506505	2.6828e-05		200	10	0.0473228	0.0705188	0.0584003	3.4e-05		200	10	0.0516044	0.0756023	0.0632774	3.76e-05		200	10	0.0939238	0.135873	0.115216	0.00012		200	10	0.147237	0.212379	0.177969	0.000272		200	10	0.255093	0.348118	0.300705	0.000568		200	10	0.550421	0.701201	0.627868	0.00153424
200	20	0.0200813	0.0303156	0.0247615	6.76381e-06		200	20	0.0239997	0.0359346	0.0294828	9.22e-06		200	20	0.0298994	0.0443173	0.0365107	1.34e-05		200	20	0.0713205	0.103764	0.0862204	6.63e-05		200	20	0.124224	0.180351	0.151132	0.000198		200	20	0.232426	0.321601	0.276957	0.000518		200	20	0.540882	0.684548	0.609185	0.00135664
200	50	0.00778394	0.0114977	0.00953307	9.19539e-07		200	50	0.0100795	0.0147884	0.0123786	1.57e-06		200	50	0.0167282	0.024789	0.0208236	4.37e-06		200	50	0.0571657	0.0831735	0.0695202	4.61e-05		200	50	0.111504	0.157621	0.134207	0.000149		200	50	0.222281	0.304611	0.262627	0.00045		200	50	0.527361	0.670452	0.596798	0.0012606
300	2	0.247951	0.324361	0.285802	0.000434225		300	2	0.28077	0.365701	0.321027	0.000483		300	2	0.263599	0.348588	0.30659	0.00047		300	2	0.323843	0.425876	0.37046	0.000661		300	2	0.375726	0.479447	0.424944	0.00071		300	2	0.45646	0.575944	0.515758	0.000945		300	2	0.728024	0.875459	0.799666	0.00139403
300	4	0.110455	0.154733	0.133264	0.000126844		300	4	0.128594	0.175368	0.150348	0.000135		300	4	0.127129	0.173312	0.148858	0.000133		300	4	0.173555	0.237162	0.203727	0.000229		300	4	0.227277	0.301482	0.26341	0.000364		300	4	0.328283	0.422726	0.374403	0.000584		300	4	0.623095	0.75109	0.685393	0.00108723
300	6	0.0718066	0.101124	0.0866062	5.18181e-05		300	6	0.0820633	0.116285	0.0978439	6.77e-05		300	6	0.0852263	0.117811	0.101076	6.79e-05		300	6	0.129664	0.17902	0.153324	0.000158		300	6	0.185662	0.24762	0.215497	0.000259		300	6	0.291076	0.377511	0.333425	0.000473		300	6	0.594507	0.71904	0.654311	0.00103537
300	10	0.0424718	0.0596506	0.0508431	1.9226e-05		300	10	0.0491644	0.0684114	0.058321	2.48e-05		300	10	0.0537206	0.0744235	0.0635051	2.74e-05		300	10	0.0961839	0.131654	0.114243	8.35e-05		300	10	0.15276	0.204752	0.178217	0.00017		300	10	0.263217	0.3416	0.300698	0.000376		300	10	0.570619	0.690339	0.629102	0.00095
300	20	0.020595	0.029487	0.0248263	4.76531e-06		300	20	0.0248805	0.0348328	0.0294587	6.44e-06		300	20	0.0313418	0.0420288	0.0365692	8.08e-06		300	20	0.0737841	0.099811	0.0868841	4.58e-05		300	20	0.130645	0.171105	0.150293	0.000116		300	20	0.240134	0.312559	0.276243	0.000324		300	20	0.550141	0.666822	0.609509	0.000876
300	50	0.00797888	0.0114025	0.00960945	7.65799e-07		300	50	0.01024	0.0143981	0.0123072	1.15e-06		300	50	0.0177919	0.0244237	0.0208211	2.63e-06		300	50	0.0587928	0.0804117	0.0694942	3.05e-05		300	50	0.114112	0.153882	0.133966	0.000103		300	50	0.228516	0.295765	0.262825	0.000292		300	50	0.535398	0.656158	0.59642	0.000879
400	2	0.25151	0.320741	0.285457	0.000362726		400	2	0.280709	0.368363	0.322023	0.00046		400	2	0.269416	0.344399	0.307117	0.000361		400	2	0.325313	0.416255	0.369088	0.000521		400	2	0.379526	0.475306	0.424702	0.000625		400	2	0.462707	0.565629	0.514956	0.000694		400	2	0.734014	0.865026	0.797756	0.00110615
400	4	0.114777	0.151082	0.132977	8.05183e-05		400	4	0.129967	0.17209	0.150604	0.000116		400	4	0.130221	0.170327	0.149098	9.76e-05		400	4	0.179064	0.230387	0.203382	0.00018		400	4	0.231819	0.295912	0.26363	0.000262		400	4	0.336633	0.417294	0.37626	0.000427		400	4	0.628278	0.743328	0.686235	0.000866
400	6	0.0736883	0.0991522	0.0866857	3.91103e-05		400	6	0.085361	0.11233	0.0981193	4.71e-05		400	6	0.08782	0.114431	0.101077	4.88e-05		400	6	0.133014	0.173943	0.152579	0.000109		400	6	0.190065	0.242863	0.214339	0.000181		400	6	0.299393	0.372408	0.333828	0.000348		400	6	0.602361	0.710594	0.654753	0.000741
400	10	0.0431836	0.0583743	0.0506715	1.40472e-05		400	10	0.0501475	0.0673007	0.0584583	1.95e-05		400	10	0.0551688	0.0728037	0.0636551	1.99e-05		400	10	0.100035	0.131224	0.114455	6.41e-05		400	10	0.155263	0.202403	0.177237	0.000145		400	10	0.269387	0.334462	0.300832	0.000274		400	10	0.576564	0.682082	0.629107	0.00071
400	20	0.0210027	0.0286117	0.0247627	3.66482e-06		400	20	0.0255858	0.0339632	0.0294905	4.63e-06		400	20	0.0316956	0.042193	0.0367391	7.01e-06		400	20	0.0753467	0.0986819	0.0866311	3.67e-05		400	20	0.13148	0.170152	0.150101	9.51e-05		400	20	0.247307	0.307709	0.277262	0.000241		400	20	0.559378	0.661908	0.610332	0.000713
400	50	0.00811941	0.0110889	0.00954009	5.47872e-07		400	50	0.0105763	0.0142879	0.0123456	9.01e-07		400	50	0.0179583	0.0235869	0.020694	2.11e-06		400	50	0.0601798	0.0794596	0.0696267	2.32e-05		400	50	0.118796	0.152079	0.134294	7.07e-05		400	50	0.235619	0.29315	0.263561	0.000221		400	50	0.548076	0.648547	0.59783	0.00068
500	2	0.257856	0.316056	0.286088	0.000290481		500	2	0.28801	0.356709	0.321993	0.000325		500	2	0.275751	0.34247	0.307432	0.000292		500	2	0.33036	0.410114	0.3688	0.000397		500	2	0.383328	0.468589	0.424993	0.000468		500	2	0.468762	0.560118	0.515504	0.000559		500	2	0.744554	0.856091	0.798326	0.000835
500	4	0.116982	0.148967	0.133302	7.16563e-05		500	4	0.132598	0.16946	0.150412	8.66e-05		500	4	0.131143	0.166795	0.148469	8.13e-05		500	4	0.17914	0.228383	0.203027	0.000163		500	4	0.235873	0.29429	0.264136	0.000216		500	4	0.338562	0.414009	0.376146	0.000373		500	4	0.635333	0.735088	0.685389	0.000654
500	6	0.0728647	0.0973465	0.0866394	3.44983e-05		500	6	0.0864481	0.112195	0.0985507	4.01e-05		500	6	0.0879129	0.113177	0.100243	4e-05		500	6	0.135739	0.171812	0.152918	8.65e-05		500	6	0.191207	0.24011	0.215435	0.000154		500	6	0.303474	0.364868	0.333087	0.000256		500	6	0.607131	0.705401	0.654317	0.000617
500	10	0.043424	0.0578552	0.0508775	1.29537e-05		500	10	0.0508309	0.0664768	0.0583322	1.55e-05		500	10	0.0559009	0.0717597	0.0636116	1.72e-05		500	10	0.10147	0.129621	0.114539	5.02e-05		500	10	0.157793	0.196202	0.177402	9.82e-05		500	10	0.273341	0.334405	0.301129	0.00022		500	10	0.583711	0.678026	0.630014	0.000571
500	20	0.0215099	0.0280505	0.0247765	2.90305e-06		500	20	0.0258436	0.0332491	0.029388	3.65e-06		500	20	0.0321514	0.041251	0.0365201	5.38e-06		500	20	0.0765678	0.0975253	0.0864304	2.79e-05		500	20	0.134179	0.166622	0.150031	6.84e-05		500	20	0.250398	0.306195	0.277043	0.000196		500	20	0.564833	0.659577	0.610589	0.000562
500	50	0.00829014	0.0108306	0.00953828	4.4964e-07		500	50	0.0107119	0.0140387	0.0123394	7.16e-07		500	50	0.0181355	0.0234911	0.0207283	1.84e-06		500	50	0.0614043	0.0786336	0.0697829	1.81e-05		500	50	0.117672	0.148831	0.133724	6.1e-05		500	50	0.237934	0.289012	0.263465	0.000176		500	50	0.553974	0.643069	0.59884	0.000512
600	2	0.257094	0.312244	0.285376	0.000251246		600	2	0.28941	0.355015	0.321462	0.000282		600	2	0.277481	0.338382	0.306907	0.000255		600	2	0.336565	0.411122	0.370059	0.000384		600	2	0.384796	0.469517	0.425624	0.000464		600	2	0.472397	0.557687	0.515181	0.000516		600	2	0.749343	0.852552	0.798723	0.00074
600	4	0.119766	0.147513	0.133347	6.01049e-05		600	4	0.134337	0.166658	0.150143	7.38e-05		600	4	0.134158	0.166329	0.148864	6.9e-05		600	4	0.181239	0.227308	0.202787	0.000135		600	4	0.237338	0.290757	0.263812	0.000186		600	4	0.3431	0.40835	0.37587	0.000273		600	4	0.638739	0.730637	0.685076	0.000581
600	6	0.0738641	0.0969872	0.0863362	3.0708e-05		600	6	0.0874776	0.110427	0.0985254	3.66e-05		600	6	0.0901999	0.112199	0.100621	3.17e-05		600	6	0.136569	0.172838	0.153252	8.59e-05		600	6	0.192119	0.237082	0.214582	0.000133		600	6	0.30658	0.364418	0.333689	0.000222		600	6	0.611349	0.69963	0.654345	0.000492
600	10	0.0444783	0.057147	0.0508311	1.05507e-05		600	10	0.0517651	0.0665531	0.0585976	1.4e-05		600	10	0.0563976	0.0713718	0.0635556	1.42e-05		600	10	0.101691	0.128234	0.114693	4.43e-05		600	10	0.159304	0.196433	0.177869	8.94e-05		600	10	0.275302	0.328502	0.301521	0.000189		600	10	0.587819	0.670737	0.628205	0.00045
600	20	0.021565	0.0279018	0.0248104	2.5564e-06		600	20	0.0258724	0.0331837	0.0293429	3.51e-06		600	20	0.0326096	0.0413573	0.0366888	4.74e-06		600	20	0.0764651	0.0961048	0.0862785	2.49e-05		600	20	0.134019	0.166172	0.14963	6.53e-05		600	20	0.253598	0.304072	0.277513	0.000167		600	20	0.568633	0.651499	0.610019	0.000484
600	50	0.00832748	0.0107312	0.0095336	3.79876e-07		600	50	0.0108225	0.0139076	0.012357	6.17e-07		600	50	0.0185469	0.0230395	0.0207089	1.34e-06		600	50	0.0625425	0.0775673	0.069781	1.53e-05		600	50	0.120052	0.146988	0.133463	4.54e-05		600	50	0.241931	0.287716	0.263247	0.000147		600	50	0.56013	0.640231	0.59927	0.000443
700	2	0.261472	0.312796	0.286022	0.00024068		700	2	0.292265	0.355268	0.322128	0.00025		700	2	0.280639	0.336331	0.30643	0.00021		700	2	0.332789	0.406269	0.369366	0.000314		700	2	0.388261	0.464169	0.425837	0.000378		700	2	0.479018	0.558286	0.517105	0.000427		700	2	0.754644	0.848655	0.799236	0.000611
700	4	0.119599	0.146692	0.133203	5.75782e-05		700	4	0.134127	0.167978	0.150466	7.37e-05		700	4	0.134455	0.165012	0.149029	6.11e-05		700	4	0.184093	0.225242	0.203675	0.000114		700	4	0.238718	0.288883	0.262952	0.000164		700	4	0.34743	0.405335	0.375931	0.000235		700	4	0.643263	0.7334	0.687006	0.000491
700	6	0.0751448	0.0964714	0.0865686	2.72941e-05		700	6	0.0878287	0.10979	0.0981993	3.23e-05		700	6	0.0900909	0.111828	0.100544	2.86e-05		700	6	0.137517	0.170091	0.153051	6.83e-05		700	6	0.195587	0.235697	0.214929	0.000108		700	6	0.306719	0.362142	0.333245	0.000194		700	6	0.615118	0.692519	0.653851	0.000405
700	10	0.0448998	0.0566481	0.0508909	8.69785e-06		700	10	0.0525661	0.0656259	0.0585098	1.19e-05		700	10	0.0569788	0.0706098	0.0635608	1.22e-05		700	10	0.102863	0.127051	0.114998	3.85e-05		700	10	0.159746	0.19555	0.17737	8.08e-05		700	10	0.278448	0.327043	0.301964	0.000151		700	10	0.58709	0.671442	0.628826	0.000435
700	20	0.0216183	0.027724	0.0248013	2.40434e-06		700	20	0.0261107	0.0329555	0.0294303	3.04e-06		700	20	0.0331958	0.0409746	0.0366478	4.1e-06		700	20	0.0781272	0.0958346	0.0864548	2.08e-05		700	20	0.13619	0.16457	0.149782	5.36e-05		700	20	0.255347	0.29917	0.277353	0.000127		700	20	0.573085	0.651298	0.610494	0.000383
700	50	0.00850297	0.0108601	0.00958051	3.49378e-07		700	50	0.0109757	0.0139907	0.0123794	5.84e-07		700	50	0.0183575	0.0229854	0.0206577	1.32e-06		700	50	0.0628063	0.0776211	0.0697933	1.3e-05		700	50	0.121779	0.14655	0.133783	4.02e-05		700	50	0.241681	0.287347	0.263998	0.000126		700	50	0.564986	0.635694	0.599369	0.000339
800	2	0.26331	0.309937	0.285169	0.000217408		800	2	0.295393	0.352673	0.32226	0.000224		800	2	0.281963	0.337662	0.308043	0.000202		800	2	0.33711	0.40478	0.368971	0.000282		800	2	0.38737	0.467532	0.426416	0.00037		800	2	0.479102	0.554849	0.515536	0.000369		800	2	0.752552	0.846232	0.799623	0.000541
800	4	0.119523	0.1459	0.133042	5.05321e-05		800	4	0.136018	0.166862	0.150498	6.41e-05		800	4	0.134906	0.163387	0.148588	5.38e-05		800	4	0.184046	0.224876	0.203676	0.000109		800	4	0.241099	0.288173	0.263377	0.000141		800	4	0.348348	0.40608	0.376786	0.000218		800	4	0.648635	0.725968	0.686947	0.000394
800	6	0.0748482	0.0952961	0.0864606	2.46102e-05		800	6	0.0885876	0.109547	0.0986664	2.94e-05		800	6	0.0909232	0.111086	0.100434	2.58e-05		800	6	0.137818	0.169994	0.153007	6.41e-05		800	6	0.195979	0.234719	0.214792	9.71e-05		800	6	0.310054	0.360326	0.3343	0.000167		800	6	0.617006	0.692783	0.65478	0.000391
800	10	0.0445825	0.0559671	0.0508035	8.74971e-06		800	10	0.0522498	0.065616	0.0585661	1.13e-05		800	10	0.0574499	0.0708058	0.0635629	1.12e-05		800	10	0.103824	0.126479	0.114787	3.41e-05		800	10	0.161049	0.192399	0.177034	6.7e-05		800	10	0.279865	0.323874	0.301236	0.000134		800	10	0.593525	0.667968	0.629252	0.000351
800	20	0.0214964	0.0276572	0.0248284	2.1845e-06		800	20	0.0262797	0.0326302	0.0293429	2.72e-06		800	20	0.0328772	0.0403872	0.036605	3.59e-06		800	20	0.0780118	0.0951728	0.0862863	1.9e-05		800	20	0.137058	0.163575	0.149578	4.51e-05		800	20	0.255923	0.298595	0.27771	0.000121		800	20	0.572703	0.646507	0.609789	0.000341
800	50	0.00845769	0.010662	0.00955295	3.23057e-07		800	50	0.011061	0.0137922	0.0123969	4.82e-07		800	50	0.0187089	0.0229875	0.020769	1.15e-06		800	50	0.0635513	0.0764953	0.0696824	1.13e-05		800	50	0.122412	0.145067	0.133561	3.25e-05		800	50	0.243689	0.28381	0.263348	0.000107		800	50	0.567262	0.634579	0.600426	0.000301
900	2	0.262992	0.309754	0.285259	0.000182277		900	2	0.293633	0.34978	0.321075	0.000202		900	2	0.282689	0.334201	0.307608	0.000184		900	2	0.336788	0.403966	0.369471	0.000295		900	2	0.390877	0.461772	0.425478	0.00032		900	2	0.481589	0.553754	0.51651	0.000345		900	2	0.758527	0.84414	0.800568	0.000489
900	4	0.119749	0.145754	0.133077	5.04808e-05		900	4	0.136365	0.166699	0.150651	5.85e-05		900	4	0.134368	0.162677	0.148552	5.13e-05		900	4	0.183301	0.224104	0.203612	0.000104		900	4	0.241856	0.287298	0.264251	0.000139		900	4	0.348967	0.40362	0.37615	0.0002		900	4	0.647127	0.726454	0.686639	0.000384
900	6	0.0776799	0.0944686	0.0864844	1.87149e-05		900	6	0.0877549	0.108672	0.0978201	2.64e-05		900	6	0.0912483	0.110827	0.100483	2.49e-05		900	6	0.138263	0.169134	0.153113	5.94e-05		900	6	0.19677	0.234688	0.214562	9.48e-05		900	6	0.31031	0.358132	0.333658	0.000148		900	6	0.619855	0.689639	0.65371	0.000341
900	10	0.0451873	0.0560923	0.0508824	7.63821e-06		900	10	0.0528751	0.0649268	0.0585476	9.99e-06		900	10	0.0577904	0.0699631	0.0636248	9.97e-06		900	10	0.104506	0.125736	0.11484	3.02e-05		900	10	0.161945	0.192019	0.17737	5.77e-05		900	10	0.278637	0.323011	0.301118	0.000127		900	10	0.594872	0.663716	0.628469	0.000313
900	20	0.0218647	0.027505	0.0248117	1.93198e-06		900	20	0.0264677	0.0326608	0.0293808	2.48e-06		900	20	0.0332682	0.0404761	0.0365457	3.21e-06		900	20	0.0786763	0.0946133	0.0863735	1.61e-05		900	20	0.137421	0.161712	0.149782	3.98e-05		900	20	0.257848	0.298083	0.277339	0.000102		900	20	0.576281	0.645542	0.611162	0.000315
900	50	0.00862158	0.0106636	0.00958855	2.77691e-07		900	50	0.0110707	0.0136936	0.0123603	4.37e-07		900	50	0.0188621	0.0227873	0.0207791	1.02e-06		900	50	0.0637882	0.0758636	0.0696794	1.01e-05		900	50	0.122048	0.144828	0.133652	3.27e-05		900	50	0.245109	0.282067	0.263217	9.18e-05		900	50	0.567608	0.633722	0.600265	0.000276
1000	2	0.263751	0.307702	0.284928	0.000193835		1000	2	0.295278	0.353717	0.321871	0.000212		1000	2	0.284565	0.332998	0.307514	0.000156		1000	2	0.338242	0.403135	0.369508	0.000261		1000	2	0.391114	0.459437	0.424281	0.000295		1000	2	0.484251	0.550515	0.516303	0.000291		1000	2	0.75994	0.842572	0.800922	0.000444
1000	4	0.119269	0.143896	0.132468	4.76365e-05		1000	4	0.137286	0.165957	0.15037	5.2e-05		1000	4	0.136491	0.161898	0.148862	4.33e-05		1000	4	0.184186	0.221944	0.203261	9.06e-05		1000	4	0.242286	0.285653	0.263344	0.000121		1000	4	0.349316	0.40407	0.376173	0.000175		1000	4	0.64964	0.721761	0.687523	0.000334
1000	6	0.0745999	0.0944884	0.0865296	2.0242e-05		1000	6	0.0892534	0.107417	0.0981929	2.28e-05		1000	6	0.0921886	0.110694	0.10063	2.13e-05		1000	6	0.140462	0.167781	0.153518	5.14e-05		1000	6	0.197398	0.233115	0.214674	8.39e-05		1000	6	0.310595	0.356179	0.333818	0.000134		1000	6	0.622444	0.690489	0.65468	0.000306
1000	10	0.0445467	0.0555433	0.0506925	7.29789e-06		1000	10	0.0532112	0.0646583	0.0585083	8.86e-06		1000	10	0.0579823	0.0697643	0.0636177	9.21e-06		1000	10	0.104669	0.12618	0.114859	3.13e-05		1000	10	0.163549	0.192395	0.177582	5.48e-05		1000	10	0.281009	0.321841	0.301553	0.00011		1000	10	0.599037	0.660399	0.630271	0.000267
1000	20	0.0219065	0.0273492	0.024803	1.87523e-06		1000	20	0.0267154	0.0326081	0.0294076	2.35e-06		1000	20	0.0331867	0.0398433	0.0365184	2.86e-06		1000	20	0.0781181	0.0942197	0.0861743	1.68e-05		1000	20	0.137945	0.162183	0.149869	4.01e-05		1000	20	0.259162	0.297941	0.277756	9.57e-05		1000	20	0.581457	0.642144	0.610935	0.000254
1000	50	0.00858155	0.0105168	0.00954429	2.44425e-07		1000	50	0.0110521	0.0138912	0.0123452	4.67e-07		1000	50	0.0189734	0.0227119	0.0207296	9.02e-07		1000	50	0.063893	0.0756425	0.0698138	8.94e-06		1000	50	0.12373	0.144663	0.133772	2.72e-05		1000	50	0.244953	0.280413	0.263334	8.39e-05		1000	50	0.570619	0.632345	0.600738	0.000258
2000	2	0.271291	0.300466	0.285467	9.92941e-05		2000	2	0.302074	0.345426	0.321964	0.000124		2000	2	0.29054	0.327851	0.307139	9.42e-05		2000	2	0.346206	0.397615	0.370271	0.000175		2000	2	0.400297	0.453443	0.42521	0.000181		2000	2	0.492652	0.541807	0.516042	0.000154		2000	2	0.771029	0.829083	0.800072	0.000217
2000	4	0.12369	0.141411	0.132814	3.04162e-05		2000	4	0.139852	0.163113	0.150449	3.58e-05		2000	4	0.139352	0.158657	0.148586	2.53e-05		2000	4	0.188525	0.219257	0.203592	5.65e-05		2000	4	0.247019	0.283238	0.263836	8.21e-05		2000	4	0.3578	0.394769	0.375833	8.36e-05		2000	4	0.663763	0.713054	0.687635	0.000156
2000	6	0.0743554	0.0917405	0.0864669	1.26906e-05		2000	6	0.0913987	0.106878	0.0984442	1.59e-05		2000	6	0.0938692	0.107809	0.100549	1.29e-05		2000	6	0.142275	0.165095	0.153221	3.39e-05		2000	6	0.201107	0.228706	0.214308	4.65e-05		2000	6	0.31886	0.35065	0.334679	6.36e-05		2000	6	0.631824	0.678237	0.654863	0.000135
2000	10	0.0451279	0.0544284	0.0507992	5.13245e-06		2000	10	0.0539495	0.0633669	0.0583912	5.85e-06		2000	10	0.0593712	0.0679487	0.0635948	4.75e-06		2000	10	0.106293	0.123498	0.114662	1.86e-05		2000	10	0.167292	0.187789	0.177243	2.79e-05		2000	10	0.287645	0.315427	0.301335	5.16e-05		2000	10	0.607286	0.650627	0.629482	0.000122
2000	20	0.0224249	0.0268092	0.0248177	1.17229e-06		2000	20	0.0269143	0.0318069	0.0293877	1.46e-06		2000	20	0.0340589	0.0392247	0.0365	1.67e-06		2000	20	0.080643	0.0921789	0.0862774	8.93e-06		2000	20	0.141816	0.157817	0.149746	1.82e-05		2000	20	0.265552	0.290814	0.277774	4.2e-05		2000	20	0.591101	0.631072	0.610807	0.000111
2000	50	0.00872731	0.0104104	0.00956038	1.90145e-07		2000	50	0.0114078	0.0134075	0.0123361	2.69e-07		2000	50	0.0194497	0.022051	0.0207634	4.44e-07		2000	50	0.0655696	0.0743097	0.0696499	4.94e-06		2000	50	0.126593	0.141134	0.133684	1.34e-05		2000	50	0.250476	0.274869	0.262871	3.78e-05		2000	50	0.580366	0.61985	0.59969	0.000103
3000	2	0.273265	0.29836	0.285295	9.7458e-05		3000	2	0.304543	0.34393	0.322437	0.000105		3000	2	0.292138	0.32325	0.307056	7.19e-05		3000	2	0.348677	0.392229	0.369082	0.00013		3000	2	0.403491	0.451295	0.424836	0.000148		3000	2	0.496449	0.537974	0.517036	0.000114		3000	2	0.776993	0.823897	0.800571	0.000142
3000	4	0.124658	0.139835	0.132573	3.46655e-05		3000	4	0.141037	0.161775	0.150377	2.68e-05		3000	4	0.141014	0.159226	0.148842	2e-05		3000	4	0.191652	0.21762	0.203764	4.65e-05		3000	4	0.249871	0.280267	0.263999	6.01e-05		3000	4	0.360827	0.390935	0.376484	5.62e-05		3000	4	0.667405	0.707515	0.687849	9.7e-05
3000	6	0.0739365	0.0909281	0.0865534	1.10453e-05		3000	6	0.0919964	0.106271	0.0983271	1.29e-05		3000	6	0.0950566	0.106403	0.100462	8.71e-06		3000	6	0.143282	0.163903	0.153197	2.77e-05		3000	6	0.203847	0.226819	0.215106	3.48e-05		3000	6	0.321738	0.347691	0.334525	4.57e-05		3000	6	0.637541	0.672013	0.654837	8.4e-05
3000	10	0.0457735	0.0538327	0.0508731	3.68109e-06		3000	10	0.0546694	0.0631965	0.0586169	4.7e-06		3000	10	0.0598181	0.0673079	0.0635465	3.53e-06		3000	10	0.107487	0.121548	0.114697	1.25e-05		3000	10	0.168481	0.186839	0.177215	2.23e-05		3000	10	0.290519	0.313042	0.301534	3.47e-05		3000	10	0.613089	0.647253	0.6299	7.42e-05
3000	20	0.0225361	0.0265068	0.0247891	1.08185e-06		3000	20	0.0271536	0.0317174	0.0294246	1.28e-06		3000	20	0.0345326	0.0387771	0.03663	1.23e-06		3000	20	0.0818473	0.091646	0.0863246	6.25e-06		3000	20	0.143264	0.156994	0.149858	1.22e-05		3000	20	0.268252	0.287916	0.277654	2.51e-05		3000	20	0.594645	0.627402	0.611311	7.07e-05
3000	50	0.00874663	0.0102742	0.00957263	1.46524e-07		3000	50	0.0115166	0.0131951	0.0123401	1.92e-07		3000	50	0.0196923	0.0219281	0.0207816	3.33e-07		3000	50	0.0665499	0.073523	0.0697215	3.09e-06		3000	50	0.127658	0.139367	0.133398	8.39e-06		3000	50	0.253702	0.27272	0.263459	2.24e-05		3000	50	0.585638	0.616585	0.600696	6.21e-05
4000	2	0.27449	0.29668	0.285403	7.56716e-05		4000	2	0.305897	0.341475	0.321597	8.43e-05		4000	2	0.294441	0.322015	0.307072	5.9e-05		4000	2	0.350672	0.391223	0.369455	0.000109		4000	2	0.403769	0.449071	0.424947	0.000124		4000	2	0.499341	0.535001	0.516255	8.43e-05		4000	2	0.781883	0.8205	0.800528	0.000101
4000	4	0.126955	0.13872	0.13308	1.9493e-05		4000	4	0.141395	0.160989	0.150342	2.45e-05		4000	4	0.141276	0.157907	0.148616	1.73e-05		4000	4	0.191707	0.216045	0.203529	4.19e-05		4000	4	0.249664	0.278062	0.263328	4.96e-05		4000	4	0.363623	0.390019	0.376391	4.31e-05		4000	4	0.672764	0.704314	0.687485	6.19e-05
4000	6	0.0737652	0.0907053	0.0864742	1.19822e-05		4000	6	0.0928431	0.106182	0.0985892	1.05e-05		4000	6	0.0953078	0.106899	0.100599	8.88e-06		4000	6	0.144464	0.164081	0.153513	2.4e-05		4000	6	0.204355	0.22545	0.214822	3.06e-05		4000	6	0.324282	0.345373	0.334546	2.93e-05		4000	6	0.640184	0.670413	0.655022	5.65e-05
4000	10	0.0454755	0.0535188	0.0507395	4.07313e-06		4000	10	0.0548494	0.0628605	0.0584626	4.05e-06		4000	10	0.0604807	0.0674053	0.0636158	3.16e-06		4000	10	0.107973	0.121802	0.114448	1.2e-05		4000	10	0.168908	0.185319	0.177317	1.67e-05		4000	10	0.292885	0.31169	0.301853	2.24e-05		4000	10	0.615611	0.643093	0.629592	4.95e-05
4000	20	0.0227133	0.0263534	0.0248911	8.11153e-07		4000	20	0.0273921	0.0317379	0.0294181	1.14e-06		4000	20	0.0347001	0.0387364	0.0366256	9.93e-07		4000	20	0.0819913	0.0910947	0.0863495	5.46e-06		4000	20	0.144142	0.155958	0.149828	9.42e-06		4000	20	0.269936	0.286475	0.277844	1.69e-05		4000	20	0.598759	0.623461	0.610897	4.43e-05
4000	50	0.00876998	0.010241	0.00955945	1.38772e-07		4000	50	0.0115827	0.013284	0.0124027	1.87e-07		4000	50	0.0197635	0.0217496	0.0207585	2.52e-07		4000	50	0.06681	0.0729472	0.0698029	2.55e-06		4000	50	0.128602	0.138187	0.133446	6e-06		4000	50	0.255654	0.271116	0.263812	1.54e-05		4000	50	0.587458	0.612275	0.600052	4.22e-05
5000	2	0.27673	0.29601	0.285524	6.72275e-05		5000	2	0.306875	0.339682	0.321355	7.62e-05		5000	2	0.294476	0.321019	0.30689	5.55e-05		5000	2	0.34996	0.391117	0.369601	0.000118		5000	2	0.405252	0.447843	0.424501	0.000118		5000	2	0.501225	0.534474	0.516473	7.07e-05		5000	2	0.784632	0.818599	0.800504	8.03e-05
5000	4	0.127604	0.138578	0.132949	1.95853e-05		5000	4	0.142151	0.160821	0.150111	2.17e-05		5000	4	0.142266	0.156886	0.148881	1.44e-05		5000	4	0.191761	0.216177	0.203497	3.81e-05		5000	4	0.25067	0.277386	0.263299	4.49e-05		5000	4	0.365571	0.388002	0.376293	3.35e-05		5000	4	0.674397	0.701251	0.687271	4.88e-05
5000	6	0.0742644	0.0902494	0.0866173	9.43072e-06		5000	6	0.0927033	0.105648	0.0983842	1.05e-05		5000	6	0.0961264	0.106799	0.100713	7.15e-06		5000	6	0.144804	0.163826	0.153378	2.18e-05		5000	6	0.205633	0.226365	0.215001	2.74e-05		5000	6	0.324757	0.34423	0.334004	2.45e-05		5000	6	0.642046	0.667694	0.654899	3.99e-05
5000	10	0.0454531	0.0532445	0.0508722	3.23668e-06		5000	10	0.0547846	0.0627733	0.0584752	3.81e-06		5000	10	0.0604896	0.0671412	0.0636421	2.79e-06		5000	10	0.108559	0.121426	0.114554	1.08e-05		5000	10	0.170423	0.184457	0.177291	1.4e-05		5000	10	0.293208	0.310101	0.301723	1.76e-05		5000	10	0.618114	0.641013	0.629795	3.45e-05
5000	20	0.0225427	0.0261938	0.0247745	8.78527e-07		5000	20	0.0276004	0.0313147	0.0294202	9.47e-07		5000	20	0.0348564	0.0384599	0.0365804	8.41e-07		5000	20	0.0821219	0.0910046	0.0863433	4.93e-06		5000	20	0.143974	0.155375	0.149716	8.46e-06		5000	20	0.270823	0.28482	0.277619	1.2e-05		5000	20	0.600883	0.62221	0.611083	3.01e-05
5000	50	0.00885809	0.0101948	0.00955842	1.1992e-07		5000	50	0.0115727	0.0131958	0.0123519	1.61e-07		5000	50	0.0198764	0.021621	0.0207201	2.12e-07		5000	50	0.0669672	0.0726709	0.06975	2.09e-06		5000	50	0.129227	0.137916	0.133529	4.73e-06		5000	50	0.257979	0.270235	0.263684	1.01e-05		5000	50	0.590192	0.610065	0.600162	2.74e-05
