# Supplementary material for: Estimates of Genetic Differentiation Measured by FST Do Not Necessarily Require Large Sample Sizes When Using Many SNP Markers
Source: PLoS One. 2012 Aug 14;7(8):e42649. doi: 10.1371/journal.pone.0042649 (PMC3419229; doi:10.1371/journal.pone.0042649)
Supplement: Table S2 — FST estimates according to Weir & Cockerham (1984). (XLSX) [file pone.0042649.s005.xlsx]

## Sheet: Fst_0.0_Weir.csv
Table S2: Fst estimates according to Weir & Cockerham
Expected Fst: 0.0							Expected Fst: 0.0014977533699450823							Expected Fst: 0.010390895596239486							Expected Fst: 0.050332383665717							Expected Fst: 0.100314889788574							Expected Fst: 0.2							Expected Fst: 0.40011997600479904
True Fst: -5.003569522172885E-4							True Fst: 0.0011531052242465887							True Fst: 0.010203222732981052							True Fst: 0.054670266646545486							True Fst: 0.10965537476155997							True Fst: 0.20684651729959846							True Fst: 0.4024077704155971
Unbiased allele frequencies
# loci	# individuals	lower CI	upper CI	average Fst	variation		# loci	# individuals	lower CI	upper CI	average Fst	variation		# loci	# individuals	lower CI	upper CI	average Fst	variation		# loci	# individuals	lower CI	upper CI	average Fst	variation		# loci	# individuals	lower CI	upper CI	average Fst	variation		# loci	# individuals	lower CI	upper CI	average Fst	variation		# loci	# individuals	lower CI	upper CI	average Fst	variation
10	2	-0.28866	0.33195	-0.0023612	0.0230617		10	2	-0.313725	0.37931	-0.00617479	0.0285596		10	2	-0.294737	0.345679	0.0114078	0.0263567		10	2	-0.268657	0.41958	0.0423565	0.0312782		10	2	-0.248447	0.547529	0.132775	0.0415898		10	2	-0.188235	0.606061	0.202783	0.0416809		10	2	-0.097561	0.831169	0.381101	0.0599001
10	4	-0.103856	0.145015	-0.0033509	0.00379547		10	4	-0.111518	0.156934	0.000755	0.00505278		10	4	-0.0997124	0.159524	0.0107934	0.00465895		10	4	-0.0994624	0.240446	0.0460875	0.00730146		10	4	-0.0454761	0.35218	0.134	0.0114027		10	4	-0.0359631	0.500344	0.191147	0.0179006		10	4	0.0465324	0.677343	0.36437	0.0264834
10	6	-0.0652787	0.0802067	-0.00242015	0.00151075		10	6	-0.0704403	0.0984787	-0.00247679	0.00197053		10	6	-0.0626777	0.114836	0.00804342	0.00218129		10	6	-0.0560781	0.183006	0.0470327	0.00403864		10	6	-0.0134404	0.315974	0.131292	0.00752747		10	6	0.00234146	0.41135	0.189883	0.0113783		10	6	0.0674849	0.643793	0.354751	0.0219085
10	10	-0.0382539	0.0498422	-0.00148189	0.000545033		10	10	-0.0390497	0.0544065	-0.00056	0.000617		10	10	-0.0349682	0.0754503	0.00848582	0.000802		10	10	-0.0227027	0.15379	0.0472205	0.00198942		10	10	0.0200709	0.277743	0.131029	0.00460707		10	10	0.0235882	0.381254	0.184947	0.00854498		10	10	0.102383	0.630078	0.362287	0.0183666
10	20	-0.0174147	0.0264658	-0.00100354	0.000138102		10	20	-0.0193164	0.0324988	0.000951	0.00019		10	20	-0.0164977	0.0521572	0.00946739	0.000305		10	20	-0.0056395	0.127969	0.0469045	0.00113605		10	20	0.0355206	0.244904	0.128538	0.00280539		10	20	0.0475353	0.377358	0.187731	0.0070736		10	20	0.117158	0.609535	0.353159	0.0161358
10	50	-0.0069514	0.0108806	-0.000253831	2.1718e-05		10	50	-0.00707725	0.015049	0.00130344	3.36e-05		10	50	-0.00400157	0.0296586	0.00959107	8.06e-05		10	50	0.00767434	0.112322	0.0491953	0.00076		10	50	0.0553438	0.243219	0.133153	0.00236992		10	50	0.0586302	0.360903	0.190764	0.00628905		10	50	0.114446	0.591457	0.349363	0.0142588
20	2	-0.179959	0.205128	-0.0037386	0.010331		20	2	-0.22069	0.254237	0.00166402	0.013987		20	2	-0.190981	0.265487	0.010188	0.0140393		20	2	-0.184143	0.305221	0.0506107	0.0161197		20	2	-0.139303	0.425532	0.140866	0.0203429		20	2	-0.0510638	0.509695	0.211852	0.0225759		20	2	0.0923788	0.75067	0.43123	0.0283523
20	4	-0.0799001	0.0992077	-0.00184171	0.00209109		20	4	-0.0875622	0.118175	-0.000736	0.00269428		20	4	-0.0738916	0.116344	0.0100832	0.00225142		20	4	-0.0568012	0.192279	0.0510765	0.00414408		20	4	-0.022575	0.29003	0.123597	0.00647393		20	4	0.0189921	0.41284	0.205731	0.00896596		20	4	0.166333	0.623377	0.392214	0.0138009
20	6	-0.0519174	0.0610169	-0.00173891	0.000797275		20	6	-0.0551839	0.0710716	-0.000494	0.00106401		20	6	-0.0454227	0.0755523	0.00810189	0.000992		20	6	-0.0276764	0.153654	0.0514125	0.00222234		20	6	0.0143566	0.26003	0.122507	0.00375923		20	6	0.0655539	0.362429	0.203572	0.00578377		20	6	0.191831	0.583207	0.389527	0.00986626
20	10	-0.0293898	0.0399222	0.000188395	0.000285764		20	10	-0.0307858	0.0427828	0.000749	0.000358		20	10	-0.0234513	0.0592514	0.0107369	0.000458		20	10	-0.00571949	0.118603	0.0491941	0.00104125		20	10	0.0371136	0.226036	0.122687	0.00220813		20	10	0.0781299	0.342574	0.201488	0.00454056		20	10	0.198519	0.560438	0.37837	0.00907688
20	20	-0.0135199	0.0161605	-0.000519451	6.23248e-05		20	20	-0.0142026	0.0235054	0.000976	9.13e-05		20	20	-0.0095224	0.0363753	0.0101429	0.000145		20	20	0.00901713	0.107709	0.0524661	0.000648		20	20	0.0530831	0.208186	0.122603	0.00160622		20	20	0.0917761	0.322434	0.20083	0.00353928		20	20	0.197369	0.549158	0.376439	0.00840409
20	50	-0.00550565	0.00692461	-0.000497279	1.04497e-05		20	50	-0.00561061	0.0109507	0.00146244	1.88e-05		20	50	-0.00123197	0.0265368	0.0101179	5.09e-05		20	50	0.0202462	0.095257	0.0520789	0.000394		20	50	0.0621204	0.197882	0.121362	0.00117964		20	50	0.0966313	0.312324	0.198051	0.00310215		20	50	0.221111	0.544432	0.379007	0.0072406
30	2	-0.168421	0.179775	-0.00666601	0.00786921		30	2	-0.180451	0.20765	-0.00134082	0.00982923		30	2	-0.168539	0.183644	0.00612206	0.00837808		30	2	-0.134454	0.263736	0.0525797	0.0102515		30	2	-0.104439	0.362976	0.129615	0.0137857		30	2	-0.0145191	0.464865	0.22644	0.0157849		30	2	0.147757	0.711656	0.442159	0.0201969
30	4	-0.0705927	0.0710637	-0.00136143	0.00129212		30	4	-0.0702222	0.0783502	0.000394	0.00157353		30	4	-0.0625865	0.101073	0.0107423	0.00172574		30	4	-0.0380409	0.158799	0.0534793	0.00279685		30	4	0.00888593	0.248419	0.119964	0.00392992		30	4	0.0798669	0.363877	0.209131	0.00552025		30	4	0.230548	0.599051	0.408272	0.00920202
30	6	-0.0407547	0.056286	9.07803e-05	0.000609702		30	6	-0.0462583	0.0566319	-3.92e-05	0.000678		30	6	-0.0388025	0.0727273	0.00939612	0.000806		30	6	-0.0152235	0.126895	0.0512118	0.00137835		30	6	0.0272354	0.215969	0.116449	0.00219804		30	6	0.0810609	0.336247	0.207354	0.00435417		30	6	0.225708	0.574417	0.398839	0.0076501
30	10	-0.0237983	0.030023	-0.00104997	0.000192467		30	10	-0.0256796	0.0381539	0.00172901	0.000278		30	10	-0.0181934	0.0462899	0.00953713	0.000286		30	10	0.00261635	0.110309	0.0520057	0.000741		30	10	0.0489396	0.204195	0.120253	0.00165411		30	10	0.101044	0.312912	0.202231	0.00298922		30	10	0.231398	0.549842	0.391478	0.00669617
30	20	-0.0121045	0.0164278	-0.000416088	4.7946e-05		30	20	-0.0125596	0.0195234	0.00138079	6.77e-05		30	20	-0.00630806	0.0314366	0.0102458	9.66e-05		30	20	0.0166284	0.100018	0.0525011	0.000436		30	20	0.059105	0.193976	0.11812	0.00118417		30	20	0.11058	0.307604	0.203486	0.00249702		30	20	0.245635	0.531378	0.390334	0.00522753
30	50	-0.00501495	0.00499728	-0.000539508	6.9332e-06		30	50	-0.00427067	0.00839918	0.00114763	1.08e-05		30	50	0.000234	0.023197	0.00993946	3.32e-05		30	50	0.0255568	0.0924235	0.0534657	0.000276		30	50	0.0699434	0.181279	0.118303	0.000798		30	50	0.118412	0.298345	0.203043	0.00209494		30	50	0.239938	0.527037	0.383541	0.00527683
40	2	-0.146453	0.166667	-0.000387311	0.00596011		40	2	-0.155172	0.165517	0.000997	0.00681053		40	2	-0.140206	0.172043	0.0119499	0.00649767		40	2	-0.122642	0.252252	0.0551481	0.00883925		40	2	-0.0602151	0.329519	0.127427	0.00958673		40	2	0.00875273	0.448153	0.225997	0.0126262		40	2	0.211454	0.676768	0.449329	0.0141888
40	4	-0.0570532	0.0700123	0.000902525	0.00105267		40	4	-0.0634756	0.0742	-0.00293843	0.00121939		40	4	-0.0504418	0.0855578	0.0123608	0.00118534		40	4	-0.0293848	0.151152	0.0528817	0.00201654		40	4	0.0243854	0.228636	0.118829	0.00291414		40	4	0.0848871	0.3487	0.209063	0.00399567		40	4	0.243854	0.565949	0.40902	0.00704259
40	6	-0.0379517	0.0468862	-0.000378427	0.000434254		40	6	-0.0415461	0.0504061	-0.000106	0.000577		40	6	-0.0311836	0.0629316	0.00980491	0.000543		40	6	-0.00440661	0.126354	0.0551599	0.00109545		40	6	0.0394498	0.200426	0.116946	0.00180233		40	6	0.107715	0.328134	0.209357	0.00321661		40	6	0.253707	0.555714	0.402054	0.0056548
40	10	-0.0209911	0.0240663	-0.000889798	0.000146962		40	10	-0.0240502	0.0307124	0.000681	0.000196		40	10	-0.0155433	0.0429777	0.0103705	0.000229		40	10	0.00895894	0.101863	0.0527814	0.000595		40	10	0.0599082	0.195358	0.117602	0.00119199		40	10	0.12044	0.312275	0.208457	0.00229234		40	10	0.268809	0.528958	0.396692	0.0047312
40	20	-0.011173	0.0125353	-0.000947511	3.48685e-05		40	20	-0.0114436	0.0177567	0.00102023	5.25e-05		40	20	-0.00475585	0.0277127	0.00956655	7.05e-05		40	20	0.0204355	0.0911086	0.0533279	0.000324		40	20	0.0664889	0.174459	0.117349	0.000795		40	20	0.12451	0.297902	0.204223	0.00194912		40	20	0.264903	0.508107	0.389213	0.00415731
40	50	-0.00464399	0.00465307	-0.000544622	5.35215e-06		40	50	-0.0033577	0.00725646	0.00114077	7.58e-06		40	50	0.00174872	0.0211754	0.0101294	2.38e-05		40	50	0.0286678	0.0857634	0.0536337	0.000211		40	50	0.0718996	0.174947	0.117299	0.000627		40	50	0.13167	0.287033	0.204017	0.0015874		40	50	0.27409	0.509431	0.391702	0.00364529
50	2	-0.126582	0.133333	-0.000544287	0.00448006		50	2	-0.153705	0.15625	0.000537	0.00605758		50	2	-0.120782	0.159544	0.0122091	0.00510914		50	2	-0.109056	0.235091	0.0561895	0.00707126		50	2	-0.04111	0.303142	0.126816	0.00816942		50	2	0.024666	0.423358	0.224561	0.00903431		50	2	0.223404	0.645403	0.448644	0.0111538
50	4	-0.0560373	0.0591035	-0.00115212	0.000836564		50	4	-0.0582028	0.0667802	-0.000588	0.000971		50	4	-0.0457027	0.0792723	0.010504	0.00101153		50	4	-0.0171597	0.139701	0.0551168	0.00160841		50	4	0.0289429	0.2211	0.119207	0.00229254		50	4	0.0938345	0.33349	0.215381	0.00339767		50	4	0.256455	0.564282	0.411277	0.00604989
50	6	-0.0330504	0.0421774	0.000859479	0.000376171		50	6	-0.0363117	0.0465541	0.00117191	0.000436		50	6	-0.0243624	0.0561514	0.00992697	0.000433		50	6	0.00226536	0.117854	0.0540788	0.000874		50	6	0.0408293	0.198617	0.116966	0.0015769		50	6	0.114922	0.310931	0.209076	0.00244845		50	6	0.274416	0.518139	0.404679	0.0041866
50	10	-0.0189648	0.0215151	-0.000187934	0.000117203		50	10	-0.0211513	0.026508	0.00123456	0.00015		50	10	-0.0146159	0.0391662	0.0104463	0.000175		50	10	0.0131898	0.100994	0.055423	0.000495		50	10	0.059502	0.179613	0.115689	0.000908		50	10	0.123712	0.292729	0.20438	0.00187715		50	10	0.288954	0.520685	0.399568	0.00351843
50	20	-0.00985406	0.0113297	-0.000622104	2.98904e-05		50	20	-0.00954237	0.0139931	0.00128887	3.74e-05		50	20	-0.00256694	0.02713	0.0102946	5.86e-05		50	20	0.0242473	0.0913281	0.0538818	0.000275		50	20	0.069898	0.173352	0.116208	0.000708		50	20	0.130965	0.28926	0.206171	0.00161198		50	20	0.275026	0.500309	0.392261	0.00355589
50	50	-0.00418481	0.00398665	-0.000612968	4.22374e-06		50	50	-0.00313972	0.00689583	0.00124614	6.79e-06		50	50	0.0027902	0.0191177	0.0102167	1.76e-05		50	50	0.0309436	0.080601	0.0538423	0.000164		50	50	0.0758081	0.166916	0.116455	0.000526		50	50	0.143036	0.272038	0.205499	0.00122233		50	50	0.290388	0.50067	0.393983	0.00281624
60	2	-0.129222	0.130467	-0.0037795	0.00420516		60	2	-0.129693	0.143713	0.00240987	0.00504984		60	2	-0.115756	0.146582	0.00885828	0.00462945		60	2	-0.0905416	0.220126	0.0575672	0.00619857		60	2	-0.0338123	0.295639	0.122857	0.00694413		60	2	0.0506787	0.402995	0.229234	0.00811384		60	2	0.243006	0.64	0.450983	0.00992594
60	4	-0.0480341	0.0528355	-0.000202609	0.00062675		60	4	-0.0541009	0.059893	0.000587	0.000878		60	4	-0.0434497	0.070667	0.0105092	0.000814		60	4	-0.0119768	0.136372	0.054172	0.00133851		60	4	0.0240867	0.210901	0.117529	0.00217542		60	4	0.109193	0.327615	0.217022	0.00293503		60	4	0.277616	0.549431	0.415349	0.00496997
60	6	-0.0335399	0.0354239	-0.00124498	0.000300551		60	6	-0.0331903	0.0416185	-0.000158	0.00036		60	6	-0.0236401	0.0529441	0.0104007	0.000383		60	6	0.00129102	0.110336	0.0536728	0.000781		60	6	0.0493044	0.191167	0.115901	0.00130411		60	6	0.123064	0.300264	0.209925	0.00204984		60	6	0.281964	0.517313	0.407886	0.00369688
60	10	-0.0176406	0.0201638	-0.0007535	9.6849e-05		60	10	-0.0192206	0.0233125	0.000917	0.000125		60	10	-0.0115906	0.0347021	0.0102344	0.000137		60	10	0.0159706	0.0980306	0.0540895	0.000415		60	10	0.0657387	0.174508	0.116355	0.000793		60	10	0.137549	0.28439	0.206696	0.00139944		60	10	0.303892	0.507118	0.400344	0.00285263
60	20	-0.00906254	0.00985991	-0.000536838	2.33999e-05		60	20	-0.00882032	0.0131261	0.00122836	3.19e-05		60	20	-0.00252414	0.025711	0.0101436	4.75e-05		60	20	0.0284069	0.0818661	0.053314	0.000202		60	20	0.0732961	0.165125	0.116234	0.000549		60	20	0.136808	0.275222	0.204896	0.00124413		60	20	0.300184	0.505092	0.395964	0.00279169
60	50	-0.00366695	0.0032481	-0.000525946	3.3464e-06		60	50	-0.00294605	0.00635004	0.00110252	5.69e-06		60	50	0.00291362	0.0185559	0.0101291	1.6e-05		60	50	0.0318569	0.0802727	0.0537327	0.000146		60	50	0.0762557	0.158239	0.114781	0.000431		60	50	0.140814	0.273061	0.204444	0.00113118		60	50	0.29416	0.487274	0.394419	0.00247773
70	2	-0.112094	0.118477	0.00185688	0.00346433		70	2	-0.13037	0.135135	0.000761	0.00442647		70	2	-0.116088	0.142494	0.00706594	0.00416362		70	2	-0.0653951	0.195122	0.0581476	0.00492346		70	2	-0.0260417	0.274485	0.121813	0.00584265		70	2	0.077728	0.389218	0.23128	0.00609848		70	2	0.273839	0.618968	0.451582	0.00815694
70	4	-0.0449983	0.0455728	-0.000645633	0.000579703		70	4	-0.0521303	0.0612928	0.00169676	0.00078		70	4	-0.0398042	0.0665609	0.0105797	0.000744		70	4	-0.00850951	0.127022	0.0545926	0.00115302		70	4	0.03654	0.20299	0.11526	0.0017395		70	4	0.120845	0.306934	0.212768	0.00239026		70	4	0.287625	0.54056	0.414299	0.00402677
70	6	-0.0291859	0.0337478	-0.000218273	0.000248844		70	6	-0.0312137	0.0369762	0.000257	0.000308		70	6	-0.0229388	0.0476051	0.00983752	0.00032		70	6	0.00681469	0.109822	0.054934	0.000687		70	6	0.0526411	0.179973	0.113946	0.00107097		70	6	0.134395	0.304098	0.212717	0.00174563		70	6	0.289368	0.516861	0.407357	0.00317537
70	10	-0.0183598	0.018706	-0.000870966	9.00913e-05		70	10	-0.017592	0.024357	0.00148716	0.000115		70	10	-0.00925342	0.0344397	0.00990824	0.000124		70	10	0.0217136	0.0934827	0.0543301	0.000335		70	10	0.0645214	0.165047	0.114695	0.000655		70	10	0.141499	0.279612	0.209019	0.00130024		70	10	0.302197	0.496073	0.400108	0.00254775
70	20	-0.00832837	0.00954244	-0.000359157	2.08368e-05		70	20	-0.00764885	0.0135904	0.00150152	2.84e-05		70	20	-0.00100871	0.023727	0.00997618	3.83e-05		70	20	0.028738	0.0831696	0.053287	0.000182		70	20	0.0748316	0.160963	0.114158	0.000476		70	20	0.147854	0.271435	0.206187	0.00108582		70	20	0.306086	0.485407	0.398563	0.00225479
70	50	-0.00373713	0.00329353	-0.00049205	2.95663e-06		70	50	-0.00252541	0.0056753	0.00123976	4.7e-06		70	50	0.00382034	0.018019	0.0101698	1.28e-05		70	50	0.0349469	0.0784092	0.0542278	0.000125		70	50	0.0771569	0.156391	0.114243	0.000394		70	50	0.150222	0.267542	0.206821	0.000883		70	50	0.303562	0.478665	0.39323	0.0020467
80	2	-0.117962	0.109186	-0.00271715	0.00300947		80	2	-0.108308	0.125	-0.00108763	0.00351371		80	2	-0.107563	0.123442	0.00625896	0.00344545		80	2	-0.0748538	0.190476	0.0567137	0.00443002		80	2	-0.0102106	0.265124	0.123134	0.00495054		80	2	0.0807537	0.371981	0.228827	0.00578182		80	2	0.28533	0.617694	0.458264	0.00712682
80	4	-0.0456385	0.0501382	-0.00171361	0.000548216		80	4	-0.0455147	0.0563762	0.000693	0.000666		80	4	-0.035904	0.0611966	0.00834618	0.00064		80	4	-0.0065659	0.124326	0.0534799	0.00105494		80	4	0.0465239	0.197782	0.117705	0.00149249		80	4	0.127803	0.308746	0.21329	0.00214563		80	4	0.29322	0.531088	0.417143	0.0037378
80	6	-0.0289854	0.0309234	0.000305105	0.000217019		80	6	-0.0315863	0.032466	-0.000342	0.00027		80	6	-0.0211015	0.0437752	0.00938659	0.000281		80	6	0.00896656	0.104846	0.0542117	0.000626		80	6	0.057077	0.176944	0.115776	0.000885		80	6	0.139963	0.291585	0.210943	0.00146878		80	6	0.309258	0.511221	0.41005	0.0026549
80	10	-0.0160021	0.0174573	-0.000559797	6.81946e-05		80	10	-0.0157468	0.0223226	0.00122699	9.34e-05		80	10	-0.00872402	0.0331164	0.00999829	0.000108		80	10	0.0204309	0.0931864	0.0553336	0.00033		80	10	0.0677993	0.169139	0.115278	0.000647		80	10	0.143288	0.270989	0.206623	0.0011502		80	10	0.307806	0.489682	0.401055	0.00219042
80	20	-0.00793956	0.00869055	-0.000441299	1.88349e-05		80	20	-0.00791691	0.0106801	0.000868	2.31e-05		80	20	-0.00061	0.0230461	0.0102036	3.64e-05		80	20	0.0312538	0.0806335	0.0541773	0.000168		80	20	0.075654	0.155393	0.114428	0.000428		80	20	0.150043	0.273106	0.208739	0.000938		80	20	0.31629	0.483149	0.397948	0.00191161
80	50	-0.0034961	0.00286008	-0.000542308	2.61726e-06		80	50	-0.00248626	0.00559309	0.00112836	4.24e-06		80	50	0.00407067	0.017541	0.0102214	1.21e-05		80	50	0.0339085	0.0754206	0.0535874	0.000112		80	50	0.0828195	0.146626	0.114204	0.000293		80	50	0.152518	0.262787	0.206192	0.000826		80	50	0.314748	0.480916	0.396952	0.00179842
90	2	-0.104651	0.103306	-0.00283832	0.00265576		90	2	-0.116377	0.114833	0.00102308	0.00362409		90	2	-0.0901542	0.126716	0.0102773	0.00314214		90	2	-0.0590406	0.18235	0.0560747	0.00400704		90	2	-0.0146163	0.262929	0.122825	0.00463856		90	2	0.0810006	0.369764	0.226832	0.00502972		90	2	0.301542	0.616052	0.45514	0.00678141
90	4	-0.0402911	0.0420868	-0.000813232	0.000433198		90	4	-0.0431893	0.0496124	0.000403	0.000588		90	4	-0.036367	0.0620631	0.00851949	0.000593		90	4	-0.00207133	0.120658	0.0553527	0.000971		90	4	0.0498775	0.191649	0.117768	0.0013382		90	4	0.131145	0.302772	0.214493	0.00186693		90	4	0.307024	0.521363	0.419187	0.00301526
90	6	-0.0246504	0.0257077	-0.000564329	0.00016728		90	6	-0.0276103	0.0348468	0.00141883	0.00024		90	6	-0.0180224	0.0424411	0.00954793	0.000238		90	6	0.0138563	0.100808	0.0544511	0.000489		90	6	0.0583881	0.171889	0.115104	0.000898		90	6	0.142501	0.287804	0.212082	0.00138807		90	6	0.309251	0.506311	0.411127	0.00250452
90	10	-0.0154775	0.0151467	-0.00102038	6.47972e-05		90	10	-0.0156576	0.0209795	0.00137574	8.79e-05		90	10	-0.007633	0.0304833	0.0101589	9.64e-05		90	10	0.0234482	0.0900993	0.0543678	0.000288		90	10	0.0694818	0.160081	0.114094	0.000537		90	10	0.149836	0.278916	0.209546	0.00102275		90	10	0.314813	0.489277	0.403343	0.00202214
90	20	-0.00745985	0.00787788	-0.000414744	1.53635e-05		90	20	-0.0076768	0.0113801	0.00120625	2.36e-05		90	20	-0.000194	0.0229878	0.0104893	3.34e-05		90	20	0.0306837	0.0812221	0.0544997	0.000157		90	20	0.078521	0.153265	0.113628	0.000352		90	20	0.151306	0.266889	0.208138	0.000891		90	20	0.317653	0.480161	0.39973	0.00171532
90	50	-0.00346292	0.00300731	-0.0004781	2.62809e-06		90	50	-0.00216171	0.0050527	0.00112053	3.57e-06		90	50	0.00401877	0.0169815	0.0102071	1.05e-05		90	50	0.036944	0.0737889	0.0540552	8.71e-05		90	50	0.0829785	0.152264	0.115226	0.000318		90	50	0.154552	0.262387	0.206937	0.000705		90	50	0.310516	0.475924	0.394148	0.00168691
100	2	-0.100992	0.0883602	-0.00448578	0.00235325		100	2	-0.100719	0.113418	0.00390704	0.00310243		100	2	-0.0908326	0.126697	0.011231	0.00299084		100	2	-0.0630231	0.178869	0.0563937	0.00391002		100	2	0.00401003	0.256774	0.121903	0.00422281		100	2	0.0982712	0.362077	0.23029	0.0045264		100	2	0.292098	0.60339	0.455338	0.00610748
100	4	-0.0386371	0.0407718	-0.000650834	0.00041921		100	4	-0.0434624	0.0484739	0.000503	0.000535		100	4	-0.0321623	0.0557364	0.00999972	0.00052		100	4	-0.000846	0.119594	0.0558977	0.000917		100	4	0.0491174	0.185369	0.116102	0.0011946		100	4	0.136537	0.300198	0.217641	0.00162749		100	4	0.317814	0.511989	0.417288	0.00254322
100	6	-0.0243822	0.0262315	-0.000415848	0.000170703		100	6	-0.0274761	0.0344083	0.00100649	0.000236		100	6	-0.0180466	0.0425244	0.00941383	0.000222		100	6	0.0150924	0.103661	0.0544725	0.000497		100	6	0.0630872	0.171749	0.115719	0.000754		100	6	0.147596	0.282199	0.212144	0.00120533		100	6	0.325495	0.500381	0.410331	0.00216884
100	10	-0.0149344	0.0176072	-0.00030593	6.1762e-05		100	10	-0.0155482	0.019793	0.000894	7.95e-05		100	10	-0.0067853	0.0309817	0.0102091	9.08e-05		100	10	0.0258215	0.0880982	0.0548722	0.000261		100	10	0.0733794	0.16678	0.114683	0.00052		100	10	0.151849	0.270601	0.207978	0.000917		100	10	0.315458	0.492824	0.405618	0.00190816
100	20	-0.00729291	0.00708548	-0.000517773	1.36158e-05		100	20	-0.00649469	0.0107102	0.00109665	1.96e-05		100	20	0.000251	0.0220779	0.00994511	2.91e-05		100	20	0.0345093	0.0794072	0.0543927	0.000127		100	20	0.0825592	0.14897	0.114039	0.000305		100	20	0.15598	0.265996	0.207516	0.000802		100	20	0.32499	0.475192	0.399261	0.00156358
100	50	-0.0031767	0.00269262	-0.000517745	2.21425e-06		100	50	-0.00211406	0.00513506	0.00114829	3.3e-06		100	50	0.00509121	0.0164814	0.0103081	8.75e-06		100	50	0.0375866	0.0755145	0.054829	8.76e-05		100	50	0.0837358	0.145951	0.113936	0.000273		100	50	0.157039	0.259263	0.206866	0.000666		100	50	0.320515	0.470376	0.394809	0.00153211
200	2	-0.067098	0.0631237	-0.00179716	0.00126308		200	2	-0.0804388	0.0841917	-0.00183575	0.00176302		200	2	-0.0644674	0.0900528	0.0113078	0.00144531		200	2	-0.0292113	0.147337	0.0600686	0.00197437		200	2	0.024384	0.230268	0.124494	0.00260418		200	2	0.12649	0.324935	0.226144	0.00248835		200	2	0.358628	0.559495	0.460018	0.00289043
200	4	-0.0301501	0.0294239	9.60096e-06	0.000223198		200	4	-0.0318929	0.0335572	0.00093	0.000268		200	4	-0.0210402	0.0427079	0.0101431	0.000274		200	4	0.0151179	0.10119	0.0548992	0.000456		200	4	0.0687549	0.165113	0.116749	0.000621		200	4	0.161186	0.275492	0.216707	0.000852		200	4	0.350763	0.493422	0.422349	0.00132484
200	6	-0.0177475	0.01789	-0.000669821	8.77739e-05		200	6	-0.0190488	0.0246942	0.00111742	0.000119		200	6	-0.0101842	0.0325915	0.010212	0.000115		200	6	0.0278351	0.0872938	0.0560468	0.00024		200	6	0.0756429	0.159145	0.116053	0.000434		200	6	0.158617	0.262058	0.211155	0.000639		200	6	0.346291	0.481021	0.4122	0.00124121
200	10	-0.0112253	0.0105172	-0.00060648	3.1582e-05		200	10	-0.00982694	0.0147827	0.00137232	3.81e-05		200	10	-0.00303276	0.0249698	0.0102661	4.86e-05		200	10	0.0329914	0.0782487	0.0544847	0.000127		200	10	0.0855526	0.146806	0.11409	0.000256		200	10	0.170263	0.251409	0.210233	0.000465		200	10	0.344096	0.46206	0.404802	0.000939
200	20	-0.00574024	0.00477177	-0.00053415	7.39481e-06		200	20	-0.00471334	0.00744043	0.000941	9.46e-06		200	20	0.00322665	0.0177259	0.0100664	1.46e-05		200	20	0.0408679	0.0719632	0.0551168	6.69e-05		200	20	0.0873065	0.14213	0.114193	0.000174		200	20	0.17317	0.24867	0.209047	0.000356		200	20	0.346542	0.456159	0.401567	0.000809
200	50	-0.0023312	0.00154365	-0.000504127	1.02448e-06		200	50	-0.00131501	0.00377775	0.00110128	1.72e-06		200	50	0.00638556	0.0145202	0.0101647	4.36e-06		200	50	0.0425721	0.0675863	0.0544768	4.27e-05		200	50	0.0916427	0.135504	0.112723	0.000132		200	50	0.174048	0.242602	0.208168	0.000313		200	50	0.346003	0.4487	0.398615	0.000711
300	2	-0.0561852	0.0535519	-0.000527622	0.000878246		300	2	-0.0625767	0.0678976	0.00308842	0.00105425		300	2	-0.0462709	0.0766926	0.0126788	0.000982		300	2	-0.0135886	0.13145	0.057798	0.00128006		300	2	0.0494845	0.211144	0.124187	0.00156616		300	2	0.154528	0.309953	0.232419	0.00157882		300	2	0.376603	0.550507	0.461038	0.00198282
300	4	-0.0248642	0.025681	0.000129295	0.000154907		300	4	-0.0232639	0.0310283	0.00141538	0.000203		300	4	-0.0152709	0.0371187	0.0100051	0.000184		300	4	0.0212447	0.094012	0.0557532	0.000329		300	4	0.0760314	0.158102	0.115764	0.000437		300	4	0.165777	0.26215	0.215852	0.000584		300	4	0.366135	0.484917	0.424119	0.000944
300	6	-0.0160409	0.0148919	-0.000499431	6.68494e-05		300	6	-0.0153772	0.0208671	0.00100837	8.33e-05		300	6	-0.00705626	0.0296217	0.0102575	8.35e-05		300	6	0.0313581	0.0821772	0.0554428	0.000172		300	6	0.0824208	0.146584	0.113861	0.000274		300	6	0.175008	0.25873	0.213206	0.000429		300	6	0.363391	0.465681	0.414337	0.000696
300	10	-0.00935638	0.0100478	-7.08853e-05	2.36763e-05		300	10	-0.00883112	0.0124209	0.00126297	2.79e-05		300	10	-0.000211	0.0216462	0.0102216	3.15e-05		300	10	0.0374152	0.0738974	0.0550899	8.79e-05		300	10	0.0881133	0.139807	0.113395	0.000173		300	10	0.176912	0.246997	0.210627	0.000335		300	10	0.357551	0.456197	0.408038	0.000637
300	20	-0.00484234	0.00414067	-0.000554534	5.13512e-06		300	20	-0.00364099	0.00615375	0.00105202	6.79e-06		300	20	0.0047529	0.0170913	0.0104286	9.72e-06		300	20	0.0421178	0.0681751	0.0549532	4.62e-05		300	20	0.0920196	0.132882	0.112538	0.000105		300	20	0.181277	0.241811	0.209638	0.000239		300	20	0.355597	0.449295	0.403491	0.00053
300	50	-0.00211043	0.0012423	-0.000518442	7.30613e-07		300	50	-0.000923	0.00370067	0.00113253	1.25e-06		300	50	0.00712233	0.0137448	0.0103205	3.06e-06		300	50	0.0442346	0.0654471	0.0546164	2.85e-05		300	50	0.0966795	0.132289	0.112808	8.06e-05		300	50	0.180911	0.23867	0.208782	0.000218		300	50	0.354334	0.445265	0.400515	0.000521
400	2	-0.0455973	0.049695	0.00113656	0.000664632		400	2	-0.0547299	0.059777	-0.000257	0.000861		400	2	-0.043691	0.0614273	0.0108666	0.0007		400	2	-0.00292576	0.126057	0.0582002	0.00105741		400	2	0.0542944	0.195456	0.121459	0.00134939		400	2	0.165504	0.307118	0.232996	0.00121519		400	2	0.386473	0.532377	0.462085	0.00146454
400	4	-0.0239221	0.0213093	-0.000489938	0.000122832		400	4	-0.0242595	0.0270388	0.000643	0.000166		400	4	-0.0109714	0.0335164	0.00988349	0.000142		400	4	0.0270254	0.0893664	0.0556696	0.00025		400	4	0.0810266	0.149894	0.115762	0.000325		400	4	0.174515	0.256472	0.216636	0.000441		400	4	0.373923	0.478455	0.425202	0.000712
400	6	-0.0156052	0.0137848	-0.000458039	5.1032e-05		400	6	-0.0141276	0.0177202	0.00128627	6.4e-05		400	6	-0.00520708	0.0258801	0.0101431	6.51e-05		400	6	0.0347593	0.0780363	0.0553982	0.000127		400	6	0.0846547	0.140862	0.113326	0.000208		400	6	0.178609	0.247573	0.213169	0.000329		400	6	0.369325	0.459944	0.415461	0.000527
400	10	-0.00816516	0.00793823	-0.000300237	1.65369e-05		400	10	-0.00792109	0.0101108	0.000939	2.19e-05		400	10	0.00122785	0.0204257	0.0104702	2.28e-05		400	10	0.0385814	0.0716642	0.0551577	6.91e-05		400	10	0.0897748	0.13683	0.113146	0.000132		400	10	0.179539	0.241128	0.210721	0.00024		400	10	0.366251	0.448979	0.407797	0.000474
400	20	-0.00446674	0.00346893	-0.000544907	4.10098e-06		400	20	-0.00309975	0.0061465	0.0011684	5.69e-06		400	20	0.00497519	0.0160642	0.0102944	7.67e-06		400	20	0.0437283	0.0685393	0.0548847	3.94e-05		400	20	0.0953167	0.131765	0.112802	8.91e-05		400	20	0.182255	0.237591	0.20926	0.0002		400	20	0.365072	0.442679	0.4035	0.000401
400	50	-0.00206301	0.00103138	-0.000509757	6.03689e-07		400	50	-0.000729	0.0029733	0.00108577	8.98e-07		400	50	0.00746257	0.0133641	0.0102329	2.33e-06		400	50	0.0464905	0.0646584	0.0552499	2.15e-05		400	50	0.0976784	0.129592	0.11262	6.52e-05		400	50	0.185218	0.237266	0.209378	0.000165		400	50	0.364684	0.437038	0.401024	0.000346
500	2	-0.0415185	0.0450091	0.000133674	0.000503994		500	2	-0.0507652	0.0579868	0.00141972	0.000694		500	2	-0.0340697	0.0602623	0.0107337	0.000575		500	2	0.00516891	0.118617	0.0589366	0.000887		500	2	0.0589869	0.189199	0.122241	0.00104162		500	2	0.173784	0.299953	0.235303	0.000986		500	2	0.392053	0.529782	0.463267	0.00126269
500	4	-0.0184418	0.0187359	-0.00011707	8.92781e-05		500	4	-0.0207083	0.0261652	0.00135359	0.000137		500	4	-0.00930984	0.0325091	0.0110172	0.000112		500	4	0.0298297	0.0852355	0.0558801	0.000203		500	4	0.0842412	0.147391	0.115182	0.000266		500	4	0.181923	0.255399	0.216761	0.000352		500	4	0.375567	0.471998	0.425021	0.000571
500	6	-0.0127683	0.0120094	-0.000366126	3.92426e-05		500	6	-0.0115392	0.0160609	0.00114462	4.91e-05		500	6	-0.00329572	0.025996	0.0103951	5.32e-05		500	6	0.0373536	0.0766164	0.0554694	0.000104		500	6	0.0883741	0.142874	0.113854	0.000182		500	6	0.182074	0.246066	0.213342	0.000257		500	6	0.377159	0.457806	0.414927	0.000431
500	10	-0.00817455	0.0066076	-0.0005379	1.38604e-05		500	10	-0.00628158	0.0100872	0.00126876	1.73e-05		500	10	0.00234869	0.0187045	0.0101831	1.83e-05		500	10	0.0398179	0.0706566	0.05534	6.07e-05		500	10	0.0939608	0.132567	0.113572	0.000101		500	10	0.183671	0.238425	0.210842	0.000193		500	10	0.37282	0.445157	0.407873	0.000355
500	20	-0.00410975	0.00318571	-0.000508138	3.46512e-06		500	20	-0.00295871	0.00572674	0.00121766	4.96e-06		500	20	0.00539386	0.0153176	0.0102232	6.26e-06		500	20	0.0449357	0.0661963	0.0549154	3.02e-05		500	20	0.0957559	0.12893	0.11243	7.28e-05		500	20	0.187433	0.232926	0.209961	0.000143		500	20	0.368191	0.43821	0.403739	0.000314
500	50	-0.00195664	0.000850293	-0.00052821	5.25993e-07		500	50	-0.000543	0.00292561	0.00111607	8.03e-07		500	50	0.00737864	0.0129614	0.0102061	2.06e-06		500	50	0.047057	0.0634578	0.0547974	1.73e-05		500	50	0.0985453	0.126938	0.112292	5.34e-05		500	50	0.186807	0.230581	0.208596	0.000129		500	50	0.367553	0.436883	0.402099	0.000302
600	2	-0.0417434	0.0405842	-0.00139454	0.000477961		600	2	-0.0446828	0.0509515	0.000831	0.000618		600	2	-0.0350559	0.0568693	0.00971483	0.000564		600	2	0.00532623	0.117285	0.0583619	0.000728		600	2	0.0614955	0.186162	0.123298	0.000905		600	2	0.175547	0.291808	0.232393	0.000848		600	2	0.401639	0.519863	0.462502	0.000974
600	4	-0.0199531	0.0162527	-0.000705741	8.39029e-05		600	4	-0.0178454	0.0233539	0.00172509	0.000108		600	4	-0.00740693	0.0319548	0.0106208	0.000103		600	4	0.0286225	0.0836525	0.0560595	0.000187		600	4	0.0873368	0.145337	0.115116	0.000226		600	4	0.182943	0.250535	0.216128	0.0003		600	4	0.384276	0.46566	0.425723	0.000431
600	6	-0.0134974	0.0111453	-0.000260934	3.63934e-05		600	6	-0.011458	0.0156496	0.00124161	4.5e-05		600	6	-0.00179192	0.0235352	0.0101445	4.03e-05		600	6	0.0362654	0.0752861	0.05562	9.5e-05		600	6	0.0914624	0.137159	0.113606	0.000137		600	6	0.187003	0.242553	0.213317	0.000206		600	6	0.378866	0.452912	0.414701	0.000342
600	10	-0.0078819	0.00663319	-0.000415917	1.33067e-05		600	10	-0.00639525	0.00919012	0.00107605	1.55e-05		600	10	0.00315377	0.0184148	0.0103765	1.5e-05		600	10	0.0419126	0.0685394	0.0547414	4.67e-05		600	10	0.0949997	0.131939	0.113158	8.95e-05		600	10	0.18764	0.236244	0.211274	0.000144		600	10	0.374402	0.442011	0.407414	0.000305
600	20	-0.00383399	0.00281633	-0.000519081	2.78609e-06		600	20	-0.00276617	0.00510172	0.000994	4.02e-06		600	20	0.00628225	0.0150629	0.0102963	5.23e-06		600	20	0.0449557	0.0656022	0.0549553	2.73e-05		600	20	0.0976944	0.127534	0.112506	5.92e-05		600	20	0.189765	0.232134	0.209724	0.000115		600	20	0.372225	0.436847	0.404463	0.000267
600	50	-0.00176657	0.000875953	-0.000493083	4.44654e-07		600	50	-0.000363	0.0028003	0.00112483	6.59e-07		600	50	0.00791435	0.0126726	0.0101859	1.52e-06		600	50	0.0478794	0.0630423	0.0548161	1.45e-05		600	50	0.0999042	0.125632	0.112206	4.39e-05		600	50	0.18961	0.229921	0.20965	0.000108		600	50	0.37092	0.431193	0.400984	0.000243
700	2	-0.0367623	0.0373115	-0.00145119	0.000439792		700	2	-0.0432725	0.0509868	0.000706	0.000572		700	2	-0.0308275	0.055443	0.00956084	0.000471		700	2	0.00766756	0.112466	0.0589265	0.000674		700	2	0.0716204	0.183972	0.123421	0.000732		700	2	0.181085	0.288377	0.232996	0.000702		700	2	0.40679	0.518544	0.462935	0.000847
700	4	-0.0155792	0.0140444	-0.000507058	6.44286e-05		700	4	-0.0154787	0.0198737	0.00122035	9.12e-05		700	4	-0.00563812	0.0299232	0.0105864	8.52e-05		700	4	0.0317945	0.0827823	0.0566398	0.000159		700	4	0.0885602	0.145465	0.115363	0.000209		700	4	0.183643	0.248274	0.216838	0.000261		700	4	0.385916	0.463511	0.424973	0.000361
700	6	-0.0122057	0.00935642	-0.000527022	2.77656e-05		700	6	-0.011111	0.0146793	0.00127192	4.24e-05		700	6	-0.000883	0.0227437	0.0104378	3.67e-05		700	6	0.0382973	0.0754994	0.0555151	8.16e-05		700	6	0.0926319	0.137933	0.114068	0.000125		700	6	0.187824	0.241134	0.213193	0.00018		700	6	0.382586	0.448473	0.415385	0.000292
700	10	-0.0074572	0.00617009	-0.000476999	1.11135e-05		700	10	-0.00582451	0.00864298	0.00112089	1.36e-05		700	10	0.00301467	0.0179547	0.0102988	1.4e-05		700	10	0.0431941	0.0689258	0.0549416	4.35e-05		700	10	0.0960614	0.130951	0.113078	7.66e-05		700	10	0.188367	0.234314	0.211225	0.000134		700	10	0.377202	0.438466	0.408897	0.00026
700	20	-0.00352285	0.00249428	-0.000575063	2.54576e-06		700	20	-0.00213159	0.0048196	0.00106306	3.15e-06		700	20	0.00641868	0.0145845	0.0102957	4.36e-06		700	20	0.0458364	0.0646853	0.0547687	2.31e-05		700	20	0.0985783	0.12709	0.112259	5.06e-05		700	20	0.189279	0.229855	0.209355	0.000106		700	20	0.378082	0.435533	0.404197	0.000214
700	50	-0.00166185	0.000716016	-0.000492168	3.70834e-07		700	50	-0.000253	0.00269396	0.00115129	5.84e-07		700	50	0.00817368	0.0127979	0.0102849	1.39e-06		700	50	0.0479265	0.0624011	0.054821	1.25e-05		700	50	0.100894	0.124779	0.112527	3.72e-05		700	50	0.190357	0.227853	0.209214	8.98e-05		700	50	0.369618	0.429727	0.400819	0.00022
800	2	-0.0369238	0.0359091	-0.000910458	0.000452979		800	2	-0.0421535	0.0460793	0.00138385	0.000499		800	2	-0.0246477	0.0526644	0.0117799	0.000402		800	2	0.0152082	0.108707	0.0588561	0.000587		800	2	0.0728405	0.177757	0.123048	0.000696		800	2	0.180105	0.282743	0.231063	0.000706		800	2	0.408408	0.521073	0.464041	0.000784
800	4	-0.0164472	0.0137181	-0.000363597	6.48515e-05		800	4	-0.0169348	0.0216307	0.00137191	9.16e-05		800	4	-0.00546861	0.0277723	0.0104672	7.19e-05		800	4	0.0337905	0.0814452	0.0562759	0.000148		800	4	0.0897954	0.143148	0.115668	0.000187		800	4	0.18938	0.24853	0.217138	0.000226		800	4	0.386414	0.459955	0.42483	0.000334
800	6	-0.0110131	0.00934252	-0.000400087	2.49379e-05		800	6	-0.0105565	0.0133844	0.00110726	3.72e-05		800	6	-0.000533	0.0211577	0.0102673	3.17e-05		800	6	0.0386963	0.0735984	0.055194	7.75e-05		800	6	0.0947203	0.135093	0.114333	0.000109		800	6	0.190154	0.238182	0.213651	0.000156		800	6	0.383749	0.447078	0.415598	0.00027
800	10	-0.00655576	0.00551172	-0.000417174	9.42567e-06		800	10	-0.00573997	0.00770108	0.00108978	1.25e-05		800	10	0.00324653	0.0173197	0.0103075	1.26e-05		800	10	0.043362	0.0676651	0.0551904	3.79e-05		800	10	0.0961862	0.130252	0.112926	7.28e-05		800	10	0.190844	0.232258	0.211223	0.000109		800	10	0.378518	0.438049	0.408224	0.000232
800	20	-0.00343303	0.00235453	-0.00050257	2.23455e-06		800	20	-0.00202289	0.00484381	0.00130589	3.1e-06		800	20	0.0065643	0.0144344	0.0102821	4.04e-06		800	20	0.0467296	0.0637164	0.0549673	1.94e-05		800	20	0.0998333	0.125468	0.112231	4.2e-05		800	20	0.192076	0.2294	0.21018	8.59e-05		800	20	0.378271	0.431447	0.403523	0.000183
800	50	-0.00164962	0.000651796	-0.000485668	3.28226e-07		800	50	-0.000216	0.00246304	0.00113352	5e-07		800	50	0.00829364	0.0127322	0.0102736	1.26e-06		800	50	0.0484346	0.0615545	0.0547539	1.12e-05		800	50	0.101233	0.123774	0.112175	3.31e-05		800	50	0.192395	0.226377	0.209337	7.8e-05		800	50	0.375767	0.427158	0.401125	0.000175
900	2	-0.0320698	0.0314244	-0.000646383	0.000335759		900	2	-0.0407328	0.0441808	0.000326	0.000485		900	2	-0.023483	0.0492895	0.0114113	0.000362		900	2	0.0159673	0.110388	0.0608158	0.000588		900	2	0.0759949	0.178174	0.124452	0.000657		900	2	0.187766	0.276153	0.232158	0.000527		900	2	0.412962	0.514515	0.463556	0.000672
900	4	-0.0190734	0.0134518	-0.000976146	7.00925e-05		900	4	-0.0157121	0.0188166	0.000906	7.7e-05		900	4	-0.00508152	0.0291456	0.0106352	7.15e-05		900	4	0.0343715	0.0786372	0.0554664	0.000126		900	4	0.090262	0.144029	0.115042	0.000192		900	4	0.191236	0.244329	0.217326	0.000183		900	4	0.393479	0.45921	0.42618	0.000278
900	6	-0.0123629	0.00896701	-0.000431642	2.7366e-05		900	6	-0.0101217	0.0124359	0.000927	3.1e-05		900	6	0.000738	0.0211585	0.0101977	2.8e-05		900	6	0.0400579	0.0725769	0.0557665	7.07e-05		900	6	0.0961677	0.132991	0.113538	9.49e-05		900	6	0.189488	0.237087	0.213609	0.000138		900	6	0.384239	0.44366	0.415115	0.000238
900	10	-0.00783833	0.0049912	-0.000642574	9.44459e-06		900	10	-0.00488525	0.00861253	0.0011541	1.15e-05		900	10	0.0040606	0.0168666	0.0103129	1.06e-05		900	10	0.0431309	0.0672226	0.0550147	3.74e-05		900	10	0.0977007	0.127205	0.112724	5.98e-05		900	10	0.19126	0.229782	0.211234	9.87e-05		900	10	0.382241	0.435595	0.408485	0.000183
900	20	-0.00335769	0.00224173	-0.000486716	2.16256e-06		900	20	-0.00202017	0.00427775	0.00108335	2.82e-06		900	20	0.00644919	0.0141851	0.0101675	3.67e-06		900	20	0.046778	0.0632874	0.0547809	1.72e-05		900	20	0.09939	0.1244	0.112231	3.95e-05		900	20	0.192389	0.227583	0.209673	8.1e-05		900	20	0.378276	0.430755	0.404832	0.000169
900	50	-0.00161106	0.000520901	-0.00053284	2.93438e-07		900	50	-0.000154	0.00258157	0.00113972	5.04e-07		900	50	0.00827355	0.0123922	0.0102394	1.07e-06		900	50	0.0486709	0.0615936	0.0547959	1.03e-05		900	50	0.101359	0.121815	0.111915	2.94e-05		900	50	0.193218	0.226187	0.209751	7.37e-05		900	50	0.37624	0.42467	0.401224	0.000152
1000	2	-0.0296229	0.0292366	-0.000937127	0.000299592		1000	2	-0.0359392	0.0446927	0.00235092	0.000441		1000	2	-0.0220365	0.0475269	0.0102362	0.000322		1000	2	0.0180163	0.105427	0.0597542	0.000542		1000	2	0.0779786	0.171383	0.12264	0.000584		1000	2	0.19054	0.279083	0.232893	0.000502		1000	2	0.419759	0.510442	0.464014	0.000556
1000	4	-0.0143679	0.0127239	-0.000274792	5.68263e-05		1000	4	-0.0159451	0.018866	0.000655	7.42e-05		1000	4	-0.00408751	0.026323	0.0100946	5.97e-05		1000	4	0.0359797	0.0799253	0.0561158	0.000125		1000	4	0.0905928	0.140901	0.115271	0.000169		1000	4	0.191285	0.243108	0.217786	0.00017		1000	4	0.393332	0.455551	0.425028	0.000268
1000	6	-0.0130639	0.00794717	-0.00050476	2.36483e-05		1000	6	-0.00914553	0.0132603	0.000971	3.18e-05		1000	6	0.00036	0.0206429	0.0103533	2.69e-05		1000	6	0.039846	0.0724218	0.055376	6.73e-05		1000	6	0.0948474	0.133003	0.113658	8.88e-05		1000	6	0.190867	0.23553	0.213331	0.000128		1000	6	0.387746	0.444642	0.416072	0.000208
1000	10	-0.00650182	0.00510342	-0.00029181	8.64175e-06		1000	10	-0.00454323	0.00771414	0.00106682	1.03e-05		1000	10	0.00387858	0.0168592	0.0100092	1.01e-05		1000	10	0.0448545	0.0663326	0.0549208	3.15e-05		1000	10	0.0973297	0.128054	0.11241	5.89e-05		1000	10	0.192398	0.23071	0.211017	9.51e-05		1000	10	0.382707	0.435483	0.4086	0.000185
1000	20	-0.00329548	0.00212513	-0.000444584	1.95901e-06		1000	20	-0.00195155	0.0043624	0.0011231	2.6e-06		1000	20	0.00687304	0.0138487	0.0102168	3.27e-06		1000	20	0.04748	0.063073	0.0550194	1.6e-05		1000	20	0.10175	0.124619	0.112514	3.58e-05		1000	20	0.193416	0.226691	0.209858	7.2e-05		1000	20	0.380165	0.427488	0.404056	0.000149
1000	50	-0.00156775	0.000544417	-0.000503335	2.90272e-07		1000	50	-7.99e-05	0.0024737	0.00113945	4.5e-07		1000	50	0.00835841	0.0122655	0.0102265	1.05e-06		1000	50	0.0491064	0.0608893	0.0548275	9.57e-06		1000	50	0.10294	0.121812	0.112166	2.38e-05		1000	50	0.196111	0.225742	0.21006	5.81e-05		1000	50	0.379244	0.424618	0.401157	0.000134
2000	2	-0.0208721	0.0214224	-0.000608009	0.000184554		2000	2	-0.028027	0.0374878	0.000913	0.00028		2000	2	-0.0142783	0.0427856	0.0116262	0.000222		2000	2	0.0250685	0.095251	0.059508	0.000332		2000	2	0.0838699	0.161083	0.121494	0.000384		2000	2	0.201147	0.268305	0.232726	0.000299		2000	2	0.430682	0.501743	0.464725	0.000314
2000	4	-0.0117182	0.00832374	-0.000769715	3.90154e-05		2000	4	-0.0117723	0.0159646	0.00133782	5.04e-05		2000	4	-0.00117893	0.0237246	0.01052	3.87e-05		2000	4	0.0395658	0.0753178	0.0559867	7.94e-05		2000	4	0.0956676	0.135373	0.115406	9.53e-05		2000	4	0.198736	0.236011	0.217202	9.15e-05		2000	4	0.403279	0.446988	0.425204	0.000115
2000	6	-0.00913496	0.00606192	-0.000360898	1.30659e-05		2000	6	-0.00677918	0.0110321	0.00120407	2.04e-05		2000	6	0.00285604	0.0185302	0.0102203	1.53e-05		2000	6	0.0434145	0.0704813	0.0558881	4.72e-05		2000	6	0.0995176	0.128832	0.113504	5.62e-05		2000	6	0.198141	0.228185	0.213409	5.9e-05		2000	6	0.396413	0.435524	0.415082	9.64e-05
2000	10	-0.00620196	0.00338426	-0.000643849	5.41481e-06		2000	10	-0.00354776	0.00697241	0.00126118	7.1e-06		2000	10	0.00561586	0.0149135	0.0101196	5.85e-06		2000	10	0.0461156	0.0643556	0.0550989	2.19e-05		2000	10	0.102694	0.124823	0.112921	3.25e-05		2000	10	0.198551	0.224102	0.211084	4.24e-05		2000	10	0.390967	0.425063	0.408513	7.6e-05
2000	20	-0.00291017	0.00148439	-0.000473934	1.24637e-06		2000	20	-0.0014468	0.00387075	0.00112535	1.8e-06		2000	20	0.00769604	0.0129773	0.0101983	1.78e-06		2000	20	0.0489354	0.0614077	0.0548119	9.88e-06		2000	20	0.103797	0.120508	0.112422	1.86e-05		2000	20	0.198047	0.22175	0.209825	3.42e-05		2000	20	0.387885	0.420226	0.403885	7.15e-05
2000	50	-0.00138713	0.000360027	-0.000487199	1.90279e-07		2000	50	0.000112	0.00217868	0.00114975	2.82e-07		2000	50	0.00883148	0.0116906	0.0102483	5.26e-07		2000	50	0.0507074	0.0592753	0.0549132	4.96e-06		2000	50	0.105472	0.119418	0.112303	1.2e-05		2000	50	0.199111	0.219765	0.209196	2.82e-05		2000	50	0.387533	0.417023	0.4018	6.07e-05
3000	2	-0.0166001	0.0166067	-0.000369803	9.42349e-05		3000	2	-0.0254848	0.0300702	0.00157239	0.000234		3000	2	-0.0105562	0.0333189	0.0106646	0.000142		3000	2	0.0273389	0.0952902	0.0593839	0.000304		3000	2	0.090196	0.159213	0.123429	0.000337		3000	2	0.209468	0.257489	0.232504	0.000154		3000	2	0.439828	0.49547	0.465411	0.000194
3000	4	-0.00837918	0.0072929	-0.000509545	3.21756e-05		3000	4	-0.00939174	0.0156826	0.00130313	4.14e-05		3000	4	0.00144361	0.0216294	0.0103388	2.55e-05		3000	4	0.0410758	0.0720271	0.0560917	6.41e-05		3000	4	0.0985739	0.133111	0.115415	7.62e-05		3000	4	0.201776	0.234937	0.21735	6.75e-05		3000	4	0.408842	0.442624	0.425318	7.99e-05
3000	6	-0.012903	0.00463475	-0.000462107	1.31439e-05		3000	6	-0.00659943	0.00963705	0.000978	1.66e-05		3000	6	0.00381699	0.0180398	0.010419	1.2e-05		3000	6	0.0447012	0.0672354	0.0554598	3.46e-05		3000	6	0.101398	0.126714	0.113548	4.62e-05		3000	6	0.202284	0.225164	0.213707	3.79e-05		3000	6	0.399778	0.431545	0.415447	6.03e-05
3000	10	-0.00571966	0.00281526	-0.000451952	4.62527e-06		3000	10	-0.00365027	0.00644402	0.00106829	5.97e-06		3000	10	0.00651199	0.014675	0.0103386	4.29e-06		3000	10	0.047433	0.0636365	0.0551027	1.74e-05		3000	10	0.103467	0.12295	0.113124	2.38e-05		3000	10	0.201054	0.221938	0.211335	2.71e-05		3000	10	0.395894	0.422024	0.409349	4.65e-05
3000	20	-0.00271542	0.0012244	-0.000532264	1.07476e-06		3000	20	-0.00094	0.00351456	0.00113459	1.3e-06		3000	20	0.00804184	0.0125946	0.010241	1.34e-06		3000	20	0.0497309	0.0606154	0.0549702	7.96e-06		3000	20	0.105515	0.11932	0.112252	1.28e-05		3000	20	0.201463	0.219402	0.210243	2.07e-05		3000	20	0.391635	0.417833	0.404547	4.1e-05
3000	50	-0.00131921	0.000227626	-0.000513585	1.60968e-07		3000	50	0.0002	0.0021749	0.00113066	2.46e-07		3000	50	0.00905335	0.0114734	0.0102186	3.85e-07		3000	50	0.0511914	0.0587298	0.0549298	3.68e-06		3000	50	0.106515	0.117778	0.112168	8.2e-06		3000	50	0.201732	0.216855	0.20931	1.61e-05		3000	50	0.390071	0.413271	0.401837	3.64e-05
4000	2	-0.0167582	0.0158236	-0.00100159	0.000213503		4000	2	-0.0232211	0.029524	0.00196197	0.000238		4000	2	-0.00663862	0.0320956	0.010867	0.000114		4000	2	0.030905	0.0975361	0.0606165	0.000319		4000	2	0.0931427	0.154071	0.122874	0.000255		4000	2	0.209968	0.255666	0.232495	0.000147		4000	2	0.440708	0.488703	0.464154	0.000153
4000	4	-0.0072286	0.00657425	-0.000475932	2.80716e-05		4000	4	-0.00977039	0.0149877	0.00105744	3.67e-05		4000	4	0.00149023	0.0219647	0.010512	2.47e-05		4000	4	0.0427348	0.0736094	0.0560402	6.2e-05		4000	4	0.100086	0.132591	0.11512	7.25e-05		4000	4	0.204009	0.230449	0.217389	4.27e-05		4000	4	0.412435	0.440984	0.425802	5.42e-05
4000	6	-0.0137677	0.00423532	-0.000619698	1.26385e-05		4000	6	-0.0052172	0.00964599	0.0012568	1.44e-05		4000	6	0.00439745	0.017467	0.0104347	1.08e-05		4000	6	0.0450104	0.0656112	0.0555385	2.94e-05		4000	6	0.102396	0.127229	0.113965	3.9e-05		4000	6	0.203264	0.224513	0.213975	3.03e-05		4000	6	0.402652	0.428337	0.415287	4.09e-05
4000	10	-0.00593973	0.00236532	-0.00047754	3.73095e-06		4000	10	-0.00321702	0.00627728	0.00121338	5.65e-06		4000	10	0.00677472	0.0144137	0.0103424	3.76e-06		4000	10	0.0484116	0.063039	0.0553841	1.43e-05		4000	10	0.105279	0.121647	0.113018	1.91e-05		4000	10	0.203262	0.220561	0.211466	1.89e-05		4000	10	0.398181	0.418661	0.408593	2.87e-05
4000	20	-0.00287721	0.00104092	-0.00049507	9.98222e-07		4000	20	-0.000826	0.00369837	0.00114209	1.31e-06		4000	20	0.00823631	0.0125422	0.0101937	1.14e-06		4000	20	0.0504324	0.0607068	0.0552233	6.6e-06		4000	20	0.106134	0.118333	0.11223	9.64e-06		4000	20	0.20308	0.21739	0.210111	1.36e-05		4000	20	0.394512	0.41483	0.404397	2.74e-05
4000	50	-0.00127641	0.00016952	-0.000500401	1.35201e-07		4000	50	0.000266	0.00207592	0.0011378	2.04e-07		4000	50	0.009275	0.0113622	0.0102474	2.87e-07		4000	50	0.0517903	0.0581626	0.0549504	2.64e-06		4000	50	0.107554	0.116807	0.1121	5.75e-06		4000	50	0.203093	0.21577	0.209396	1.1e-05		4000	50	0.39299	0.41102	0.40174	2.26e-05
5000	2	-0.0140684	0.013642	-0.000578316	0.000109359		5000	2	-0.0221261	0.02762	0.00142586	0.000197		5000	2	-0.00747876	0.0326528	0.011183	0.000123		5000	2	0.0294911	0.0915233	0.0586489	0.000262		5000	2	0.0931341	0.155543	0.122561	0.000261		5000	2	0.21385	0.257068	0.233671	0.000151		5000	2	0.443702	0.486656	0.464574	0.00013
5000	4	-0.00570989	0.00584186	-0.000384087	1.94869e-05		5000	4	-0.00877023	0.014262	0.00131515	3.48e-05		5000	4	0.00250166	0.0209885	0.0103821	2.18e-05		5000	4	0.0435504	0.0730305	0.0563663	5.78e-05		5000	4	0.100381	0.131951	0.115104	6.3e-05		5000	4	0.205543	0.22987	0.217223	3.7e-05		5000	4	0.412435	0.439515	0.425645	4.22e-05
5000	6	-0.0141536	0.00349951	-0.000592308	1.15507e-05		5000	6	-0.00571547	0.00926558	0.00123746	1.5e-05		5000	6	0.00519304	0.0162269	0.0104094	8.8e-06		5000	6	0.0460823	0.0664597	0.055623	2.81e-05		5000	6	0.103929	0.125068	0.11369	2.87e-05		5000	6	0.204404	0.222974	0.213831	2.32e-05		5000	6	0.404439	0.426281	0.415772	3.09e-05
5000	10	-0.00577092	0.00202643	-0.000505166	3.72003e-06		5000	10	-0.0027242	0.00557893	0.00109546	4.59e-06		5000	10	0.00685996	0.014419	0.0103162	3.43e-06		5000	10	0.048361	0.0627436	0.0551626	1.35e-05		5000	10	0.105449	0.121539	0.112857	1.75e-05		5000	10	0.20382	0.219144	0.211498	1.53e-05		5000	10	0.399817	0.418545	0.408929	2.22e-05
5000	20	-0.00265733	0.000961316	-0.00051826	8.49384e-07		5000	20	-0.000713	0.00335993	0.00115662	1.14e-06		5000	20	0.00849409	0.0121736	0.0102401	9.32e-07		5000	20	0.0504852	0.0598008	0.0550254	5.67e-06		5000	20	0.106379	0.118083	0.112207	8.85e-06		5000	20	0.204326	0.21582	0.209879	9.37e-06		5000	20	0.396579	0.412993	0.404571	1.83e-05
5000	50	-0.00131128	0.000137974	-0.00051089	1.32856e-07		5000	50	0.000344	0.00199583	0.00112759	1.91e-07		5000	50	0.00932488	0.0112425	0.0102707	2.36e-07		5000	50	0.0519413	0.0579786	0.0548912	2.34e-06		5000	50	0.108102	0.116015	0.112097	4.26e-06		5000	50	0.204084	0.214882	0.209313	7.51e-06		5000	50	0.393998	0.409484	0.401638	1.64e-05
Sample sizes differ: pop1 constant sample size of 4
# loci	# individuals	lower CI	upper CI	average Fst	variation		# loci	# individuals	lower CI	upper CI	average Fst	variation		# loci	# individuals	lower CI	upper CI	average Fst	variation		# loci	# individuals	lower CI	upper CI	average Fst	variation		# loci	# individuals	lower CI	upper CI	average Fst	variation		# loci	# individuals	lower CI	upper CI	average Fst	variation		# loci	# individuals	lower CI	upper CI	average Fst	variation
10	2	-0.169052	0.2	-0.00303015	0.0086442		10	2	-0.173177	0.228751	0.000177	0.0102441		10	2	-0.168339	0.228751	0.0120377	0.0100371		10	2	-0.167537	0.298661	0.0456368	0.0150322		10	2	-0.106332	0.388359	0.121272	0.0165398		10	2	-0.0961153	0.506626	0.188904	0.0244308		10	2	-0.026253	0.74235	0.36519	0.0385128
10	4	-0.101513	0.13728	-0.00228102	0.0037953		10	4	-0.113813	0.154806	0.0001	0.00474952		10	4	-0.109275	0.159754	0.00785938	0.00489514		10	4	-0.0977099	0.231331	0.0492286	0.00714641		10	4	-0.0572451	0.360709	0.129059	0.0112589		10	4	-0.02596	0.483191	0.191988	0.0174729		10	4	0.0487062	0.709198	0.375443	0.0288291
10	6	-0.0843686	0.114605	-0.000875895	0.0024771		10	6	-0.0915278	0.134163	0.000499	0.00330894		10	6	-0.0829485	0.142903	0.00741231	0.00314428		10	6	-0.0664797	0.199524	0.047344	0.0047507		10	6	-0.0370262	0.351475	0.133862	0.00978569		10	6	-0.00620166	0.421744	0.190191	0.0128437		10	6	0.0546356	0.667122	0.366758	0.0258864
10	10	-0.0636855	0.087621	-0.00237671	0.00152843		10	10	-0.0732288	0.107285	-0.00163378	0.00218798		10	10	-0.064684	0.105879	0.00505642	0.00190483		10	10	-0.0529983	0.187495	0.0467337	0.0037641		10	10	-0.0157759	0.317265	0.124302	0.00723141		10	10	-0.00703578	0.42	0.179856	0.0117436		10	10	0.0886681	0.631659	0.347827	0.020288
10	20	-0.0509147	0.0669771	-0.00302867	0.00093389		10	20	-0.0570083	0.0774712	-0.000676	0.00115665		10	20	-0.050504	0.0938672	0.00980148	0.00142626		10	20	-0.0406851	0.152277	0.0421168	0.0028		10	20	-0.0041668	0.277815	0.114328	0.00536109		10	20	0.0165867	0.405083	0.17546	0.00967452		10	20	0.0700715	0.602753	0.326867	0.0189928
10	50	-0.03895	0.0569199	-0.00113645	0.000589566		10	50	-0.0439579	0.0639605	0.000165	0.000767		10	50	-0.0381673	0.0764165	0.00689349	0.000847		10	50	-0.0300874	0.141714	0.0378678	0.00204019		10	50	0.011525	0.251239	0.11152	0.00387091		10	50	0.0122441	0.349376	0.157132	0.00747732		10	50	0.0710815	0.586159	0.319771	0.0177218
20	2	-0.119209	0.142158	0.00126968	0.00436744		20	2	-0.134557	0.152392	-0.00209292	0.00561756		20	2	-0.122015	0.178618	0.00735651	0.00575038		20	2	-0.110488	0.23835	0.0513653	0.00783866		20	2	-0.0617486	0.325346	0.121957	0.00965104		20	2	-0.0184534	0.433652	0.19625	0.0122456		20	2	0.106435	0.685198	0.402406	0.0200307
20	4	-0.0786164	0.0979592	-0.000183544	0.00203707		20	4	-0.0893769	0.110571	0.00100508	0.00265197		20	4	-0.0781385	0.111722	0.00993763	0.00236874		20	4	-0.0557236	0.196839	0.0513602	0.00411002		20	4	-0.0164384	0.285391	0.122037	0.00601699		20	4	0.0341996	0.382965	0.199439	0.00816552		20	4	0.161172	0.631179	0.401267	0.0147897
20	6	-0.0640864	0.0783094	-0.00286471	0.00133869		20	6	-0.0733424	0.0930407	-0.000166	0.00168974		20	6	-0.0621577	0.0979797	0.00813104	0.0016584		20	6	-0.0361294	0.163036	0.0523518	0.0028926		20	6	0.00243454	0.263663	0.12382	0.00474044		20	6	0.0419751	0.383225	0.205183	0.00731341		20	6	0.17459	0.618925	0.389824	0.0124476
20	10	-0.0473487	0.0665859	-6.90012e-05	0.000840294		20	10	-0.0542975	0.0724843	-0.000402	0.00105974		20	10	-0.0468514	0.0889219	0.0107632	0.00119495		20	10	-0.024364	0.144114	0.0519334	0.00196727		20	10	0.0138323	0.253448	0.117485	0.00366929		20	10	0.0470959	0.366707	0.195436	0.00626578		20	10	0.170982	0.58283	0.377914	0.0104644
20	20	-0.0386211	0.0521699	-0.000473027	0.000536377		20	20	-0.042542	0.0614602	-0.000185	0.000682		20	20	-0.0350176	0.069916	0.00956967	0.000689		20	20	-0.0172277	0.133234	0.0491119	0.00148489		20	20	0.0256344	0.218496	0.112956	0.00254937		20	20	0.0593622	0.32373	0.185468	0.00465227		20	20	0.185255	0.546853	0.36198	0.00937072
20	50	-0.0309277	0.0389878	-0.00151905	0.000314826		20	50	-0.0311064	0.0447579	0.000841	0.000407		20	50	-0.0287983	0.0515417	0.00695957	0.00042		20	50	-0.0134211	0.112221	0.0427934	0.000982		20	50	0.024555	0.197881	0.102663	0.00204737		20	50	0.0506545	0.307265	0.167007	0.00414748		20	50	0.156686	0.521038	0.331799	0.00895084
30	2	-0.0969938	0.108701	0.000410273	0.00295475		30	2	-0.108514	0.117119	-0.000537	0.00361154		30	2	-0.10249	0.129407	0.00972495	0.00353753		30	2	-0.071635	0.185105	0.0497891	0.00437921		30	2	-0.0314172	0.285061	0.112003	0.00648957		30	2	0.0336569	0.391318	0.202916	0.00800344		30	2	0.188392	0.612959	0.407661	0.0124014
30	4	-0.0695238	0.0789772	-0.00159364	0.00145673		30	4	-0.0731429	0.0912564	0.00105766	0.00171544		30	4	-0.0605955	0.104656	0.0118582	0.00167812		30	4	-0.0361687	0.170414	0.0561722	0.00267844		30	4	0.00740741	0.251635	0.120149	0.00383497		30	4	0.0615797	0.361566	0.209988	0.00576014		30	4	0.225366	0.586264	0.406227	0.00897957
30	6	-0.0519031	0.0647333	-0.00277542	0.000892259		30	6	-0.0586368	0.0708063	0.00039	0.00104661		30	6	-0.051769	0.076755	0.00901943	0.00106033		30	6	-0.0261566	0.147506	0.0530857	0.00200606		30	6	0.019747	0.235917	0.118544	0.00306393		30	6	0.0783604	0.343999	0.204645	0.00461307		30	6	0.220181	0.568066	0.394035	0.00846785
30	10	-0.0416273	0.0478755	-0.00208696	0.000525055		30	10	-0.0473205	0.0581242	0.00102733	0.000706		30	10	-0.0364445	0.068934	0.00905759	0.000705		30	10	-0.0157278	0.131077	0.0499509	0.0013696		30	10	0.0219546	0.219849	0.113723	0.00252072		30	10	0.083486	0.317715	0.195749	0.00372774		30	10	0.223374	0.548908	0.385004	0.00708918
30	20	-0.0316561	0.0393016	-0.000393225	0.000353686		30	20	-0.034716	0.0453927	0.000334	0.00041		30	20	-0.0295221	0.0551711	0.00811961	0.000458		30	20	-0.0100095	0.119511	0.0490836	0.00106739		30	20	0.0322997	0.202524	0.109219	0.00184586		30	20	0.0819069	0.308953	0.188559	0.00347017		30	20	0.206269	0.520256	0.365992	0.00660299
30	50	-0.0245584	0.0327723	-0.000567861	0.000217101		30	50	-0.0269183	0.0356919	0.0002	0.000252		30	50	-0.0221417	0.0436182	0.00725745	0.000269		30	50	-0.00293005	0.102147	0.0436255	0.000701		30	50	0.0317304	0.177622	0.100056	0.0013613		30	50	0.080442	0.278781	0.17226	0.00253131		30	50	0.197118	0.482928	0.338235	0.00545989
40	2	-0.0905569	0.0968739	-0.00135295	0.00217693		40	2	-0.102525	0.109912	-0.000694	0.00288423		40	2	-0.0817294	0.121452	0.00969495	0.00269289		40	2	-0.0621223	0.17622	0.0514158	0.00355911		40	2	-0.0116172	0.247264	0.114597	0.00464625		40	2	0.0650302	0.359428	0.211103	0.00621177		40	2	0.235248	0.591056	0.416821	0.00885622
40	4	-0.0529047	0.0698351	-2.98975e-05	0.00103402		40	4	-0.0656705	0.0817002	0.00127656	0.00136453		40	4	-0.0483833	0.0876545	0.0111016	0.00122387		40	4	-0.0264612	0.148284	0.053354	0.00208706		40	4	0.0146399	0.228631	0.119968	0.00301424		40	4	0.0863237	0.34267	0.209675	0.00406341		40	4	0.252923	0.567909	0.408723	0.00687124
40	6	-0.0458597	0.0535786	-0.00166031	0.000620787		40	6	-0.0502397	0.066518	0.00106584	0.00082		40	6	-0.0407917	0.0710686	0.00874975	0.000858		40	6	-0.0159457	0.131165	0.0533106	0.00142552		40	6	0.0266831	0.220361	0.11593	0.00236768		40	6	0.0950548	0.331786	0.208937	0.00373788		40	6	0.244114	0.5479	0.398761	0.00624248
40	10	-0.0370761	0.0443886	0.000132544	0.000437019		40	10	-0.0400017	0.0515361	-0.00128414	0.00053		40	10	-0.0318042	0.063338	0.0104753	0.000563		40	10	-0.0081106	0.123012	0.0518016	0.00107858		40	10	0.0369548	0.206902	0.115835	0.00176601		40	10	0.101014	0.307731	0.200532	0.00300166		40	10	0.252291	0.544016	0.388433	0.00578082
40	20	-0.0292477	0.0362476	-4.15728e-07	0.000275875		40	20	-0.0301606	0.044191	0.00147443	0.000355		40	20	-0.0246154	0.05221	0.00924013	0.000357		40	20	-0.00266391	0.103957	0.0487287	0.000742		40	20	0.0411364	0.18949	0.110158	0.00138126		40	20	0.099577	0.294066	0.191032	0.00251551		40	20	0.222948	0.506222	0.369288	0.00518032
40	50	-0.0229882	0.0262481	-0.000851378	0.000163019		40	50	-0.0239555	0.0313193	0.00133679	0.00021		40	50	-0.0191833	0.0383838	0.00764595	0.000216		40	50	0.0022396	0.0934134	0.0433162	0.000509		40	50	0.0395294	0.168423	0.0982178	0.00103045		40	50	0.0954235	0.269394	0.175592	0.0019985		40	50	0.209951	0.473763	0.343076	0.0044278
50	2	-0.0811616	0.081339	-0.0035045	0.00173965		50	2	-0.0913564	0.0998757	-0.000238	0.00233079		50	2	-0.0736236	0.102068	0.00833321	0.00208567		50	2	-0.0546293	0.165185	0.0512024	0.00308586		50	2	-0.00393488	0.24822	0.115492	0.00393646		50	2	0.080853	0.345827	0.21305	0.00477612		50	2	0.248324	0.579755	0.413024	0.00786493
50	4	-0.0533504	0.0593982	-0.00038868	0.000813947		50	4	-0.056872	0.0643139	0.00101663	0.000983		50	4	-0.046559	0.0799818	0.0103832	0.001014		50	4	-0.0150398	0.14075	0.0536164	0.00161804		50	4	0.0287571	0.218969	0.116481	0.00239594		50	4	0.0995435	0.332585	0.211558	0.00353543		50	4	0.255005	0.55236	0.408847	0.00568085
50	6	-0.0433922	0.0489454	-0.000747265	0.000552537		50	6	-0.0459957	0.0556366	-0.000426	0.000684		50	6	-0.0374665	0.0641994	0.00884569	0.000652		50	6	-0.0116653	0.126161	0.0535121	0.0012619		50	6	0.0354389	0.210454	0.116698	0.00189473		50	6	0.106514	0.310538	0.20843	0.00279953		50	6	0.271095	0.545034	0.406406	0.00509681
50	10	-0.0346527	0.0380419	-0.00190869	0.0003408		50	10	-0.0363007	0.046128	0.00160809	0.000435		50	10	-0.0295996	0.0572378	0.00992696	0.000494		50	10	-0.00167691	0.111879	0.0516314	0.000897		50	10	0.0386951	0.199472	0.112444	0.00160284		50	10	0.109182	0.294957	0.201501	0.00239195		50	10	0.260573	0.510903	0.388424	0.00410893
50	20	-0.0256579	0.0296563	-0.000559877	0.000204533		50	20	-0.0286865	0.037637	0.00156661	0.000273		50	20	-0.0217363	0.047243	0.00939059	0.000301		50	20	0.00551086	0.101209	0.0493763	0.000626		50	20	0.0491306	0.179726	0.108578	0.00106828		50	20	0.111366	0.286121	0.193087	0.00201759		50	20	0.255356	0.502254	0.376092	0.00406639
50	50	-0.0203634	0.0216298	-0.000285936	0.000117345		50	50	-0.0228863	0.0271641	0.000971	0.000165		50	50	-0.0163318	0.0369493	0.00796242	0.000191		50	50	0.0068932	0.0871082	0.0442067	0.000403		50	50	0.0374828	0.162689	0.0974696	0.000926		50	50	0.101296	0.260845	0.175134	0.00171602		50	50	0.229506	0.456634	0.342762	0.00322751
60	2	-0.0767652	0.0809341	-0.00261826	0.00164985		60	2	-0.0804445	0.0915062	-6.37e-05	0.00195647		60	2	-0.0691386	0.094362	0.0080812	0.00169762		60	2	-0.0380785	0.158071	0.051196	0.00251063		60	2	0.000201	0.228123	0.111708	0.00343939		60	2	0.0838467	0.343963	0.208049	0.00448137		60	2	0.263297	0.567299	0.414559	0.00627759
60	4	-0.0503019	0.0509127	-0.0011634	0.00069149		60	4	-0.053973	0.0680948	0.00211027	0.000948		60	4	-0.0445083	0.0709728	0.00955006	0.000832		60	4	-0.012849	0.132833	0.0551797	0.00139638		60	4	0.0262478	0.216388	0.116562	0.0021238		60	4	0.115735	0.337942	0.21532	0.00327345		60	4	0.286361	0.553531	0.417193	0.00460294
60	6	-0.039319	0.0405561	-0.00185718	0.00040655		60	6	-0.0425087	0.0480382	0.000855	0.000563		60	6	-0.0314697	0.0610745	0.0104902	0.000568		60	6	-0.00647614	0.123177	0.0537773	0.00107519		60	6	0.0488778	0.192252	0.116226	0.00146746		60	6	0.115482	0.305105	0.205943	0.00234392		60	6	0.287545	0.535776	0.405611	0.00397091
60	10	-0.0306259	0.0337126	-0.000387099	0.000273984		60	10	-0.0342102	0.0413276	0.000369	0.000343		60	10	-0.0261325	0.0487983	0.00950063	0.00038		60	10	0.00121635	0.108859	0.0525964	0.000752		60	10	0.0506568	0.182673	0.114094	0.00114621		60	10	0.115941	0.296327	0.203054	0.00199978		60	10	0.271927	0.515229	0.396655	0.0037004
60	20	-0.0243724	0.028331	-0.000726074	0.000181602		60	20	-0.0251961	0.0333621	0.000827	0.000221		60	20	-0.0179145	0.0401767	0.00921724	0.000246		60	20	0.00729403	0.0986072	0.0504138	0.000554		60	20	0.0498129	0.169687	0.107113	0.00093		60	20	0.11565	0.279462	0.194183	0.00168201		60	20	0.26828	0.487336	0.375699	0.00331022
60	50	-0.0190706	0.0197118	-0.000749186	9.98335e-05		60	50	-0.0200342	0.0251429	0.000365	0.000141		60	50	-0.0124266	0.0335853	0.00838708	0.000144		60	50	0.0109062	0.0828332	0.0450809	0.000349		60	50	0.0496021	0.156676	0.0979867	0.000681		60	50	0.109175	0.250762	0.173873	0.00129088		60	50	0.24133	0.458408	0.346666	0.00308122
70	2	-0.0748215	0.0758141	-9.92994e-05	0.00141886		70	2	-0.073679	0.0845621	0.00264972	0.00170605		70	2	-0.0632375	0.0877399	0.00950447	0.00142528		70	2	-0.0389574	0.152556	0.0537216	0.00233327		70	2	0.0127197	0.219721	0.11352	0.00282319		70	2	0.101688	0.325125	0.209661	0.00344505		70	2	0.279894	0.554039	0.416719	0.00496699
70	4	-0.0459173	0.0439728	-0.00234914	0.000542247		70	4	-0.0469934	0.0611337	0.002545	0.000724		70	4	-0.0384826	0.0680719	0.011211	0.000729		70	4	-0.0151541	0.1242	0.0544727	0.00115871		70	4	0.0426667	0.206491	0.117648	0.00169073		70	4	0.115008	0.316011	0.213972	0.00258271		70	4	0.285962	0.535192	0.415275	0.00414871
70	6	-0.0357824	0.0395027	-0.00137689	0.000385376		70	6	-0.0401238	0.0451424	0.000245	0.000478		70	6	-0.0270235	0.0547289	0.010362	0.00049		70	6	-0.00243754	0.118496	0.0549543	0.000883		70	6	0.0446256	0.19584	0.115184	0.00148644		70	6	0.121875	0.292096	0.207424	0.00208295		70	6	0.291	0.529909	0.407173	0.0037711
70	10	-0.0279912	0.031244	-0.00141633	0.00021586		70	10	-0.0311683	0.0327609	-0.000185	0.00029		70	10	-0.02177	0.0484275	0.0101034	0.000326		70	10	0.00803624	0.107102	0.0525404	0.000622		70	10	0.0509199	0.179371	0.112204	0.0010335		70	10	0.124677	0.290718	0.204531	0.00172583		70	10	0.277706	0.503948	0.39397	0.00311518
70	20	-0.0234189	0.0247792	-0.000711559	0.000153412		70	20	-0.0251432	0.0312291	0.000948	0.000203		70	20	-0.0176109	0.0396355	0.00886384	0.000213		70	20	0.0102054	0.0938093	0.0485163	0.000453		70	20	0.0547823	0.164268	0.105655	0.000786		70	20	0.116777	0.269165	0.192993	0.00136964		70	20	0.27023	0.482066	0.377255	0.0029413
70	50	-0.0181847	0.0190179	-0.000809514	9.15304e-05		70	50	-0.0189103	0.0247118	0.00118947	0.000122		70	50	-0.0115392	0.0336516	0.00853174	0.000132		70	50	0.0154596	0.0791502	0.0452864	0.000292		70	50	0.0532299	0.14938	0.0972872	0.000587		70	50	0.110496	0.24736	0.176336	0.00120021		70	50	0.246995	0.454042	0.348734	0.00270186
80	2	-0.0657996	0.0690479	-0.00141368	0.00115187		80	2	-0.0793308	0.081007	-0.000789	0.00157162		80	2	-0.0595663	0.0868685	0.0101443	0.00138408		80	2	-0.0214565	0.140984	0.0543956	0.00180336		80	2	0.0124684	0.212792	0.113485	0.0026775		80	2	0.102686	0.317418	0.210638	0.00297783		80	2	0.286241	0.553614	0.422983	0.00466103
80	4	-0.0387592	0.0437572	-0.000495273	0.000485823		80	4	-0.0483298	0.0518596	0.000438	0.000658		80	4	-0.0340581	0.0631266	0.0108174	0.00062		80	4	-0.00656949	0.125515	0.0550203	0.0010446		80	4	0.0469497	0.194628	0.117235	0.00149773		80	4	0.128849	0.307208	0.213969	0.0021366		80	4	0.301239	0.527915	0.418709	0.00349659
80	6	-0.0340523	0.0383182	-0.00160049	0.000334976		80	6	-0.0361108	0.0452559	0.00135064	0.000427		80	6	-0.0284641	0.0534736	0.0108002	0.000426		80	6	0.00460477	0.11224	0.0546151	0.00074		80	6	0.0539381	0.184655	0.117317	0.00109628		80	6	0.134708	0.292939	0.210135	0.00168827		80	6	0.292201	0.516104	0.409789	0.00322404
80	10	-0.0272338	0.0307667	-0.000597229	0.000222209		80	10	-0.0299117	0.0351795	0.000256	0.00028		80	10	-0.0201652	0.045507	0.00889047	0.000289		80	10	0.0115023	0.103185	0.0526599	0.000539		80	10	0.0572583	0.172466	0.112893	0.000934		80	10	0.131023	0.282003	0.204305	0.00143678		80	10	0.289173	0.499633	0.396035	0.00280786
80	20	-0.0214147	0.0250219	-0.000310096	0.000134041		80	20	-0.0235653	0.0251687	0.000246	0.000157		80	20	-0.0150877	0.0369499	0.00859259	0.000189		80	20	0.0142943	0.0926169	0.0497914	0.00039		80	20	0.0569174	0.160089	0.10623	0.000724		80	20	0.124731	0.266147	0.193751	0.00128623		80	20	0.280374	0.474872	0.380819	0.00245306
80	50	-0.0169522	0.0187662	-0.000454487	8.58745e-05		80	50	-0.017558	0.0221106	0.000372	0.000105		80	50	-0.0114372	0.0315903	0.00872722	0.000125		80	50	0.0140219	0.0788149	0.0448578	0.000277		80	50	0.0542926	0.148168	0.0958988	0.000527		80	50	0.118591	0.242881	0.176915	0.00102333		80	50	0.254247	0.444649	0.349743	0.00234124
90	2	-0.0632801	0.0648152	-0.000543958	0.00105094		90	2	-0.0602056	0.0711639	0.0015072	0.00116889		90	2	-0.057628	0.0808919	0.0105153	0.00126043		90	2	-0.0238982	0.134037	0.0533248	0.00165772		90	2	0.0301052	0.213941	0.114885	0.00238942		90	2	0.10799	0.329809	0.211636	0.00301766		90	2	0.301836	0.545135	0.424916	0.00421376
90	4	-0.0392689	0.0416246	-0.00114836	0.000456505		90	4	-0.0426419	0.049897	1.06e-05	0.000585		90	4	-0.035029	0.057284	0.00903336	0.000513		90	4	-0.00172221	0.117598	0.0558515	0.000943		90	4	0.0476813	0.18958	0.117346	0.00135831		90	4	0.130834	0.301994	0.213813	0.00192084		90	4	0.308857	0.530176	0.419331	0.00316202
90	6	-0.0315784	0.0352526	-0.00100081	0.000294092		90	6	-0.0367606	0.0408352	0.00135287	0.0004		90	6	-0.0259293	0.0546856	0.0108335	0.00038		90	6	0.00829193	0.104375	0.053001	0.000581		90	6	0.0533978	0.180768	0.115903	0.00106773		90	6	0.133147	0.289818	0.211571	0.00165958		90	6	0.303065	0.508802	0.409381	0.0027561
90	10	-0.0263437	0.0285778	-0.00050594	0.000197966		90	10	-0.0281364	0.0323924	0.00069	0.000229		90	10	-0.0194995	0.0443937	0.0104988	0.000263		90	10	0.0130156	0.101067	0.0525991	0.000485		90	10	0.0585267	0.172838	0.113358	0.000889		90	10	0.13413	0.277777	0.204368	0.00133657		90	10	0.305183	0.490225	0.397153	0.00226547
90	20	-0.0188415	0.0222291	0.000273836	0.000109337		90	20	-0.023881	0.0268557	0.00134786	0.000167		90	20	-0.0138218	0.0346313	0.00908425	0.000157		90	20	0.0155049	0.087527	0.0494273	0.000335		90	20	0.0578819	0.160434	0.106558	0.000629		90	20	0.128667	0.257575	0.193084	0.00109317		90	20	0.283712	0.468334	0.377215	0.00216878
90	50	-0.0151972	0.0164826	-0.000586857	6.82277e-05		90	50	-0.0164257	0.0204346	0.000859	8.76e-05		90	50	-0.00997411	0.0304452	0.00851502	0.000106		90	50	0.0150302	0.0746793	0.0445559	0.000238		90	50	0.0595127	0.141914	0.0965497	0.000445		90	50	0.121033	0.239092	0.175658	0.000892		90	50	0.265214	0.436959	0.34951	0.00191826
100	2	-0.0613352	0.0670365	-0.00101404	0.00102859		100	2	-0.0707127	0.0724067	-0.000994	0.00126064		100	2	-0.0484863	0.0764026	0.0106326	0.00105774		100	2	-0.0295726	0.130031	0.052244	0.00160987		100	2	0.0254364	0.208055	0.114173	0.00209501		100	2	0.111686	0.3051	0.20978	0.00240105		100	2	0.303199	0.533434	0.421205	0.00354821
100	4	-0.0378574	0.0404766	-0.00114411	0.00041102		100	4	-0.0410337	0.0485233	0.00205011	0.00053		100	4	-0.034908	0.058115	0.0103318	0.000545		100	4	1.84e-17	0.113656	0.05422	0.00084		100	4	0.0539948	0.186405	0.115688	0.00112373		100	4	0.13328	0.300835	0.213472	0.00172878		100	4	0.318667	0.517529	0.417581	0.00257267
100	6	-0.0299575	0.0331681	-0.000653273	0.000265417		100	6	-0.0317803	0.0427738	0.00103727	0.000347		100	6	-0.0253031	0.046731	0.0097582	0.000344		100	6	0.00830817	0.109736	0.0549393	0.000618		100	6	0.0541795	0.173802	0.114669	0.000914		100	6	0.134651	0.288978	0.212202	0.00150536		100	6	0.311207	0.50856	0.40991	0.00248418
100	10	-0.0239676	0.0281536	-0.000436578	0.000185065		100	10	-0.0265731	0.0318546	0.000319	0.000213		100	10	-0.0171196	0.0433096	0.0101444	0.000237		100	10	0.01406	0.0995604	0.0531213	0.000487		100	10	0.05655	0.173403	0.112187	0.000797		100	10	0.137008	0.271665	0.204825	0.00118941		100	10	0.309734	0.486988	0.39733	0.00220426
100	20	-0.0203031	0.0220532	-0.000930063	0.000110995		100	20	-0.0211283	0.024466	0.00110274	0.000135		100	20	-0.013662	0.0334814	0.00881466	0.000141		100	20	0.0176979	0.0848705	0.0493806	0.000313		100	20	0.0647915	0.156504	0.107473	0.000559		100	20	0.129976	0.254938	0.192331	0.00100612		100	20	0.294214	0.466563	0.381272	0.00193094
100	50	-0.0145654	0.0144154	-0.000386663	5.75406e-05		100	50	-0.0151548	0.0194424	-6.86e-05	7.67e-05		100	50	-0.00966312	0.0296921	0.00864626	9.85e-05		100	50	0.0191859	0.0780112	0.0456021	0.00023		100	50	0.0553009	0.140314	0.0957775	0.000442		100	50	0.116342	0.233084	0.174618	0.000863		100	50	0.267834	0.432383	0.348988	0.00176796
200	2	-0.0414959	0.0430351	-0.000434893	0.000498469		200	2	-0.0479817	0.0519401	0.000911	0.000618		200	2	-0.0382893	0.0546809	0.00986078	0.000544		200	2	0.000471	0.110489	0.0530781	0.000822		200	2	0.0457133	0.180295	0.112352	0.00111138		200	2	0.148083	0.288179	0.215095	0.00122926		200	2	0.331259	0.506817	0.421015	0.00199302
200	4	-0.0293313	0.0299227	-0.000175695	0.000225406		200	4	-0.0305299	0.0343067	0.000964	0.000286		200	4	-0.0213571	0.0426723	0.00912776	0.000265		200	4	0.0154573	0.100861	0.0552745	0.000462		200	4	0.0689387	0.169766	0.115828	0.000649		200	4	0.160579	0.276161	0.216938	0.000874		200	4	0.348427	0.493884	0.424895	0.001375
200	6	-0.023392	0.0251051	-0.000538506	0.000138844		200	6	-0.0255605	0.0271243	0.000176	0.000182		200	6	-0.0138589	0.0368894	0.0102809	0.000163		200	6	0.0209354	0.0928015	0.0548705	0.000324		200	6	0.0735544	0.161666	0.114494	0.00049		200	6	0.157993	0.263204	0.21245	0.000734		200	6	0.346789	0.487467	0.413424	0.00122102
200	10	-0.0184478	0.0183768	-0.000564996	8.8848e-05		200	10	-0.0192576	0.0238914	0.00147411	0.000116		200	10	-0.00930049	0.029947	0.00934948	0.000105		200	10	0.0238725	0.0859651	0.0533131	0.000237		200	10	0.073991	0.149217	0.111423	0.000375		200	10	0.160053	0.257993	0.207086	0.0006		200	10	0.336289	0.464635	0.401391	0.00112579
200	20	-0.0146743	0.0150946	-0.000602236	5.54248e-05		200	20	-0.0149885	0.0173874	0.000866	7.09e-05		200	20	-0.00506684	0.027836	0.0093922	7.12e-05		200	20	0.0269127	0.074526	0.0506187	0.000149		200	20	0.0757067	0.14047	0.105743	0.000282		200	20	0.152809	0.239365	0.195253	0.000504		200	20	0.320151	0.447958	0.383089	0.00101932
200	50	-0.0117375	0.0124281	-0.000397162	3.41284e-05		200	50	-0.0108102	0.0154173	0.000732	4.69e-05		200	50	-0.00383949	0.0225305	0.0080993	4.48e-05		200	50	0.0258292	0.0681799	0.046039	0.000121		200	50	0.0671343	0.128491	0.0953726	0.000228		200	50	0.141419	0.215699	0.176927	0.00035		200	50	0.297385	0.406538	0.351347	0.000834
300	2	-0.0359207	0.0347989	-0.000296721	0.000330198		300	2	-0.0389682	0.0429204	-0.000401	0.000435		300	2	-0.0245366	0.050772	0.0105445	0.00039		300	2	0.00531687	0.106888	0.054713	0.000636		300	2	0.0601865	0.164854	0.112768	0.000696		300	2	0.159618	0.271737	0.215589	0.000853		300	2	0.35397	0.494357	0.423675	0.00127732
300	4	-0.0264992	0.0222831	-0.000995838	0.000148132		300	4	-0.0257547	0.0298954	0.00185764	0.0002		300	4	-0.0168415	0.0375923	0.00996087	0.000186		300	4	0.0227447	0.0911973	0.0551958	0.000308		300	4	0.0787124	0.160222	0.11593	0.000433		300	4	0.167536	0.265494	0.217104	0.00061		300	4	0.362597	0.485931	0.424504	0.000969
300	6	-0.0219802	0.0186554	-0.00130438	0.000100034		300	6	-0.0197497	0.0243066	0.00105634	0.00012		300	6	-0.0111327	0.0303269	0.0101022	0.000121		300	6	0.0261007	0.0863401	0.0552915	0.000233		300	6	0.0778464	0.152423	0.114655	0.00034		300	6	0.168596	0.258003	0.211906	0.000484		300	6	0.362385	0.472053	0.414408	0.000767
300	10	-0.0162454	0.0154032	-0.000334779	6.21255e-05		300	10	-0.0168532	0.0211283	0.00107606	8.43e-05		300	10	-0.00647727	0.0282226	0.00988046	7.91e-05		300	10	0.029232	0.0805694	0.0536772	0.000178		300	10	0.0799063	0.142937	0.111373	0.000248		300	10	0.167315	0.244525	0.206391	0.00039		300	10	0.347307	0.451907	0.401295	0.000703
300	20	-0.0120314	0.0127817	-0.000387512	3.80261e-05		300	20	-0.0121859	0.0154641	0.00116182	4.99e-05		300	20	-0.00382102	0.0236947	0.00959381	4.95e-05		300	20	0.0308616	0.0707833	0.0501702	0.000106		300	20	0.0784406	0.134311	0.105973	0.0002		300	20	0.159828	0.231573	0.195533	0.000329		300	20	0.33023	0.430612	0.383519	0.000616
300	50	-0.010123	0.00922773	-0.000473299	2.1701e-05		300	50	-0.00974883	0.0114833	0.000956	2.92e-05		300	50	-0.00252153	0.0201177	0.00810683	3.15e-05		300	50	0.0275811	0.0627815	0.0453932	8e-05		300	50	0.0715728	0.119118	0.0959135	0.000143		300	50	0.146633	0.209785	0.177184	0.000261		300	50	0.305789	0.401729	0.352021	0.000599
400	2	-0.0291802	0.0332628	-0.00020711	0.000259912		400	2	-0.0330875	0.0371495	0.000746	0.000332		400	2	-0.0221454	0.0413544	0.00959763	0.000277		400	2	0.0122731	0.0976439	0.0545415	0.000463		400	2	0.0685042	0.16259	0.112472	0.000571		400	2	0.163406	0.264051	0.212863	0.000631		400	2	0.371469	0.488812	0.42543	0.000902
400	4	-0.0211646	0.021668	-0.000272215	0.000118475		400	4	-0.021145	0.0265436	0.00174052	0.000155		400	4	-0.0136213	0.0343028	0.00969454	0.000142		400	4	0.0279544	0.0882905	0.0568251	0.000248		400	4	0.0819767	0.154769	0.116184	0.000335		400	4	0.175027	0.256866	0.217101	0.000436		400	4	0.373127	0.476106	0.425325	0.000657
400	6	-0.0180209	0.0149113	-0.000287817	7.227e-05		400	6	-0.0182726	0.0210433	0.00101417	0.000101		400	6	-0.00705572	0.0286615	0.0100116	8.5e-05		400	6	0.0291871	0.0829131	0.0549855	0.000172		400	6	0.08231	0.149266	0.114409	0.000277		400	6	0.175864	0.251053	0.212324	0.000395		400	6	0.365524	0.467707	0.414955	0.000646
400	10	-0.0133666	0.0115988	-0.000436854	4.14102e-05		400	10	-0.0141347	0.0174391	0.000599	6.47e-05		400	10	-0.00382555	0.0264959	0.0101076	5.78e-05		400	10	0.032266	0.0782039	0.0538075	0.000132		400	10	0.0845931	0.139504	0.110862	0.000207		400	10	0.172895	0.239963	0.205767	0.000296		400	10	0.354305	0.446162	0.402374	0.000543
400	20	-0.0108319	0.00987123	-0.000571739	2.94981e-05		400	20	-0.0112403	0.0147461	0.000943	4.23e-05		400	20	-0.00181412	0.0222799	0.00931621	3.72e-05		400	20	0.0326628	0.0699271	0.0504841	9.15e-05		400	20	0.0832692	0.132828	0.106217	0.000154		400	20	0.165973	0.226823	0.195854	0.000242		400	20	0.34371	0.427845	0.38368	0.00049
400	50	-0.00834659	0.00690133	-0.000629492	1.6148e-05		400	50	-0.0079349	0.0115561	0.00107675	2.47e-05		400	50	-0.00128009	0.0190964	0.00850302	2.61e-05		400	50	0.0299085	0.0618903	0.0455836	6.72e-05		400	50	0.0749274	0.118583	0.0956098	0.000114		400	50	0.152196	0.20755	0.178357	0.000204		400	50	0.31238	0.393449	0.352399	0.000453
500	2	-0.0276205	0.0281653	-0.000116622	0.000218646		500	2	-0.032542	0.0331986	0.000768	0.000266		500	2	-0.0180501	0.0429698	0.01044	0.000242		500	2	0.0189349	0.0937493	0.0543964	0.000368		500	2	0.0736915	0.157577	0.112271	0.000469		500	2	0.16857	0.261869	0.215284	0.000549		500	2	0.374284	0.477599	0.426483	0.000712
500	4	-0.0198013	0.0180925	-0.000821843	9.57556e-05		500	4	-0.0189052	0.024998	0.00164081	0.00013		500	4	-0.0093142	0.0316906	0.0105354	0.000119		500	4	0.0297906	0.0858009	0.0566866	0.000207		500	4	0.0814366	0.152495	0.115465	0.00032		500	4	0.180214	0.254333	0.216668	0.000354		500	4	0.379118	0.469968	0.424076	0.00056
500	6	-0.0168814	0.0150248	-0.000592654	6.29364e-05		500	6	-0.015748	0.0194039	0.000758	7.86e-05		500	6	-0.0055049	0.0280027	0.0100733	7.41e-05		500	6	0.0325389	0.0816771	0.0552504	0.000152		500	6	0.0874883	0.145168	0.113991	0.000206		500	6	0.179825	0.246286	0.213678	0.000288		500	6	0.373179	0.459075	0.416003	0.000479
500	10	-0.0123636	0.0118831	-0.000369155	3.85567e-05		500	10	-0.0124237	0.0161551	0.000816	5.27e-05		500	10	-0.00374421	0.0250249	0.00980489	4.9e-05		500	10	0.035305	0.0736248	0.0537016	9.5e-05		500	10	0.0860522	0.136824	0.110163	0.000162		500	10	0.175935	0.236365	0.206344	0.00024		500	10	0.361778	0.443856	0.402688	0.000421
500	20	-0.00955134	0.0088734	-0.000443951	2.27341e-05		500	20	-0.00958277	0.0131399	0.000808	3.28e-05		500	20	-0.00111592	0.0208319	0.0095669	3.18e-05		500	20	0.0351795	0.0695367	0.0507002	7.7e-05		500	20	0.0846019	0.128063	0.105736	0.000124		500	20	0.169304	0.222243	0.195714	0.000186		500	20	0.346418	0.420163	0.382845	0.000364
500	50	-0.00765412	0.00677543	-0.000611932	1.43613e-05		500	50	-0.007255	0.0101941	0.000846	2.01e-05		500	50	0.000265	0.017874	0.00848192	1.97e-05		500	50	0.0315093	0.0600362	0.0454878	5.06e-05		500	50	0.0767955	0.114559	0.0952305	9.27e-05		500	50	0.154316	0.202161	0.177439	0.000158		500	50	0.316615	0.391937	0.353262	0.000347
600	2	-0.0259651	0.0247845	-0.000825103	0.000179036		600	2	-0.0276486	0.0341215	0.00175688	0.000254		600	2	-0.0152533	0.0401377	0.0109787	0.000195		600	2	0.0224653	0.0917589	0.0553111	0.000315		600	2	0.0737917	0.150788	0.111379	0.000418		600	2	0.177228	0.255382	0.214736	0.000413		600	2	0.375669	0.475023	0.425341	0.000635
600	4	-0.0178695	0.0166196	-0.000568931	8.27932e-05		600	4	-0.0195469	0.0234755	0.00132193	0.000111		600	4	-0.00813405	0.0298848	0.0106628	9.59e-05		600	4	0.0314273	0.0829574	0.0554491	0.000177		600	4	0.0873482	0.14467	0.115313	0.000237		600	4	0.184254	0.250797	0.217037	0.000283		600	4	0.38248	0.468044	0.424566	0.00047
600	6	-0.0161329	0.01248	-0.000730935	5.34871e-05		600	6	-0.014533	0.0183109	0.0011729	6.74e-05		600	6	-0.00428882	0.0273008	0.0103604	6.38e-05		600	6	0.0334998	0.0774663	0.0550426	0.000131		600	6	0.0872193	0.141506	0.113957	0.000191		600	6	0.182255	0.244364	0.213253	0.000246		600	6	0.379194	0.454683	0.416779	0.00037
600	10	-0.013923	0.010794	-0.000432086	3.96379e-05		600	10	-0.01121	0.0152694	0.00124263	4.85e-05		600	10	-0.00153472	0.0230235	0.00985371	3.93e-05		600	10	0.0366505	0.0744502	0.0537346	9.1e-05		600	10	0.0887091	0.135133	0.110774	0.000138		600	10	0.179106	0.233981	0.20636	0.000196		600	10	0.367049	0.441351	0.40366	0.000352
600	20	-0.00922028	0.00767053	-0.000635638	1.89674e-05		600	20	-0.00889585	0.0115276	0.00099	2.67e-05		600	20	-0.00133815	0.0193577	0.00928652	2.71e-05		600	20	0.035837	0.0655513	0.0506406	5.85e-05		600	20	0.0872589	0.125856	0.105222	9.54e-05		600	20	0.17062	0.222145	0.19619	0.00017		600	20	0.350088	0.420822	0.385063	0.000333
600	50	-0.00677827	0.00660599	-0.000381846	1.14646e-05		600	50	-0.00689363	0.010458	0.000861	1.88e-05		600	50	0.000386	0.0166228	0.00851141	1.71e-05		600	50	0.0327934	0.0597288	0.0456369	4.69e-05		600	50	0.0787124	0.113299	0.0956959	8.06e-05		600	50	0.155629	0.198568	0.177747	0.000124		600	50	0.322448	0.38519	0.352959	0.000263
700	2	-0.0229988	0.0215565	-0.000628017	0.000147458		700	2	-0.0267377	0.0301704	0.00149472	0.000219		700	2	-0.0144903	0.0351094	0.0102683	0.000168		700	2	0.0207663	0.0893575	0.053769	0.000307		700	2	0.078465	0.148162	0.112329	0.000323		700	2	0.173307	0.252805	0.213299	0.000382		700	2	0.379309	0.476767	0.426459	0.000562
700	4	-0.0159899	0.0147569	-0.000468917	7.18315e-05		700	4	-0.017915	0.0227516	0.00127623	0.000107		700	4	-0.0067151	0.0281612	0.0102409	8.47e-05		700	4	0.0311794	0.081752	0.0565511	0.000162		700	4	0.0883388	0.144089	0.115159	0.000209		700	4	0.185626	0.251096	0.217408	0.000266		700	4	0.38655	0.464943	0.425232	0.000405
700	6	-0.0146052	0.0125172	-0.000643203	4.61697e-05		700	6	-0.0129942	0.0185061	0.00176653	6.63e-05		700	6	-0.0034538	0.0257509	0.0103442	5.37e-05		700	6	0.034846	0.0775655	0.0551516	0.00011		700	6	0.0915262	0.138056	0.11366	0.000155		700	6	0.185246	0.243644	0.213649	0.000205		700	6	0.380032	0.447841	0.415797	0.00032
700	10	-0.0110655	0.0105128	5.86841e-05	3.0811e-05		700	10	-0.010301	0.0139882	0.0010713	3.83e-05		700	10	-0.00140599	0.0223316	0.00997042	3.63e-05		700	10	0.0365168	0.0699841	0.0535216	7.61e-05		700	10	0.0898533	0.131631	0.110718	0.000119		700	10	0.181373	0.231251	0.207062	0.000165		700	10	0.37056	0.437321	0.403489	0.000299
700	20	-0.00903597	0.00725446	-0.000540498	1.84575e-05		700	20	-0.00830955	0.0119419	0.000818	2.59e-05		700	20	0.000564	0.0190994	0.00945916	2.2e-05		700	20	0.0363419	0.0659471	0.0507883	5.85e-05		700	20	0.0865088	0.125312	0.10572	9.31e-05		700	20	0.173856	0.219622	0.195445	0.000139		700	20	0.350235	0.418268	0.384449	0.00028
700	50	-0.00638591	0.00619056	-0.000498625	1.03427e-05		700	50	-0.00632469	0.0089127	0.000915	1.58e-05		700	50	0.0015916	0.0166056	0.00844153	1.41e-05		700	50	0.0337238	0.0581476	0.0457298	3.93e-05		700	50	0.0797809	0.113695	0.0955319	7.48e-05		700	50	0.157854	0.199126	0.17768	0.000108		700	50	0.323952	0.383353	0.353753	0.00024
800	2	-0.0234473	0.0218829	-0.000759578	0.000153809		800	2	-0.0244224	0.0302617	0.00194722	0.000197		800	2	-0.01357	0.0326797	0.00976444	0.000148		800	2	0.0231605	0.0858554	0.0549766	0.000275		800	2	0.0794705	0.14904	0.112509	0.000314		800	2	0.178584	0.25137	0.213767	0.000353		800	2	0.381767	0.465888	0.425496	0.000459
800	4	-0.0149185	0.0142276	0.000117249	6.52409e-05		800	4	-0.0151358	0.0217145	0.00112832	8.79e-05		800	4	-0.00590436	0.0273552	0.00990061	7.1e-05		800	4	0.0311907	0.0802111	0.0557446	0.000151		800	4	0.0894341	0.141696	0.115219	0.000187		800	4	0.19041	0.247873	0.217387	0.000228		800	4	0.389058	0.46226	0.424808	0.000343
800	6	-0.0144746	0.011687	-0.000357203	4.15567e-05		800	6	-0.0135836	0.0164537	0.00116318	5.57e-05		800	6	-0.00284147	0.025128	0.0101309	5.14e-05		800	6	0.037441	0.0747306	0.0553892	9.68e-05		800	6	0.0907018	0.138988	0.113903	0.000153		800	6	0.188554	0.240155	0.21342	0.00018		800	6	0.381616	0.44963	0.416123	0.000301
800	10	-0.0100093	0.00876576	-0.000135023	2.38707e-05		800	10	-0.0104526	0.0132051	0.000953	3.63e-05		800	10	-0.000372	0.0227162	0.0100207	3.2e-05		800	10	0.037047	0.0708313	0.0534145	7.41e-05		800	10	0.092068	0.130565	0.110628	0.000106		800	10	0.182991	0.23058	0.206042	0.000147		800	10	0.370669	0.434287	0.402387	0.000268
800	20	-0.00970742	0.00689135	-0.000759691	1.68475e-05		800	20	-0.007963	0.0111566	0.000997	2.3e-05		800	20	0.00158287	0.0187734	0.00969131	2.02e-05		800	20	0.037977	0.0660425	0.0509861	5.13e-05		800	20	0.0884077	0.122718	0.105174	8.08e-05		800	20	0.175762	0.218261	0.19576	0.000116		800	20	0.351991	0.41381	0.383833	0.000249
800	50	-0.00584321	0.0055966	-0.000227058	8.21004e-06		800	50	-0.00582423	0.00922282	0.0010047	1.46e-05		800	50	0.0019687	0.0161141	0.00835938	1.41e-05		800	50	0.0343625	0.0583163	0.0457417	3.88e-05		800	50	0.0815845	0.110903	0.0956124	5.62e-05		800	50	0.158384	0.197279	0.177275	0.000102		800	50	0.325969	0.380145	0.352835	0.000202
900	2	-0.0209865	0.0202666	-0.00075336	0.00013145		900	2	-0.0233698	0.0267284	0.000217	0.000173		900	2	-0.0130438	0.0353863	0.0101724	0.000151		900	2	0.0250299	0.0887252	0.0548989	0.000254		900	2	0.0803102	0.147104	0.112165	0.000285		900	2	0.182844	0.2479	0.215077	0.000293		900	2	0.386824	0.466303	0.42569	0.00042
900	4	-0.013609	0.0133276	-0.000223501	5.73179e-05		900	4	-0.0156425	0.0197852	0.00129266	7.86e-05		900	4	-0.00517953	0.0281174	0.0102792	7.23e-05		900	4	0.0339026	0.0800921	0.055769	0.000147		900	4	0.0904108	0.141532	0.115223	0.000185		900	4	0.189944	0.245082	0.216822	0.000199		900	4	0.391136	0.457816	0.425402	0.000292
900	6	-0.0135621	0.0114711	-0.000425759	3.73037e-05		900	6	-0.0124402	0.016796	0.000943	5.43e-05		900	6	-0.00248532	0.0230877	0.0102624	4.21e-05		900	6	0.0359004	0.0742909	0.0551888	9.14e-05		900	6	0.0930636	0.135236	0.113748	0.000114		900	6	0.188017	0.24004	0.213371	0.000168		900	6	0.383102	0.448422	0.416868	0.000257
900	10	-0.0116039	0.0093358	-0.00048557	2.60165e-05		900	10	-0.00959204	0.0125494	0.000938	3.13e-05		900	10	0.000156	0.0216434	0.00978114	2.77e-05		900	10	0.0384114	0.071626	0.0542087	7.26e-05		900	10	0.0924289	0.131532	0.110794	0.000101		900	10	0.184559	0.228726	0.206447	0.000129		900	10	0.372831	0.430584	0.402506	0.000219
900	20	-0.00876749	0.00707615	-0.00065199	1.50315e-05		900	20	-0.00714516	0.0100581	0.000868	2e-05		900	20	0.00141409	0.0180173	0.00941937	1.73e-05		900	20	0.0383393	0.0646516	0.050937	4.65e-05		900	20	0.0892068	0.122766	0.105094	6.9e-05		900	20	0.176754	0.216197	0.196143	9.96e-05		900	20	0.35775	0.411873	0.383953	0.000191
900	50	-0.0060534	0.00523399	-0.000363407	8.07635e-06		900	50	-0.00527117	0.00872704	0.00105053	1.28e-05		900	50	0.00199288	0.0158394	0.00838186	1.23e-05		900	50	0.0355521	0.0571327	0.045589	3.23e-05		900	50	0.0820942	0.10964	0.0950035	5.23e-05		900	50	0.159119	0.195796	0.177507	8.52e-05		900	50	0.325421	0.380326	0.353836	0.000187
1000	2	-0.020518	0.0198863	-0.000581524	0.000127761		1000	2	-0.0211883	0.0271289	0.00160197	0.00015		1000	2	-0.0106058	0.0320638	0.010301	0.000121		1000	2	0.026122	0.0846197	0.0547698	0.000223		1000	2	0.0805376	0.144477	0.111252	0.00027		1000	2	0.184374	0.249728	0.214836	0.000273		1000	2	0.389326	0.46098	0.426419	0.000337
1000	4	-0.0145218	0.013289	-0.000265836	5.66131e-05		1000	4	-0.0140507	0.0204254	0.00162239	7.38e-05		1000	4	-0.00425507	0.026563	0.0102942	5.84e-05		1000	4	0.0344957	0.0792871	0.0564103	0.000131		1000	4	0.092786	0.140008	0.11537	0.000151		1000	4	0.193104	0.244047	0.216714	0.000169		1000	4	0.394754	0.459155	0.425269	0.000269
1000	6	-0.0145537	0.00971081	-0.00079818	4.0179e-05		1000	6	-0.0119931	0.0155832	0.00121997	5e-05		1000	6	-0.000851	0.0237956	0.01017	4.06e-05		1000	6	0.0375522	0.0737069	0.0553903	8.63e-05		1000	6	0.0940135	0.136354	0.113932	0.000123		1000	6	0.189528	0.239923	0.214203	0.000156		1000	6	0.387294	0.448314	0.416658	0.00024
1000	10	-0.0106836	0.00835508	-0.000501566	2.0953e-05		1000	10	-0.00904425	0.0130804	0.0011839	2.98e-05		1000	10	0.000671	0.0213128	0.0101696	2.89e-05		1000	10	0.0384818	0.0695278	0.0530868	5.94e-05		1000	10	0.0943778	0.129825	0.111354	8.7e-05		1000	10	0.185386	0.22839	0.206768	0.000119		1000	10	0.372949	0.430972	0.402753	0.000211
1000	20	-0.007963	0.00657907	-0.000224665	1.27291e-05		1000	20	-0.00749165	0.0110259	0.000951	2.11e-05		1000	20	0.00207203	0.0174037	0.0092569	1.62e-05		1000	20	0.0383189	0.0639421	0.0505768	4.36e-05		1000	20	0.0893278	0.120558	0.105156	6.95e-05		1000	20	0.176651	0.215137	0.196013	9.68e-05		1000	20	0.358809	0.409482	0.384052	0.000172
1000	50	-0.0056525	0.00462907	-0.000548695	7.48787e-06		1000	50	-0.00551294	0.00779219	0.000896	1.09e-05		1000	50	0.00246877	0.01483	0.00840678	1.05e-05		1000	50	0.035426	0.0569471	0.0455962	2.91e-05		1000	50	0.0806497	0.110158	0.0951642	5.26e-05		1000	50	0.161715	0.195893	0.178026	7.69e-05		1000	50	0.328398	0.377844	0.353757	0.00016
2000	2	-0.0140261	0.0132833	-0.000549558	6.87169e-05		2000	2	-0.0176411	0.0211918	0.000784	0.000104		2000	2	-0.00602547	0.0289334	0.0104411	7.55e-05		2000	2	0.0316631	0.0796978	0.0545817	0.000154		2000	2	0.0875317	0.139023	0.112188	0.000174		2000	2	0.192562	0.23942	0.214689	0.000141		2000	2	0.401084	0.451578	0.42581	0.000169
2000	4	-0.0102074	0.00944868	-0.000242498	3.69058e-05		2000	4	-0.0118606	0.0161818	0.00120849	5.12e-05		2000	4	-0.00100339	0.0235233	0.0103531	3.6e-05		2000	4	0.039327	0.0741336	0.0561685	7.85e-05		2000	4	0.0970291	0.134788	0.115434	9.58e-05		2000	4	0.199236	0.237638	0.217802	9.79e-05		2000	4	0.404461	0.447862	0.425432	0.000121
2000	6	-0.00827894	0.00711631	-0.000376177	2.2156e-05		2000	6	-0.00934344	0.012021	0.00086	3.12e-05		2000	6	0.00134155	0.020096	0.0100003	2.21e-05		2000	6	0.0413808	0.0718358	0.0550953	5.7e-05		2000	6	0.0980649	0.130187	0.114029	7.19e-05		2000	6	0.197011	0.231016	0.214001	7.67e-05		2000	6	0.396923	0.438745	0.416917	0.000103
2000	10	-0.0109855	0.0057876	-0.000542078	1.51671e-05		2000	10	-0.00728409	0.0116625	0.00116882	2.14e-05		2000	10	0.00292903	0.0188026	0.0101038	1.63e-05		2000	10	0.0423661	0.0669297	0.0535926	3.98e-05		2000	10	0.0965238	0.125382	0.110655	5.38e-05		2000	10	0.19139	0.220574	0.206167	5.89e-05		2000	10	0.384719	0.420948	0.403055	8.93e-05
2000	20	-0.00653551	0.00433367	-0.000425638	7.57818e-06		2000	20	-0.0052005	0.00943995	0.00110355	1.36e-05		2000	20	0.0037458	0.0160888	0.00956615	9.95e-06		2000	20	0.0407486	0.0616598	0.0508653	2.85e-05		2000	20	0.093102	0.118071	0.10531	3.87e-05		2000	20	0.183111	0.209892	0.196215	4.79e-05		2000	20	0.365256	0.402888	0.384404	8.98e-05
2000	50	-0.00469464	0.00336374	-0.000610821	4.05434e-06		2000	50	-0.00392933	0.00784649	0.000921	8.77e-06		2000	50	0.00413717	0.0133177	0.00841306	5.72e-06		2000	50	0.0379108	0.0546151	0.045937	1.8e-05		2000	50	0.0852088	0.106343	0.0950842	2.75e-05		2000	50	0.166249	0.189637	0.177647	3.69e-05		2000	50	0.336803	0.370172	0.353173	7.46e-05
3000	2	-0.0118773	0.0110267	-0.000943335	8.15081e-05		3000	2	-0.0152342	0.0210886	0.0012621	8.64e-05		3000	2	-0.00252411	0.0256752	0.0103802	5.31e-05		3000	2	0.0328698	0.0772757	0.0540477	0.000132		3000	2	0.0901194	0.134975	0.111282	0.000131		3000	2	0.19657	0.232547	0.2148	9.23e-05		3000	2	0.406104	0.447738	0.426976	0.000112
3000	4	-0.00798914	0.00748974	-0.000558848	2.81918e-05		3000	4	-0.0101889	0.0158143	0.00131288	4.24e-05		3000	4	0.00183364	0.0209937	0.0103694	2.41e-05		3000	4	0.0415274	0.0732234	0.0561372	6.64e-05		3000	4	0.0980014	0.132458	0.115001	8.12e-05		3000	4	0.201221	0.232778	0.217022	6.19e-05		3000	4	0.407876	0.445413	0.425748	8.55e-05
3000	6	-0.0185085	0.00623328	-0.000742318	2.22681e-05		3000	6	-0.00745353	0.0124138	0.00139284	2.69e-05		3000	6	0.00298888	0.019714	0.0103545	1.85e-05		3000	6	0.0434801	0.0702581	0.0551897	4.63e-05		3000	6	0.0999289	0.129101	0.114171	5.73e-05		3000	6	0.199783	0.227545	0.213802	4.67e-05		3000	6	0.400103	0.433424	0.416833	7.05e-05
3000	10	-0.0118336	0.00477198	-0.000315373	1.10387e-05		3000	10	-0.0064638	0.00973816	0.00106012	1.67e-05		3000	10	0.00403159	0.0174655	0.00981107	1.11e-05		3000	10	0.0430294	0.0649634	0.0537168	3.14e-05		3000	10	0.0978623	0.123096	0.11065	4.05e-05		3000	10	0.194256	0.21893	0.206587	3.93e-05		3000	10	0.387672	0.41959	0.403642	6.39e-05
3000	20	-0.00671278	0.00357349	-0.000477168	6.29986e-06		3000	20	-0.00462858	0.00826175	0.00126052	1.07e-05		3000	20	0.00444747	0.0154157	0.00926239	7.44e-06		3000	20	0.0412604	0.0606453	0.0509574	2.4e-05		3000	20	0.0954331	0.116173	0.104988	2.75e-05		3000	20	0.185431	0.20709	0.196309	2.96e-05		3000	20	0.37054	0.397829	0.384164	5.03e-05
3000	50	-0.00386212	0.00257046	-0.000418594	2.8195e-06		3000	50	-0.00364662	0.00597171	0.000811	6.33e-06		3000	50	0.00437468	0.0132771	0.00836726	5.12e-06		3000	50	0.0381879	0.0542637	0.045549	1.59e-05		3000	50	0.0862909	0.10493	0.0953467	2.06e-05		3000	50	0.168714	0.187726	0.177501	2.35e-05		3000	50	0.339709	0.366486	0.353754	4.62e-05
4000	2	-0.00926373	0.00936717	-0.000278623	3.55623e-05		4000	2	-0.0143682	0.0184767	0.00140755	7.11e-05		4000	2	-0.000981	0.0235818	0.0100223	4.26e-05		4000	2	0.0346306	0.0775021	0.0544479	0.000117		4000	2	0.0921505	0.134373	0.112211	0.000128		4000	2	0.198265	0.23367	0.215032	7.97e-05		4000	2	0.410297	0.44604	0.427378	8.44e-05
4000	4	-0.00702773	0.00574154	-0.000439465	2.57237e-05		4000	4	-0.00931612	0.01444	0.00112527	3.6e-05		4000	4	0.00195319	0.0218838	0.0104454	2.22e-05		4000	4	0.0425522	0.0724448	0.056423	6.13e-05		4000	4	0.10068	0.133165	0.114971	6.77e-05		4000	4	0.204701	0.230885	0.217344	4.54e-05		4000	4	0.411063	0.439351	0.425507	5.32e-05
4000	6	-0.006471	0.00502754	-0.000445797	1.38536e-05		4000	6	-0.00749128	0.0120552	0.00135266	2.52e-05		4000	6	0.00321893	0.0186482	0.0103386	1.51e-05		4000	6	0.0439	0.0688132	0.0554921	4.19e-05		4000	6	0.100993	0.129629	0.113912	4.94e-05		4000	6	0.201706	0.226304	0.213822	4.08e-05		4000	6	0.402943	0.428875	0.416546	4.5e-05
4000	10	-0.0111424	0.00402138	-0.000436954	9.25877e-06		4000	10	-0.00559572	0.00882826	0.00091	1.35e-05		4000	10	0.00441942	0.0163833	0.00992904	9.87e-06		4000	10	0.0435561	0.065779	0.0539515	3.17e-05		4000	10	0.0988953	0.122292	0.110735	3.48e-05		4000	10	0.195999	0.217951	0.206923	2.98e-05		4000	10	0.390935	0.416447	0.403549	4.13e-05
4000	20	-0.00619025	0.00318684	-0.000386351	4.69843e-06		4000	20	-0.00418782	0.00743061	0.000891	8.76e-06		4000	20	0.00503238	0.0144213	0.00937389	6.5e-06		4000	20	0.0429277	0.0598795	0.0508668	1.88e-05		4000	20	0.095092	0.115784	0.105048	2.49e-05		4000	20	0.186749	0.205327	0.196059	2.13e-05		4000	20	0.372668	0.396009	0.384404	3.51e-05
4000	50	-0.00356766	0.002328	-0.000389647	2.43351e-06		4000	50	-0.00316344	0.00737941	0.00101458	6.36e-06		4000	50	0.0048434	0.0128081	0.00827762	3.77e-06		4000	50	0.0388687	0.053774	0.0457614	1.46e-05		4000	50	0.0871257	0.104329	0.0952803	1.89e-05		4000	50	0.17083	0.186209	0.178123	1.68e-05		4000	50	0.343163	0.363904	0.353738	2.84e-05
5000	2	-0.00833358	0.00909422	-0.000215013	4.68969e-05		5000	2	-0.0135191	0.016922	0.000431	6.59e-05		5000	2	-0.00163024	0.0232763	0.00994734	4.58e-05		5000	2	0.0355797	0.0741533	0.0546795	9.71e-05		5000	2	0.0932505	0.135423	0.112276	0.000115		5000	2	0.200702	0.231673	0.215225	6.61e-05		5000	2	0.412502	0.441299	0.42678	5.49e-05
5000	4	-0.00724195	0.00614689	-0.000669763	3.02244e-05		5000	4	-0.00882139	0.0141629	0.00112738	3.58e-05		5000	4	0.0021642	0.0223143	0.0103772	2.2e-05		5000	4	0.0429692	0.073119	0.0561251	6.01e-05		5000	4	0.0984935	0.131775	0.11467	6.35e-05		5000	4	0.205963	0.2289	0.217159	3.5e-05		5000	4	0.412963	0.437177	0.425343	4.06e-05
5000	6	-0.01881	0.00459942	-0.000628848	1.74746e-05		5000	6	-0.00708146	0.0117374	0.00129277	2.24e-05		5000	6	0.00334683	0.0181164	0.010191	1.33e-05		5000	6	0.0437511	0.0700019	0.0556368	4.33e-05		5000	6	0.101535	0.127925	0.113714	4.63e-05		5000	6	0.203008	0.224875	0.213744	2.99e-05		5000	6	0.406133	0.428844	0.417271	3.5e-05
5000	10	-0.0110886	0.00375431	-0.000391188	8.74414e-06		5000	10	-0.00565344	0.00943334	0.00107418	1.38e-05		5000	10	0.00491429	0.0168482	0.010066	8.74e-06		5000	10	0.0433491	0.0640276	0.0535265	2.5e-05		5000	10	0.100382	0.122419	0.110323	3.22e-05		5000	10	0.198033	0.215919	0.206866	2.07e-05		5000	10	0.394007	0.414039	0.403827	2.65e-05
5000	20	-0.0066596	0.00291285	-0.000528211	4.8526e-06		5000	20	-0.00410934	0.00816823	0.000871	9.62e-06		5000	20	0.00507747	0.0149981	0.00921302	5.85e-06		5000	20	0.0429235	0.0606656	0.0508928	2e-05		5000	20	0.0963629	0.114652	0.105288	2.18e-05		5000	20	0.188011	0.204657	0.196161	1.66e-05		5000	20	0.374041	0.39391	0.384224	2.43e-05
5000	50	-0.00359474	0.00241689	-0.000381461	2.15323e-06		5000	50	-0.00295801	0.00622341	0.000864	5.45e-06		5000	50	0.00507787	0.0127543	0.0083365	3.93e-06		5000	50	0.0390544	0.0536547	0.0456502	1.26e-05		5000	50	0.0880841	0.103539	0.0953504	1.56e-05		5000	50	0.171508	0.185015	0.177829	1.28e-05		5000	50	0.344696	0.362473	0.353743	1.99e-05
Biased allele frequencies: MAF < 0.25
# loci	# individuals	lower CI	upper CI	average Fst	variation		# loci	# individuals	lower CI	upper CI	average Fst	variation		# loci	# individuals	lower CI	upper CI	average Fst	variation		# loci	# individuals	lower CI	upper CI	average Fst	variation		# loci	# individuals	lower CI	upper CI	average Fst	variation		# loci	# individuals	lower CI	upper CI	average Fst	variation		# loci	# individuals	lower CI	upper CI	average Fst	variation
10	2	-0.258065	0.333333	-0.00332118	0.0212981		10	2	-0.310078	0.318408	-0.0187582	0.025762		10	2	-0.26087	0.338028	0.00594725	0.0241202		10	2	-0.282353	0.434783	0.0411665	0.0328519		10	2	-0.237624	0.583333	0.125881	0.0435462		10	2	-0.208696	0.578313	0.147501	0.0400641		10	2	-0.205128	0.661157	0.180297	0.0507924
10	4	-0.10103	0.139003	-0.00128092	0.00395776		10	4	-0.112429	0.154952	-0.0011744	0.00496741		10	4	-0.106401	0.155763	0.00697347	0.00443897		10	4	-0.0980501	0.23088	0.0389864	0.0069566		10	4	-0.0599251	0.366861	0.12992	0.0117819		10	4	-0.0456621	0.367816	0.133	0.0114464		10	4	-0.0421607	0.449799	0.1924	0.0161664
10	6	-0.0676606	0.0915739	-0.00250954	0.00162238		10	6	-0.0711044	0.100096	0.00157837	0.00202266		10	6	-0.0656303	0.10912	0.00679416	0.00200953		10	6	-0.0536965	0.188209	0.0423448	0.00372291		10	6	-0.0165762	0.31517	0.130185	0.00711445		10	6	-0.0139942	0.305852	0.131896	0.00720632		10	6	0.0129993	0.393574	0.191993	0.00992975
10	10	-0.0367636	0.0576598	-0.000969562	0.000574935		10	10	-0.038856	0.0611079	0.00112272	0.000687		10	10	-0.0347693	0.0783953	0.00917396	0.000858		10	10	-0.026025	0.152726	0.0400073	0.00185725		10	10	0.0216042	0.270701	0.125224	0.00406097		10	10	0.0126976	0.288768	0.13655	0.00515203		10	10	0.0285834	0.360454	0.19554	0.00744224
10	20	-0.0182829	0.0304194	-0.000175221	0.000156523		10	20	-0.0185422	0.0358778	0.00179349	0.000193		10	20	-0.0139353	0.050448	0.00930434	0.000264		10	20	-0.00369363	0.112871	0.0426035	0.000896		10	20	0.0435995	0.227112	0.126212	0.00232982		10	20	0.0233437	0.271049	0.136813	0.00386578		10	20	0.0487384	0.328819	0.188306	0.00505795
10	50	-0.00689558	0.0113244	-0.000123764	2.20988e-05		10	50	-0.00664049	0.0157008	0.0017586	3.37e-05		10	50	-0.00409409	0.0307842	0.00942721	8.21e-05		10	50	0.00776317	0.0975858	0.0421674	0.000527		10	50	0.065283	0.210138	0.128098	0.00140768		10	50	0.0449119	0.252624	0.138403	0.00293732		10	50	0.0619932	0.315578	0.188179	0.0042954
20	2	-0.20712	0.247423	0.000331238	0.0121492		20	2	-0.215569	0.256	-0.000608	0.0140989		20	2	-0.188235	0.256228	0.00846846	0.0134634		20	2	-0.178914	0.333333	0.0535032	0.0170852		20	2	-0.149533	0.403846	0.119523	0.0203431		20	2	-0.116505	0.45283	0.15761	0.021458		20	2	-0.0898876	0.558952	0.224845	0.028419
20	4	-0.0793201	0.0977248	-0.0025911	0.00200627		20	4	-0.0836841	0.111443	0.00136466	0.00236559		20	4	-0.073124	0.121097	0.00984484	0.00240936		20	4	-0.0589784	0.186778	0.0462145	0.00388353		20	4	-0.0170784	0.282859	0.116512	0.00577942		20	4	0.00594243	0.316493	0.148601	0.00632913		20	4	0.0572181	0.398911	0.218958	0.0075922
20	6	-0.0534545	0.0688732	-0.000880962	0.000891608		20	6	-0.0569111	0.0703084	0.00021	0.00102443		20	6	-0.0413233	0.0807175	0.00966831	0.000965		20	6	-0.0320405	0.149487	0.0474583	0.00203311		20	6	0.0127575	0.231484	0.11472	0.00329855		20	6	0.0234834	0.278166	0.146093	0.00395092		20	6	0.0631102	0.368177	0.216167	0.00603867
20	10	-0.0291094	0.0399986	-0.000441254	0.000299169		20	10	-0.0282369	0.0438424	0.000597	0.000357		20	10	-0.0239376	0.0553956	0.00985365	0.000403		20	10	-0.00550619	0.115056	0.0467175	0.000979		20	10	0.0369891	0.21132	0.112918	0.00203945		20	10	0.0579168	0.256062	0.148373	0.00267258		20	10	0.0956841	0.339555	0.215565	0.00399471
20	20	-0.0136001	0.0181439	-0.000465016	6.74071e-05		20	20	-0.0146306	0.0224764	0.00136383	8.92e-05		20	20	-0.0110028	0.0378713	0.00983269	0.000153		20	20	0.00831187	0.0929911	0.045512	0.000468		20	20	0.0502475	0.188572	0.112103	0.00119229		20	20	0.0660369	0.239688	0.146905	0.00200874		20	20	0.111509	0.314303	0.214672	0.00277553
20	50	-0.00564105	0.0073541	-0.000265142	1.0972e-05		20	50	-0.00524939	0.0111911	0.00124446	1.68e-05		20	50	-0.000739	0.0248892	0.00975411	4.33e-05		20	50	0.0144612	0.0819208	0.0456044	0.00031		20	50	0.0668999	0.174482	0.114008	0.000751		20	50	0.0755985	0.227983	0.148633	0.0015399		20	50	0.12032	0.304415	0.214447	0.00223996
30	2	-0.169412	0.181818	-0.00227253	0.00771394		30	2	-0.163934	0.186047	0.000704	0.00798444		30	2	-0.149883	0.196078	0.011202	0.00841342		30	2	-0.149733	0.256	0.042825	0.0104426		30	2	-0.106312	0.363636	0.115236	0.0140509		30	2	-0.0481928	0.406091	0.159989	0.0134747		30	2	0	0.5	0.242671	0.0169557
30	4	-0.0638595	0.0739659	-0.00209847	0.00127937		30	4	-0.0705191	0.0835946	9.25e-05	0.00160847		30	4	-0.0661886	0.0942129	0.00844367	0.00167329		30	4	-0.0381341	0.156568	0.0478483	0.00254604		30	4	-0.00159585	0.234726	0.107476	0.00385868		30	4	0.0383509	0.288107	0.154369	0.00400325		30	4	0.0756686	0.386407	0.228596	0.0061318
30	6	-0.0395355	0.0486314	-0.00037078	0.000550248		30	6	-0.0469478	0.0573575	-0.000698	0.000715		30	6	-0.0333686	0.0723618	0.0113224	0.000719		30	6	-0.0123653	0.124975	0.0482169	0.00131475		30	6	0.0294638	0.20225	0.111508	0.00206648		30	6	0.0574751	0.263286	0.156743	0.00268262		30	6	0.106573	0.351598	0.226043	0.00403955
30	10	-0.024403	0.0267382	-0.000668883	0.000183214		30	10	-0.0248486	0.0352745	0.00136525	0.000237		30	10	-0.0160256	0.046321	0.0103456	0.000264		30	10	0.00151589	0.107574	0.0487781	0.000722		30	10	0.0417396	0.186022	0.108304	0.00131467		30	10	0.074211	0.231414	0.151006	0.00176844		30	10	0.122785	0.324091	0.224346	0.00265855
30	20	-0.0117774	0.0148116	-0.000416489	4.41733e-05		30	20	-0.0117035	0.01855	0.00135428	6.2e-05		30	20	-0.00576593	0.0308015	0.0100564	8.5e-05		30	20	0.0141106	0.0871434	0.0471188	0.00037		30	20	0.0587654	0.168137	0.107637	0.000772		30	20	0.0804479	0.224906	0.15159	0.00136415		30	20	0.14289	0.310492	0.223705	0.00184727
30	50	-0.00483248	0.00501112	-0.000470135	6.56609e-06		30	50	-0.00401591	0.00794322	0.00103061	1.01e-05		30	50	0.00105825	0.0222191	0.00986316	3.01e-05		30	50	0.0232378	0.0790029	0.0477789	0.000214		30	50	0.0647575	0.152337	0.106935	0.000513		30	50	0.0970669	0.220677	0.154418	0.00102264		30	50	0.146039	0.300636	0.221912	0.0016482
40	2	-0.152778	0.162988	0.0010237	0.00589856		40	2	-0.160494	0.180451	-8.67e-05	0.00729927		40	2	-0.131934	0.186356	0.0109918	0.00641476		40	2	-0.112412	0.233846	0.0484504	0.00830055		40	2	-0.0763723	0.30713	0.107065	0.00952346		40	2	-0.0201511	0.397516	0.171247	0.0110334		40	2	0.0277778	0.489412	0.255216	0.0138139
40	4	-0.058129	0.071826	-9.32834e-05	0.0010118		40	4	-0.0615666	0.0746372	-5.06e-05	0.00117875		40	4	-0.0551401	0.0820688	0.00901782	0.00123365		40	4	-0.0271014	0.134768	0.0476587	0.00183225		40	4	0.0114131	0.21256	0.104653	0.00275083		40	4	0.049695	0.275019	0.160424	0.00306073		40	4	0.103512	0.360191	0.232322	0.00424401
40	6	-0.0399285	0.0443557	-0.00191934	0.000475994		40	6	-0.0394991	0.0465654	-0.000122	0.000481		40	6	-0.0339616	0.0584691	0.0083306	0.000544		40	6	-0.00430928	0.112646	0.0476449	0.000959		40	6	0.0346766	0.18773	0.104396	0.00158114		40	6	0.0695764	0.257906	0.15709	0.0021903		40	6	0.129462	0.341104	0.230514	0.00294789
40	10	-0.0212871	0.0254493	-0.000690258	0.000144697		40	10	-0.0226546	0.0301417	0.000254	0.000175		40	10	-0.0147815	0.0462401	0.0104196	0.000242		40	10	0.00872479	0.0927449	0.0479451	0.00048		40	10	0.0523409	0.163809	0.104801	0.00087		40	10	0.0845704	0.234639	0.156098	0.00150964		40	10	0.137142	0.316499	0.228169	0.00209966
40	20	-0.010703	0.0114948	-0.000699256	3.20829e-05		40	20	-0.0101758	0.0157188	0.00121364	4.77e-05		40	20	-0.00473578	0.0279128	0.00963641	6.97e-05		40	20	0.0193376	0.0846549	0.0491367	0.000273		40	20	0.0594645	0.156841	0.105727	0.000608		40	20	0.0948009	0.213358	0.153592	0.00098		40	20	0.150911	0.29921	0.22585	0.0014432
40	50	-0.00434679	0.00427695	-0.000528717	5.03445e-06		40	50	-0.00358423	0.00680621	0.00120909	7.37e-06		40	50	0.00185972	0.0198815	0.00999402	2.18e-05		40	50	0.0252576	0.0737054	0.0478869	0.000156		40	50	0.0663541	0.14981	0.106102	0.000453		40	50	0.0986246	0.212144	0.153424	0.00087		40	50	0.159978	0.294477	0.229369	0.00118649
50	2	-0.116788	0.137384	0.00057409	0.00424877		50	2	-0.137931	0.157746	0.000729	0.0059621		50	2	-0.121884	0.169184	0.00778281	0.00517289		50	2	-0.104405	0.21519	0.0513492	0.00665408		50	2	-0.0585366	0.296296	0.109045	0.00857981		50	2	-0.015625	0.357257	0.165276	0.00901546		50	2	0.05	0.45283	0.249597	0.0107718
50	4	-0.0491161	0.0549905	-0.00124087	0.000723264		50	4	-0.0569627	0.0685241	0.000972	0.00101024		50	4	-0.0431531	0.0759644	0.0106235	0.000916		50	4	-0.0233425	0.134808	0.0492198	0.00156956		50	4	0.0213366	0.205552	0.105623	0.00223288		50	4	0.0625178	0.263183	0.157924	0.00256482		50	4	0.119102	0.349404	0.236919	0.00362548
50	6	-0.0341865	0.0401477	-0.000764917	0.000380242		50	6	-0.0330307	0.0436697	0.00200395	0.000398		50	6	-0.0262608	0.0548779	0.0109259	0.000442		50	6	-0.00164335	0.112007	0.0480199	0.000823		50	6	0.0354481	0.177085	0.103779	0.00136878		50	6	0.0815939	0.240069	0.157027	0.00168542		50	6	0.143489	0.33116	0.235225	0.00226655
50	10	-0.0193119	0.0222429	-0.00038966	0.000112808		50	10	-0.0201193	0.0283523	0.000985	0.000145		50	10	-0.0136075	0.0386564	0.00986073	0.000174		50	10	0.0122329	0.0928823	0.0488998	0.000424		50	10	0.0528975	0.164146	0.103865	0.000826		50	10	0.0860073	0.222786	0.153659	0.00121747		50	10	0.156897	0.308818	0.231514	0.00156975
50	20	-0.0095112	0.0106473	-0.000485192	2.64055e-05		50	20	-0.00915511	0.0144631	0.00125503	3.56e-05		50	20	-0.00324577	0.025735	0.00967972	5.76e-05		50	20	0.0224604	0.0799745	0.0488297	0.000222		50	20	0.0631846	0.147246	0.103811	0.000491		50	20	0.102997	0.214004	0.156082	0.000859		50	20	0.16439	0.296058	0.230284	0.00118935
50	50	-0.00393166	0.00395864	-0.000443669	4.26267e-06		50	50	-0.00320903	0.00671977	0.0012881	6.29e-06		50	50	0.00268628	0.0190307	0.00998958	1.7e-05		50	50	0.029206	0.0725725	0.0484601	0.000123		50	50	0.0702672	0.14205	0.102873	0.000332		50	50	0.105527	0.209049	0.155366	0.000683		50	50	0.165389	0.288819	0.228498	0.000978
60	2	-0.115523	0.13963	0.00172212	0.00413264		60	2	-0.12069	0.138462	0.00208282	0.0045232		60	2	-0.106152	0.149599	0.00847406	0.00437038		60	2	-0.0933192	0.20354	0.0497716	0.00547937		60	2	-0.0465793	0.269142	0.111817	0.00693008		60	2	0.0110957	0.351648	0.169619	0.00708228		60	2	0.0643087	0.445113	0.253046	0.00912125
60	4	-0.0506606	0.0511324	-0.00178066	0.000653506		60	4	-0.0496917	0.0578296	0.00110659	0.000755		60	4	-0.0417148	0.0725323	0.0103356	0.000894		60	4	-0.0178075	0.122893	0.0500448	0.00125428		60	4	0.0255926	0.194381	0.104921	0.00192639		60	4	0.0714248	0.261474	0.161588	0.00221257		60	4	0.135099	0.340387	0.237415	0.00272427
60	6	-0.0309557	0.0371328	-0.000341184	0.000303029		60	6	-0.0326231	0.0408144	0.000428	0.000356		60	6	-0.0228923	0.050459	0.0109047	0.000373		60	6	0.00147937	0.102038	0.0491551	0.00068		60	6	0.0459661	0.172634	0.102893	0.00110923		60	6	0.0881638	0.231029	0.156889	0.00139344		60	6	0.150971	0.320681	0.236167	0.00192689
60	10	-0.0171712	0.0195855	-0.000443774	8.60899e-05		60	10	-0.0175962	0.0264555	0.00140582	0.000127		60	10	-0.0104285	0.0371441	0.00988045	0.000145		60	10	0.016352	0.0860396	0.0478042	0.000309		60	10	0.0532106	0.154236	0.102203	0.000652		60	10	0.0952367	0.224065	0.158152	0.00100005		60	10	0.154446	0.303766	0.231735	0.00147026
60	20	-0.00917828	0.00983517	-0.000543606	2.32536e-05		60	20	-0.00822758	0.0122918	0.000879	3.04e-05		60	20	-0.00126304	0.0242661	0.00986783	4.71e-05		60	20	0.0251695	0.075533	0.0490039	0.000178		60	20	0.0639573	0.142504	0.102049	0.000399		60	20	0.104736	0.210123	0.156084	0.000725		60	20	0.170982	0.293022	0.2331	0.00102531
60	50	-0.00378569	0.00365375	-0.000564743	3.42715e-06		60	50	-0.00271707	0.0058585	0.00113865	5.11e-06		60	50	0.00363392	0.0191475	0.0100767	1.5e-05		60	50	0.0311035	0.0699787	0.048498	0.000108		60	50	0.0709745	0.13733	0.102248	0.00028		60	50	0.113848	0.201358	0.157018	0.000522		60	50	0.170543	0.286391	0.230699	0.000831
70	2	-0.119403	0.119089	-0.00166359	0.00366591		70	2	-0.108794	0.131021	0.00227281	0.00379179		70	2	-0.104186	0.131488	0.0100764	0.00372741		70	2	-0.0827068	0.187726	0.0519289	0.00469034		70	2	-0.024565	0.256311	0.109411	0.00543697		70	2	0.0173348	0.339896	0.169964	0.00640511		70	2	0.0823045	0.438776	0.253317	0.00815243
70	4	-0.0461077	0.0490016	-0.00143051	0.000622571		70	4	-0.0468763	0.0586836	0.00174577	0.000728		70	4	-0.0395536	0.0650629	0.0098017	0.000695		70	4	-0.00958863	0.121302	0.0514815	0.00112552		70	4	0.0304051	0.183441	0.103061	0.00152178		70	4	0.0809168	0.23795	0.160477	0.00177703		70	4	0.149629	0.334206	0.24051	0.00231882
70	6	-0.0295248	0.0313543	-0.000339298	0.00024158		70	6	-0.0285725	0.0387466	0.00187921	0.000311		70	6	-0.0231004	0.0472584	0.00928817	0.000308		70	6	0.00536844	0.0954753	0.0491632	0.000522		70	6	0.0449622	0.165607	0.1022	0.00094		70	6	0.0903743	0.229001	0.158379	0.00124172		70	6	0.157631	0.313953	0.237461	0.00161139
70	10	-0.0172112	0.0182361	-0.000781217	8.03164e-05		70	10	-0.0156393	0.0208676	0.000678	8.8e-05		70	10	-0.0102456	0.032584	0.00989184	0.000119		70	10	0.0169933	0.0881267	0.050044	0.000312		70	10	0.0606061	0.149345	0.102666	0.000538		70	10	0.104582	0.216282	0.157191	0.000814		70	10	0.17178	0.301744	0.235181	0.00113761
70	20	-0.00764876	0.00853214	-0.000335988	1.77817e-05		70	20	-0.00748464	0.0115737	0.000998	2.33e-05		70	20	-0.000752	0.0233533	0.0101535	3.98e-05		70	20	0.026899	0.0768982	0.0491556	0.000151		70	20	0.0682932	0.142093	0.101479	0.000354		70	20	0.109009	0.202843	0.15659	0.0006		70	20	0.176389	0.289064	0.232692	0.000829
70	50	-0.0036203	0.00325935	-0.000439626	2.95155e-06		70	50	-0.00261815	0.00544008	0.000996	4.17e-06		70	50	0.00417726	0.0173529	0.0101102	1.14e-05		70	50	0.0325869	0.0699334	0.0495929	8.88e-05		70	50	0.0727938	0.13265	0.100693	0.000239		70	50	0.116081	0.202481	0.157068	0.000487		70	50	0.178942	0.282315	0.231598	0.000685
80	2	-0.0938416	0.107087	0.00155746	0.00280532		80	2	-0.109589	0.122977	0.00114594	0.00360543		80	2	-0.0978793	0.126883	0.010933	0.00323948		80	2	-0.0679887	0.18241	0.0500509	0.00404285		80	2	-0.0345125	0.248629	0.104859	0.00518898		80	2	0.03708	0.325	0.168835	0.00560623		80	2	0.101781	0.434881	0.261182	0.00716594
80	4	-0.0412022	0.0475074	-0.000819222	0.000530845		80	4	-0.0422836	0.0535613	0.000523	0.000606		80	4	-0.0369879	0.0632993	0.0098114	0.000658		80	4	-0.00850611	0.115047	0.0498203	0.00097		80	4	0.0328591	0.171814	0.0993841	0.00129003		80	4	0.0902438	0.238408	0.161797	0.0015407		80	4	0.14924	0.339782	0.242907	0.00226536
80	6	-0.0253197	0.0300708	-0.000134629	0.000202637		80	6	-0.0280569	0.0347848	0.00171535	0.00025		80	6	-0.0188976	0.0440847	0.0100491	0.000266		80	6	0.0084814	0.0998643	0.0498839	0.000506		80	6	0.0458111	0.157169	0.100848	0.000833		80	6	0.0987893	0.221444	0.158545	0.00108075		80	6	0.167018	0.317798	0.238998	0.00143546
80	10	-0.0161578	0.0181179	-0.00075917	7.46289e-05		80	10	-0.0169065	0.0211778	0.000849	9.06e-05		80	10	-0.00784436	0.0323085	0.0103568	0.000102		80	10	0.0195815	0.0841611	0.0496982	0.000273		80	10	0.059501	0.14344	0.0998893	0.000495		80	10	0.106553	0.209907	0.157534	0.00075		80	10	0.170313	0.295715	0.234311	0.00105487
80	20	-0.00835685	0.00847313	-0.000503478	1.8141e-05		80	20	-0.00703245	0.0109989	0.00125623	2.26e-05		80	20	-0.000765	0.0229046	0.0105118	3.72e-05		80	20	0.0282265	0.0748232	0.0499658	0.000144		80	20	0.0697303	0.136682	0.100961	0.0003		80	20	0.113486	0.205105	0.157757	0.000522		80	20	0.18226	0.289959	0.235196	0.000776
80	50	-0.00316674	0.00319772	-0.000454066	2.61578e-06		80	50	-0.00215803	0.005212	0.00117233	3.67e-06		80	50	0.00468445	0.0168485	0.0100375	9.94e-06		80	50	0.031883	0.068701	0.0489414	8.55e-05		80	50	0.0718054	0.128644	0.100002	0.00021		80	50	0.119101	0.201968	0.15667	0.000426		80	50	0.183948	0.280917	0.232632	0.00061
90	2	-0.0884956	0.0991053	0.00127772	0.00241679		90	2	-0.109413	0.11813	0.00153214	0.0031748		90	2	-0.0866203	0.12432	0.0109879	0.00294145		90	2	-0.0555127	0.174978	0.0517293	0.00368893		90	2	-0.0151229	0.237347	0.10659	0.00428966		90	2	0.0373483	0.317789	0.171932	0.00488444		90	2	0.111111	0.419727	0.262036	0.0064427
90	4	-0.0395062	0.0394471	-0.00253486	0.00042481		90	4	-0.0411593	0.0491531	0.000765	0.000501		90	4	-0.0324342	0.0585141	0.0102262	0.000531		90	4	-0.00296708	0.111878	0.0498977	0.000855		90	4	0.0391581	0.170187	0.101607	0.00116011		90	4	0.0861614	0.244298	0.16019	0.00150499		90	4	0.156775	0.336519	0.241458	0.00207307
90	6	-0.0261082	0.0283496	-0.000405064	0.000196878		90	6	-0.0247662	0.0350841	0.00204197	0.000223		90	6	-0.0177425	0.0433767	0.0102276	0.00024		90	6	0.0091832	0.0958839	0.0486923	0.000487		90	6	0.0483534	0.155885	0.100317	0.000755		90	6	0.0953537	0.227281	0.158948	0.00102724		90	6	0.171797	0.306642	0.239727	0.00120992
90	10	-0.0153283	0.0151166	-0.00084598	6.26124e-05		90	10	-0.0153304	0.0193062	0.000781	8.06e-05		90	10	-0.00909742	0.030783	0.00988501	0.0001		90	10	0.0213236	0.0799833	0.0493796	0.000229		90	10	0.0640335	0.140854	0.100359	0.000408		90	10	0.108957	0.210922	0.158992	0.000652		90	10	0.178727	0.296041	0.23522	0.000937
90	20	-0.0078797	0.00741889	-0.000642979	1.55531e-05		90	20	-0.00689581	0.0110526	0.00112503	2.09e-05		90	20	-0.000358	0.0215495	0.0101516	3.07e-05		90	20	0.0285262	0.0746705	0.0501857	0.000136		90	20	0.0703393	0.131012	0.0996125	0.00026		90	20	0.115009	0.201364	0.157412	0.000496		90	20	0.182816	0.283787	0.234793	0.000686
90	50	-0.00313138	0.00262625	-0.00054396	2.2327e-06		90	50	-0.00227446	0.00517181	0.00116694	3.7e-06		90	50	0.00442364	0.016267	0.00991033	9.45e-06		90	50	0.0335927	0.0680261	0.0495086	7.31e-05		90	50	0.073995	0.127116	0.0995703	0.000174		90	50	0.117583	0.19595	0.157231	0.000415		90	50	0.187385	0.281729	0.234728	0.000606
100	2	-0.0920785	0.100147	-0.000122592	0.00247965		100	2	-0.100488	0.101198	-0.0015027	0.00278933		100	2	-0.080591	0.115288	0.0123838	0.00260233		100	2	-0.0528634	0.167598	0.0508034	0.00325533		100	2	-0.0099194	0.238245	0.107427	0.00407832		100	2	0.0443213	0.302839	0.170609	0.00445669		100	2	0.116788	0.405172	0.257312	0.00544141
100	4	-0.0413336	0.0385389	-0.00196568	0.000416745		100	4	-0.0391423	0.0489375	0.00194739	0.000518		100	4	-0.0298657	0.0522347	0.0102709	0.000447		100	4	-0.00121267	0.109019	0.0514581	0.000814		100	4	0.0325203	0.167706	0.101318	0.00106802		100	4	0.0901548	0.233456	0.161665	0.00126901		100	4	0.161531	0.326976	0.2414	0.00186452
100	6	-0.025563	0.0276417	-0.000438075	0.000179684		100	6	-0.02535	0.0284467	0.000225	0.000189		100	6	-0.016459	0.0413347	0.0100161	0.00022		100	6	0.0139458	0.0887945	0.0494095	0.000382		100	6	0.0581433	0.150518	0.101022	0.000603		100	6	0.105338	0.221626	0.160607	0.0009		100	6	0.173696	0.305299	0.239606	0.00119466
100	10	-0.0135611	0.0147209	-0.000251473	5.88483e-05		100	10	-0.0143274	0.0192442	0.00106548	6.92e-05		100	10	-0.00610132	0.0284891	0.00990491	8.29e-05		100	10	0.0217047	0.0793982	0.0491348	0.000225		100	10	0.0590306	0.138141	0.0982397	0.000381		100	10	0.111179	0.211155	0.15874	0.000629		100	10	0.184963	0.288949	0.236656	0.000771
100	20	-0.00745974	0.00676886	-0.000564116	1.3664e-05		100	20	-0.00662824	0.0102805	0.00116159	1.92e-05		100	20	0.000203	0.0207882	0.00973291	2.8e-05		100	20	0.0292106	0.0707314	0.0491382	0.00011		100	20	0.071406	0.130466	0.0992985	0.000235		100	20	0.119067	0.201291	0.158215	0.000438		100	20	0.186158	0.281735	0.235062	0.000577
100	50	-0.00309867	0.00262205	-0.000525382	2.10778e-06		100	50	-0.00222976	0.00508223	0.00111334	3.51e-06		100	50	0.00456016	0.0160712	0.00991842	8.64e-06		100	50	0.0344727	0.0661409	0.0496236	6.69e-05		100	50	0.0750681	0.13066	0.0995443	0.000191		100	50	0.11954	0.19239	0.157098	0.000345		100	50	0.191261	0.280672	0.234937	0.000531
200	2	-0.0686813	0.0643216	-0.00015758	0.00126991		200	2	-0.0715828	0.0745981	-0.00053	0.00136265		200	2	-0.0617193	0.090937	0.0100495	0.00141407		200	2	-0.0297508	0.136986	0.0525753	0.00179409		200	2	0.0210447	0.196975	0.106238	0.00195105		200	2	0.0808395	0.268063	0.172692	0.00231307		200	2	0.157661	0.366972	0.263184	0.00307218
200	4	-0.0287603	0.0326973	-0.000103498	0.000236463		200	4	-0.0278462	0.0328161	0.00119184	0.000242		200	4	-0.0184035	0.0465757	0.0107683	0.00026		200	4	0.0133888	0.0927942	0.0501875	0.000411		200	4	0.0550299	0.145919	0.0996784	0.000538		200	4	0.111756	0.213213	0.163576	0.000666		200	4	0.189563	0.308831	0.245638	0.000948
200	6	-0.0176922	0.0191248	7.10723e-05	9.20279e-05		200	6	-0.018212	0.0240857	0.0018811	0.00012		200	6	-0.0102623	0.0323693	0.01025	0.000115		200	6	0.0249252	0.0797199	0.050753	0.000203		200	6	0.0644701	0.137739	0.0997156	0.000328		200	6	0.121836	0.202549	0.161255	0.000433		200	6	0.189757	0.291693	0.242539	0.000701
200	10	-0.0113311	0.0111607	-0.000635562	3.14907e-05		200	10	-0.0100503	0.0141923	0.00101596	3.74e-05		200	10	-0.0022615	0.0233305	0.0098647	4.31e-05		200	10	0.0297859	0.0713236	0.0495994	0.000114		200	10	0.0729438	0.126581	0.0976823	0.000193		200	10	0.128654	0.193497	0.159495	0.00028		200	10	0.200544	0.278974	0.23937	0.000413
200	20	-0.00534245	0.00505532	-0.000428153	6.91429e-06		200	20	-0.00439923	0.00775228	0.00119439	9.38e-06		200	20	0.00344023	0.018122	0.0102013	1.43e-05		200	20	0.0361906	0.0663636	0.0501754	5.97e-05		200	20	0.0760451	0.120114	0.0974187	0.000125		200	20	0.132782	0.189004	0.159381	0.000209		200	20	0.205701	0.270857	0.238244	0.000269
200	50	-0.00242552	0.00178216	-0.000465254	1.12724e-06		200	50	-0.00123732	0.00382705	0.0011317	1.69e-06		200	50	0.00620942	0.0141192	0.00988057	4.28e-06		200	50	0.0386784	0.0619802	0.0495949	3.54e-05		200	50	0.0803155	0.116578	0.0977501	8.19e-05		200	50	0.132867	0.186022	0.158465	0.000183		200	50	0.206283	0.26739	0.237826	0.000247
300	2	-0.0555182	0.0591771	0.000201821	0.000849979		300	2	-0.0594146	0.0674342	-5.44e-05	0.000992		300	2	-0.0470793	0.0716089	0.0083275	0.000933		300	2	-0.0126554	0.12768	0.0532769	0.00119475		300	2	0.026322	0.179562	0.10493	0.00136482		300	2	0.101266	0.254092	0.174724	0.00152126		300	2	0.178149	0.350035	0.262827	0.00199406
300	4	-0.0247683	0.0238077	-0.000233387	0.0001536		300	4	-0.0246753	0.0273526	0.00111343	0.000169		300	4	-0.0148482	0.0381639	0.00987743	0.000167		300	4	0.0190773	0.0851407	0.0508673	0.000304		300	4	0.060369	0.135126	0.0988275	0.00036		300	4	0.11882	0.203792	0.163854	0.000461		300	4	0.203588	0.2966	0.247513	0.0006
300	6	-0.0160486	0.0162878	-0.0007369	6.79353e-05		300	6	-0.014384	0.0183414	0.0012224	6.92e-05		300	6	-0.0062206	0.0267977	0.0100605	7.18e-05		300	6	0.0293659	0.0761241	0.0509605	0.00014		300	6	0.067314	0.126713	0.0976597	0.000225		300	6	0.129715	0.195991	0.162141	0.000287		300	6	0.204401	0.280077	0.24285	0.000396
300	10	-0.0100283	0.00840451	-0.000753501	2.19749e-05		300	10	-0.00834284	0.0120715	0.00134481	2.63e-05		300	10	0.00026	0.0205381	0.00986856	2.79e-05		300	10	0.0340213	0.0671837	0.0499213	7.18e-05		300	10	0.0756875	0.11918	0.0976364	0.000125		300	10	0.13347	0.190999	0.160341	0.000213		300	10	0.20902	0.270784	0.240373	0.000264
300	20	-0.00498765	0.00424452	-0.000560556	5.3171e-06		300	20	-0.00395107	0.0063147	0.000992	6.34e-06		300	20	0.0041693	0.0163177	0.0101142	9.41e-06		300	20	0.0379945	0.061383	0.0496947	3.62e-05		300	20	0.080892	0.115821	0.0975969	8.28e-05		300	20	0.136259	0.18288	0.159085	0.000137		300	20	0.211261	0.267018	0.238892	0.000198
300	50	-0.00228657	0.00134696	-0.000499268	8.18711e-07		300	50	-0.000824	0.00323603	0.00114878	1.09e-06		300	50	0.00692953	0.0135342	0.0100741	2.82e-06		300	50	0.0412858	0.0600236	0.0499618	2.21e-05		300	50	0.0836922	0.111952	0.0973858	5.74e-05		300	50	0.138133	0.182341	0.159196	0.000124		300	50	0.212869	0.263475	0.237916	0.000162
400	2	-0.0467305	0.0450358	-0.00104457	0.000635631		400	2	-0.0516963	0.0554689	0.00088	0.00079		400	2	-0.0367093	0.0638645	0.00906036	0.000651		400	2	-0.00143446	0.111565	0.0526925	0.000878		400	2	0.043547	0.167116	0.104714	0.00109969		400	2	0.112584	0.250685	0.176744	0.00115649		400	2	0.191076	0.344747	0.264493	0.00152781
400	4	-0.0254352	0.020877	-0.000779827	0.000126159		400	4	-0.0207204	0.0242536	0.000817	0.000128		400	4	-0.0112855	0.0345935	0.0101668	0.00014		400	4	0.0257686	0.0831229	0.0508895	0.000197		400	4	0.0661907	0.132954	0.0992126	0.000278		400	4	0.131077	0.200273	0.16428	0.00032		400	4	0.207979	0.288296	0.247014	0.000404
400	6	-0.0152766	0.0137062	-0.000797772	5.11288e-05		400	6	-0.0123682	0.0167516	0.00119965	5.56e-05		400	6	-0.00455603	0.0257455	0.00958134	5.85e-05		400	6	0.0313333	0.0707393	0.0505386	9.93e-05		400	6	0.0727378	0.123174	0.0978016	0.000164		400	6	0.132613	0.192052	0.161883	0.000216		400	6	0.20891	0.277842	0.24357	0.000298
400	10	-0.00879439	0.00727313	-0.000678116	1.61425e-05		400	10	-0.0072303	0.0098909	0.00101989	1.97e-05		400	10	0.00114847	0.0193058	0.0102201	2.11e-05		400	10	0.0365452	0.0643094	0.0499938	5.37e-05		400	10	0.079503	0.117708	0.0972536	9.78e-05		400	10	0.137775	0.183887	0.160165	0.000139		400	10	0.211971	0.269963	0.241021	0.000208
400	20	-0.00429975	0.00343103	-0.00049985	3.94656e-06		400	20	-0.00290718	0.00598702	0.00108595	4.8e-06		400	20	0.00491344	0.0153481	0.0100242	7.29e-06		400	20	0.0395821	0.0611812	0.050002	2.8e-05		400	20	0.0817456	0.1133	0.0970884	6.12e-05		400	20	0.140793	0.180023	0.160332	0.000104		400	20	0.215822	0.262643	0.238968	0.000138
400	50	-0.00190854	0.000995763	-0.000487622	5.58612e-07		400	50	-0.000525	0.00291731	0.00112395	8.22e-07		400	50	0.00726696	0.0131109	0.00999822	2.34e-06		400	50	0.0424751	0.0583126	0.0499958	1.73e-05		400	50	0.0847222	0.109093	0.096683	3.89e-05		400	50	0.140718	0.177311	0.158465	9.01e-05		400	50	0.217266	0.260035	0.238514	0.000117
500	2	-0.0461095	0.0399232	-0.000996247	0.000558633		500	2	-0.0442428	0.060057	0.00290898	0.000634		500	2	-0.0342246	0.0595024	0.01112	0.000581		500	2	0.00586941	0.109142	0.0550671	0.000743		500	2	0.050084	0.166046	0.105271	0.00086		500	2	0.11675	0.239161	0.175551	0.000975		500	2	0.20435	0.335063	0.266294	0.00114791
500	4	-0.0235897	0.0179626	-0.000811649	0.000106227		500	4	-0.0190363	0.0227015	0.00152379	0.00011		500	4	-0.0091557	0.0326504	0.0103638	0.000107		500	4	0.0261342	0.0768109	0.0510295	0.000173		500	4	0.0728256	0.129914	0.0996304	0.000219		500	4	0.131763	0.196441	0.164492	0.000281		500	4	0.20944	0.283946	0.24796	0.000333
500	6	-0.0130102	0.0116384	-0.000458267	4.01837e-05		500	6	-0.0103577	0.0153003	0.0015203	4.28e-05		500	6	-0.00253003	0.0244865	0.0102349	4.49e-05		500	6	0.0327131	0.0699083	0.0501934	8.56e-05		500	6	0.074518	0.121244	0.0973432	0.000136		500	6	0.134608	0.188899	0.161961	0.00019		500	6	0.214046	0.272454	0.243406	0.000227
500	10	-0.00782098	0.00643162	-0.000428878	1.34132e-05		500	10	-0.00596377	0.00838104	0.00106483	1.39e-05		500	10	0.00269627	0.0184193	0.010213	1.69e-05		500	10	0.0380659	0.0644017	0.0507573	4.43e-05		500	10	0.0813552	0.114154	0.0968005	7.23e-05		500	10	0.139653	0.182225	0.160443	0.000115		500	10	0.21506	0.265852	0.240806	0.000166
500	20	-0.00413267	0.00309645	-0.000530693	3.28608e-06		500	20	-0.00273062	0.00535179	0.00107172	4.11e-06		500	20	0.00556645	0.0146784	0.0100025	5.4e-06		500	20	0.0413567	0.0607323	0.0504795	2.39e-05		500	20	0.0830341	0.110334	0.0970303	4.94e-05		500	20	0.141744	0.177652	0.159162	8.73e-05		500	20	0.217406	0.260729	0.239211	0.000122
500	50	-0.00186263	0.000921971	-0.000495332	4.80837e-07		500	50	-0.000393	0.0027276	0.00109506	6.61e-07		500	50	0.00721384	0.0129968	0.0099514	1.96e-06		500	50	0.0429604	0.0586997	0.0501813	1.46e-05		500	50	0.0855444	0.108752	0.0967175	3.56e-05		500	50	0.14397	0.175486	0.158955	6.45e-05		500	50	0.220798	0.257561	0.238732	9.15e-05
600	2	-0.0372526	0.040228	-0.000824628	0.000498242		600	2	-0.0391858	0.0520471	0.00156383	0.000546		600	2	-0.0305944	0.056156	0.0109978	0.000487		600	2	0.00588307	0.106464	0.0546164	0.000623		600	2	0.0565666	0.166034	0.106536	0.000787		600	2	0.119541	0.230298	0.173615	0.000813		600	2	0.203787	0.328105	0.264815	0.00102187
600	4	-0.0195441	0.0167967	-0.000600308	8.74591e-05		600	4	-0.0158555	0.0207015	0.00119304	8.93e-05		600	4	-0.00788465	0.0298963	0.010552	8.96e-05		600	4	0.0286979	0.0765069	0.0516465	0.000152		600	4	0.0736462	0.126284	0.0992158	0.000195		600	4	0.134539	0.194896	0.163801	0.000239		600	4	0.213905	0.283787	0.248655	0.000303
600	6	-0.0145521	0.0104489	-0.000573726	3.6879e-05		600	6	-0.00919152	0.0131216	0.0010244	3.36e-05		600	6	-0.000635	0.0226985	0.0103972	3.69e-05		600	6	0.0342843	0.0690294	0.0508375	7.56e-05		600	6	0.0782335	0.118575	0.0977766	0.000104		600	6	0.138646	0.18645	0.162443	0.000138		600	6	0.21754	0.273315	0.244125	0.000199
600	10	-0.00765269	0.00603826	-0.000578206	1.17025e-05		600	10	-0.00573785	0.00865003	0.00100034	1.38e-05		600	10	0.00309207	0.0179876	0.0100518	1.43e-05		600	10	0.0380036	0.0626285	0.0501397	3.9e-05		600	10	0.0814629	0.113505	0.0966335	6.63e-05		600	10	0.142195	0.180341	0.161235	9.09e-05		600	10	0.218468	0.26347	0.241273	0.00013
600	20	-0.00372972	0.00298724	-0.000458494	2.8672e-06		600	20	-0.00247169	0.00474552	0.00105124	3.15e-06		600	20	0.00556625	0.014404	0.0100293	4.84e-06		600	20	0.0423267	0.0598035	0.050367	1.94e-05		600	20	0.0848948	0.109338	0.0967307	3.94e-05		600	20	0.144169	0.17644	0.160197	7.02e-05		600	20	0.220141	0.258463	0.239305	9.91e-05
600	50	-0.0017274	0.000794128	-0.000493155	4.21502e-07		600	50	-0.000312	0.00282476	0.00114027	6.25e-07		600	50	0.00759704	0.0124334	0.0100137	1.48e-06		600	50	0.043694	0.0568225	0.0501293	1.11e-05		600	50	0.0857082	0.106362	0.0962571	2.82e-05		600	50	0.146142	0.174613	0.159517	5.25e-05		600	50	0.2205	0.255555	0.238166	8.21e-05
700	2	-0.0356683	0.0388979	0.000493162	0.000433383		700	2	-0.0389585	0.0449264	0.00108293	0.000475		700	2	-0.0309522	0.0508372	0.00931136	0.000397		700	2	0.00741702	0.0990218	0.0521411	0.000564		700	2	0.058661	0.154792	0.104971	0.000638		700	2	0.124352	0.229146	0.175052	0.000702		700	2	0.206084	0.328008	0.265898	0.000908
700	4	-0.0161081	0.0164447	-0.000369635	7.2865e-05		700	4	-0.016222	0.0185492	0.000811	8.19e-05		700	4	-0.00750606	0.0272396	0.00980765	7.57e-05		700	4	0.0292148	0.0743245	0.050788	0.000126		700	4	0.0751804	0.124691	0.0987153	0.000169		700	4	0.137641	0.193046	0.164556	0.000211		700	4	0.215637	0.279325	0.248396	0.000262
700	6	-0.0122519	0.00965512	-0.000476245	3.00207e-05		700	6	-0.00952446	0.0126497	0.00093	3.34e-05		700	6	-0.00103565	0.0212817	0.00957299	3.35e-05		700	6	0.0351827	0.0664784	0.0511008	6.57e-05		700	6	0.0797603	0.118496	0.0981632	9.09e-05		700	6	0.140887	0.183439	0.162148	0.000119		700	6	0.218091	0.26964	0.243668	0.000167
700	10	-0.00752018	0.00570924	-0.000443254	1.0901e-05		700	10	-0.0047083	0.00781091	0.00115488	1.1e-05		700	10	0.00333468	0.0171119	0.00999306	1.3e-05		700	10	0.0398973	0.061956	0.0500692	3.08e-05		700	10	0.0819439	0.112038	0.097024	5.83e-05		700	10	0.142639	0.177338	0.160775	7.64e-05		700	10	0.221367	0.262579	0.241609	0.000109
700	20	-0.00364626	0.00264516	-0.000533668	2.49523e-06		700	20	-0.00206985	0.00454257	0.00116512	2.7e-06		700	20	0.00612967	0.0144105	0.0100911	4.03e-06		700	20	0.0426033	0.0588537	0.0503219	1.7e-05		700	20	0.085059	0.108466	0.096812	3.54e-05		700	20	0.145515	0.174824	0.160196	5.44e-05		700	20	0.222067	0.258019	0.239766	8.32e-05
700	50	-0.00162298	0.00067445	-0.000505042	3.5609e-07		700	50	-0.000157	0.00257768	0.00114659	5.04e-07		700	50	0.00787023	0.0122581	0.009967	1.24e-06		700	50	0.0443064	0.0565322	0.0501438	9.68e-06		700	50	0.0864714	0.105861	0.0965562	2.39e-05		700	50	0.145548	0.173544	0.159343	4.81e-05		700	50	0.223139	0.254986	0.238915	6.99e-05
800	2	-0.0314987	0.0358441	0.00053577	0.000378988		800	2	-0.0343849	0.0449362	0.0025882	0.000446		800	2	-0.0232539	0.049321	0.0114386	0.000375		800	2	0.0101238	0.0993056	0.0529887	0.000525		800	2	0.0619241	0.152598	0.104999	0.000547		800	2	0.123644	0.221488	0.174109	0.000628		800	2	0.216658	0.320241	0.266937	0.000733
800	4	-0.0171914	0.0142632	-0.000527133	7.56498e-05		800	4	-0.0138415	0.019165	0.00121679	7.56e-05		800	4	-0.00573576	0.0261065	0.00997343	6.64e-05		800	4	0.0323718	0.0723984	0.0511544	0.000101		800	4	0.0779284	0.122447	0.0995887	0.000134		800	4	0.139793	0.19047	0.164743	0.000159		800	4	0.220384	0.279033	0.248008	0.000227
800	6	-0.0139449	0.00912891	-0.000493582	2.99938e-05		800	6	-0.0088263	0.0111096	0.000765	2.64e-05		800	6	0.000431	0.0213224	0.0102315	2.85e-05		800	6	0.036122	0.0662667	0.0510255	5.69e-05		800	6	0.0800381	0.114996	0.097544	8.15e-05		800	6	0.141863	0.184565	0.16205	0.000113		800	6	0.220651	0.268016	0.243333	0.000151
800	10	-0.00684811	0.00507628	-0.00066446	1.00411e-05		800	10	-0.00463087	0.00784108	0.00110132	1.08e-05		800	10	0.00358779	0.0166858	0.0100876	1.16e-05		800	10	0.03947	0.0611074	0.0502857	2.95e-05		800	10	0.0830135	0.110839	0.0968254	5.04e-05		800	10	0.145043	0.17818	0.161363	7.45e-05		800	10	0.222309	0.26174	0.241934	0.000102
800	20	-0.00332407	0.00233933	-0.00047379	2.14334e-06		800	20	-0.00213938	0.00431151	0.00111894	2.62e-06		800	20	0.00641177	0.014303	0.0100976	3.8e-06		800	20	0.0424054	0.0580886	0.0500529	1.55e-05		800	20	0.0858715	0.107794	0.0964031	3.02e-05		800	20	0.145492	0.1742	0.159901	5.19e-05		800	20	0.223299	0.25575	0.239591	7.04e-05
800	50	-0.00159485	0.000661929	-0.000524733	3.34103e-07		800	50	-0.000165	0.00244158	0.00111994	4.35e-07		800	50	0.00794324	0.0121445	0.00999161	1.14e-06		800	50	0.0443555	0.0562258	0.0502261	8.19e-06		800	50	0.087496	0.105019	0.0962711	2.03e-05		800	50	0.147431	0.171783	0.159432	3.99e-05		800	50	0.225338	0.254049	0.23921	5.32e-05
900	2	-0.0309064	0.0327892	0.000408842	0.000314598		900	2	-0.0323863	0.0410407	0.00172379	0.00039		900	2	-0.021059	0.0497815	0.010115	0.000351		900	2	0.0117166	0.0952381	0.0540201	0.000471		900	2	0.0636031	0.158075	0.105002	0.000566		900	2	0.130348	0.220417	0.174886	0.000516		900	2	0.214452	0.320779	0.266187	0.000692
900	4	-0.0153755	0.0128282	-0.000688286	6.25179e-05		900	4	-0.013453	0.0166368	0.00118531	6.49e-05		900	4	-0.00337938	0.0257688	0.0102034	5.56e-05		900	4	0.0321544	0.0742232	0.0512899	0.000113		900	4	0.0775369	0.12265	0.0988204	0.000129		900	4	0.14133	0.190496	0.165156	0.000155		900	4	0.220086	0.27704	0.248034	0.000202
900	6	-0.0127021	0.00881097	-0.000575209	2.62997e-05		900	6	-0.0078347	0.0125992	0.00125389	2.57e-05		900	6	0.000263	0.0211143	0.0100963	2.8e-05		900	6	0.037698	0.0638987	0.0505189	4.88e-05		900	6	0.0819781	0.115316	0.0979129	7.11e-05		900	6	0.1441	0.181287	0.162241	9.2e-05		900	6	0.222335	0.26696	0.243478	0.000129
900	10	-0.00717779	0.00504178	-0.0006167	8.70612e-06		900	10	-0.00442407	0.00742547	0.00118952	9.49e-06		900	10	0.00401526	0.0173962	0.0101707	1.13e-05		900	10	0.0411153	0.0607055	0.0503082	2.58e-05		900	10	0.0837425	0.110948	0.0967356	4.5e-05		900	10	0.145955	0.176801	0.161128	5.97e-05		900	10	0.222619	0.261399	0.241547	9.4e-05
900	20	-0.00352939	0.00226849	-0.000522747	2.15336e-06		900	20	-0.00166072	0.00435721	0.0011429	2.48e-06		900	20	0.006683	0.0137293	0.010078	3.24e-06		900	20	0.0431918	0.0573964	0.0503673	1.35e-05		900	20	0.0868993	0.106338	0.0965225	2.56e-05		900	20	0.146968	0.173	0.159635	4.4e-05		900	20	0.223807	0.254716	0.239647	6.42e-05
900	50	-0.00153342	0.000520968	-0.00050584	2.94541e-07		900	50	-6.52e-05	0.00238237	0.00111152	3.85e-07		900	50	0.00805742	0.0119007	0.00996425	9.18e-07		900	50	0.0447925	0.05635	0.0501205	8.17e-06		900	50	0.0883098	0.104215	0.0962863	1.72e-05		900	50	0.148016	0.170299	0.159543	3.42e-05		900	50	0.225954	0.252875	0.239171	4.92e-05
1000	2	-0.0290809	0.0312376	0.00077561	0.000291473		1000	2	-0.0329003	0.0394467	0.00131386	0.000351		1000	2	-0.0222266	0.0428998	0.0104122	0.000304		1000	2	0.0169584	0.0975134	0.0550224	0.000423		1000	2	0.0668058	0.149085	0.105576	0.000482		1000	2	0.134432	0.223045	0.176049	0.00049		1000	2	0.220539	0.317909	0.267451	0.000614
1000	4	-0.0141499	0.0140947	-4.11849e-05	5.89883e-05		1000	4	-0.0136827	0.0167729	0.00137006	6.37e-05		1000	4	-0.00450387	0.0261235	0.0102197	6e-05		1000	4	0.0332287	0.0704503	0.0509133	8.91e-05		1000	4	0.0775102	0.120335	0.098923	0.000122		1000	4	0.140738	0.189591	0.164729	0.000153		1000	4	0.22308	0.274431	0.248451	0.000178
1000	6	-0.0144904	0.00786937	-0.000795463	2.6481e-05		1000	6	-0.00767508	0.0102363	0.00113296	2.2e-05		1000	6	0.00158379	0.0199635	0.0102234	2.43e-05		1000	6	0.0370715	0.0649805	0.0507477	4.76e-05		1000	6	0.0811375	0.114009	0.0974655	7.1e-05		1000	6	0.14354	0.180526	0.162672	8.58e-05		1000	6	0.224252	0.267487	0.244791	0.000119
1000	10	-0.00688333	0.00473873	-0.000555298	8.34838e-06		1000	10	-0.00389792	0.00687457	0.00117378	7.56e-06		1000	10	0.00434078	0.0167678	0.00994632	1.01e-05		1000	10	0.0409688	0.0605594	0.0502765	2.48e-05		1000	10	0.0849523	0.109552	0.0969631	4.09e-05		1000	10	0.145639	0.175933	0.160315	5.91e-05		1000	10	0.224493	0.258614	0.24144	7.68e-05
1000	20	-0.00344653	0.00200271	-0.000527834	1.90708e-06		1000	20	-0.00172126	0.00420654	0.00116165	2.21e-06		1000	20	0.00680975	0.013077	0.00989409	2.64e-06		1000	20	0.0442027	0.05756	0.0503829	1.26e-05		1000	20	0.087141	0.106205	0.096572	2.33e-05		1000	20	0.148057	0.172767	0.1603	4.09e-05		1000	20	0.226526	0.254628	0.240299	5.48e-05
1000	50	-0.00157391	0.000544938	-0.000509508	2.80273e-07		1000	50	-6.92e-05	0.00245317	0.00114628	4.02e-07		1000	50	0.00815005	0.0119116	0.0100023	9.1e-07		1000	50	0.0455527	0.0553476	0.050213	6.32e-06		1000	50	0.0888738	0.104584	0.0962341	1.65e-05		1000	50	0.14812	0.170745	0.159767	3.35e-05		1000	50	0.226251	0.251399	0.238976	4.31e-05
2000	2	-0.0210208	0.0223088	-0.000259644	0.000205743		2000	2	-0.0255411	0.028969	0.00149904	0.000233		2000	2	-0.0132992	0.0393693	0.0107079	0.000196		2000	2	0.0237983	0.085527	0.0536751	0.000252		2000	2	0.073168	0.137059	0.104314	0.000283		2000	2	0.147768	0.206797	0.175838	0.000238		2000	2	0.233251	0.305346	0.268516	0.000341
2000	4	-0.00957877	0.00984707	-0.000286096	3.95926e-05		2000	4	-0.0102805	0.0141341	0.00098	3.64e-05		2000	4	0.000672	0.0240794	0.0105641	3.29e-05		2000	4	0.0376928	0.0660257	0.0510971	5.15e-05		2000	4	0.0832048	0.116862	0.0990423	7.07e-05		2000	4	0.14754	0.181816	0.16495	7.2e-05		2000	4	0.229338	0.267852	0.248853	9.45e-05
2000	6	-0.0136547	0.0055968	-0.000648449	1.64268e-05		2000	6	-0.00596126	0.00921076	0.00102665	1.54e-05		2000	6	0.00337746	0.0181664	0.0102226	1.47e-05		2000	6	0.0407527	0.0611603	0.0506293	2.75e-05		2000	6	0.086013	0.109937	0.0974281	3.62e-05		2000	6	0.149431	0.176494	0.162802	4.58e-05		2000	6	0.230958	0.259886	0.244608	5.47e-05
2000	10	-0.00653026	0.00329283	-0.000463961	5.41265e-06		2000	10	-0.00320694	0.0059272	0.00118837	5.16e-06		2000	10	0.00570172	0.0145526	0.00998138	5.19e-06		2000	10	0.0440866	0.057812	0.0504762	1.25e-05		2000	10	0.0877766	0.106124	0.0967275	2.23e-05		2000	10	0.150568	0.171551	0.161247	3e-05		2000	10	0.230225	0.253095	0.241696	3.45e-05
2000	20	-0.00272393	0.0014654	-0.000526245	1.25713e-06		2000	20	-0.00097	0.0034611	0.0011551	1.29e-06		2000	20	0.00757648	0.0127688	0.0100245	1.62e-06		2000	20	0.0457372	0.055008	0.0503998	5.71e-06		2000	20	0.0897818	0.103103	0.0964059	1.18e-05		2000	20	0.151996	0.169216	0.160361	1.86e-05		2000	20	0.229823	0.251448	0.240279	2.91e-05
2000	50	-0.00137853	0.000361736	-0.000490773	1.96181e-07		2000	50	0.000241	0.00210449	0.00112073	2.27e-07		2000	50	0.00872294	0.0112433	0.0100097	4.44e-07		2000	50	0.0466463	0.0537814	0.050077	3.35e-06		2000	50	0.0905409	0.101923	0.0961314	7.98e-06		2000	50	0.151932	0.166731	0.159627	1.45e-05		2000	50	0.230646	0.248325	0.23913	2.17e-05
3000	2	-0.0182465	0.0175793	-0.00104797	0.000185902		3000	2	-0.0211405	0.0266833	0.000856	0.000183		3000	2	-0.00860609	0.0296674	0.0103715	0.00012		3000	2	0.0295128	0.0849864	0.0550519	0.000208		3000	2	0.0771711	0.133337	0.104743	0.000235		3000	2	0.151693	0.203134	0.176145	0.000186		3000	2	0.240515	0.298753	0.268302	0.00023
3000	4	-0.00948476	0.00671475	-0.000561291	3.0141e-05		3000	4	-0.00788583	0.0133105	0.00128048	2.81e-05		3000	4	0.00159349	0.0217053	0.0102625	2.55e-05		3000	4	0.0399459	0.0635027	0.0514318	3.91e-05		3000	4	0.085475	0.113694	0.0986774	4.88e-05		3000	4	0.151951	0.179034	0.164893	4.67e-05		3000	4	0.234613	0.265131	0.249122	6.05e-05
3000	6	-0.0124317	0.00458309	-0.000454115	1.18733e-05		3000	6	-0.00519522	0.00877247	0.00110184	1.21e-05		3000	6	0.00431591	0.0170054	0.00999125	1.04e-05		3000	6	0.0419092	0.0599476	0.0506527	2.17e-05		3000	6	0.0879432	0.108164	0.0976422	2.69e-05		3000	6	0.152134	0.173502	0.162469	2.9e-05		3000	6	0.233374	0.257225	0.244758	3.75e-05
3000	10	-0.00596871	0.00271008	-0.000526864	4.6014e-06		3000	10	-0.00250589	0.00526304	0.00121355	3.72e-06		3000	10	0.00629607	0.014141	0.0100882	4.11e-06		3000	10	0.044445	0.0564979	0.0504237	9.19e-06		3000	10	0.0898054	0.104721	0.0967974	1.4e-05		3000	10	0.152558	0.16958	0.160954	1.75e-05		3000	10	0.232343	0.251799	0.242137	2.35e-05
3000	20	-0.00273364	0.0012342	-0.000490073	1.01502e-06		3000	20	-0.000708	0.00337947	0.00117456	1.07e-06		3000	20	0.00801809	0.0121207	0.00997951	1.17e-06		3000	20	0.0462431	0.0545539	0.0502527	4.27e-06		3000	20	0.0906755	0.101734	0.0961454	7.93e-06		3000	20	0.153616	0.167104	0.160245	1.12e-05		3000	20	0.232689	0.247674	0.240113	1.57e-05
3000	50	-0.00132935	0.000224859	-0.000511961	1.54321e-07		3000	50	0.000373	0.00198963	0.00114036	1.77e-07		3000	50	0.00887748	0.0110484	0.00998037	3.13e-07		3000	50	0.0476148	0.0531651	0.050226	2.07e-06		3000	50	0.0921972	0.100673	0.0960944	4.7e-06		3000	50	0.153983	0.165428	0.159722	7.79e-06		3000	50	0.232547	0.246332	0.239191	1.25e-05
4000	2	-0.0149828	0.014862	-0.000580095	0.000167041		4000	2	-0.0175004	0.0240398	0.00185372	0.000142		4000	2	-0.00720673	0.0322191	0.0106164	0.00011		4000	2	0.0324869	0.0812556	0.0539917	0.000178		4000	2	0.0802082	0.132898	0.104278	0.000188		4000	2	0.155502	0.198876	0.176004	0.000135		4000	2	0.243206	0.294609	0.267897	0.000174
4000	4	-0.00664566	0.00609183	-0.000312148	2.12275e-05		4000	4	-0.00755108	0.011794	0.000956	2.31e-05		4000	4	0.00200042	0.0211794	0.0102097	2.03e-05		4000	4	0.0407152	0.0642124	0.0512329	3.42e-05		4000	4	0.0864	0.111762	0.098544	4e-05		4000	4	0.153145	0.177894	0.164959	3.9e-05		4000	4	0.236636	0.263845	0.249424	4.72e-05
4000	6	-0.0128465	0.00430588	-0.000441253	1.16117e-05		4000	6	-0.00440263	0.00894393	0.00123114	1.07e-05		4000	6	0.00492088	0.016317	0.0099829	8.5e-06		4000	6	0.0433556	0.0594182	0.0508576	1.73e-05		4000	6	0.0885629	0.106321	0.0970401	2.03e-05		4000	6	0.153911	0.171975	0.162758	2.08e-05		4000	6	0.234385	0.256062	0.244842	2.88e-05
4000	10	-0.00600495	0.00223391	-0.000611668	4.08276e-06		4000	10	-0.00219404	0.004894	0.00112372	3.25e-06		4000	10	0.00666467	0.0137712	0.0100654	3.2e-06		4000	10	0.0454607	0.0559337	0.0505088	7.76e-06		4000	10	0.0902578	0.103191	0.0966573	1.1e-05		4000	10	0.154119	0.168351	0.161035	1.3e-05		4000	10	0.234253	0.250136	0.242141	1.66e-05
4000	20	-0.00262594	0.00107705	-0.000465718	8.66097e-07		4000	20	-0.000537	0.00295212	0.00111963	7.63e-07		4000	20	0.0082247	0.0118969	0.0100273	9.42e-07		4000	20	0.0469232	0.0544982	0.0504888	3.41e-06		4000	20	0.0914003	0.100967	0.0962092	5.7e-06		4000	20	0.154988	0.165582	0.160232	7.69e-06		4000	20	0.233666	0.247151	0.240311	1.18e-05
4000	50	-0.00128965	0.000181519	-0.000508268	1.46344e-07		4000	50	0.000398	0.00193593	0.00111987	1.55e-07		4000	50	0.00901559	0.0110463	0.0100047	2.54e-07		4000	50	0.0478242	0.0527434	0.0502571	1.55e-06		4000	50	0.0925711	0.0996642	0.0961023	3.36e-06		4000	50	0.155119	0.1644	0.159793	5.49e-06		4000	50	0.233671	0.245425	0.239371	8.82e-06
5000	2	-0.0133899	0.0138175	-7.53507e-05	8.83952e-05		5000	2	-0.0162375	0.0251962	0.00161176	0.000134		5000	2	-0.0061761	0.0288525	0.0103849	0.000103		5000	2	0.0350197	0.0766961	0.0542128	0.000137		5000	2	0.0820579	0.1292	0.104451	0.000156		5000	2	0.157365	0.199169	0.176056	0.000131		5000	2	0.247109	0.291671	0.267843	0.000132
5000	4	-0.00640176	0.00560797	-0.000484179	1.93583e-05		5000	4	-0.00674601	0.0116245	0.00122507	2.15e-05		5000	4	0.00287574	0.020434	0.0102843	1.79e-05		5000	4	0.041394	0.0634289	0.0516159	3.09e-05		5000	4	0.0882043	0.110496	0.0987	3.27e-05		5000	4	0.154392	0.175857	0.164858	3.28e-05		5000	4	0.237973	0.261809	0.249373	3.65e-05
5000	6	-0.013435	0.0037928	-0.000604771	1.25112e-05		5000	6	-0.00408656	0.00788613	0.00111957	9.01e-06		5000	6	0.00517339	0.016234	0.0101617	7.86e-06		5000	6	0.0436627	0.0587985	0.050682	1.46e-05		5000	6	0.0898405	0.105231	0.0971866	1.65e-05		5000	6	0.155292	0.170889	0.162859	1.7e-05		5000	6	0.235526	0.253892	0.244934	2.14e-05
5000	10	-0.00565209	0.00215843	-0.000522968	3.52795e-06		5000	10	-0.00197762	0.00485322	0.00118835	3.04e-06		5000	10	0.00703668	0.0135667	0.0101098	2.84e-06		5000	10	0.0458597	0.0554484	0.0504671	6.35e-06		5000	10	0.0909871	0.10231	0.0965374	8.16e-06		5000	10	0.155526	0.167199	0.161148	9.29e-06		5000	10	0.234996	0.249106	0.241854	1.31e-05
5000	20	-0.00281283	0.000972496	-0.000514201	8.98582e-07		5000	20	-0.000423	0.00278389	0.00111915	7.03e-07		5000	20	0.0083917	0.0119052	0.0100358	8.03e-07		5000	20	0.0473502	0.0533935	0.0503693	2.56e-06		5000	20	0.092134	0.100119	0.0961646	4.38e-06		5000	20	0.155507	0.164919	0.160232	5.86e-06		5000	20	0.235008	0.245716	0.240281	7.92e-06
5000	50	-0.0012648	0.000193369	-0.000506381	1.34022e-07		5000	50	0.000456	0.00186991	0.00113444	1.29e-07		5000	50	0.00914542	0.0108062	0.0100078	1.9e-07		5000	50	0.0481716	0.0525874	0.0502914	1.25e-06		5000	50	0.092989	0.0989077	0.0959549	2.33e-06		5000	50	0.155783	0.163996	0.159812	4.01e-06		5000	50	0.2346	0.244352	0.239352	5.72e-06
Biased allele frequencies: MAF > 0.25
# loci	# individuals	lower CI	upper CI	average Fst	variation		# loci	# individuals	lower CI	upper CI	average Fst	variation		# loci	# individuals	lower CI	upper CI	average Fst	variation		# loci	# individuals	lower CI	upper CI	average Fst	variation		# loci	# individuals	lower CI	upper CI	average Fst	variation		# loci	# individuals	lower CI	upper CI	average Fst	variation		# loci	# individuals	lower CI	upper CI	average Fst	variation
10	2	-0.259109	0.298507	-0.00125574	0.0201859		10	2	-0.296296	0.346821	0.00461811	0.0269168		10	2	-0.266667	0.339223	0.00961187	0.024372		10	2	-0.282353	0.414239	0.0431623	0.0305201		10	2	-0.208178	0.526316	0.137822	0.0345498		10	2	-0.148148	0.613419	0.227909	0.0373328		10	2	0.125	0.888889	0.511668	0.0389298
10	4	-0.103226	0.132196	-0.00119552	0.0036442		10	4	-0.115108	0.161682	0.000937	0.00456399		10	4	-0.100806	0.16732	0.00858185	0.00475039		10	4	-0.0993348	0.236079	0.0498842	0.00680738		10	4	-0.0557566	0.335405	0.126867	0.0098564		10	4	-0.0022176	0.490566	0.214965	0.0149069		10	4	0.174863	0.713387	0.457867	0.0191492
10	6	-0.0655908	0.0860192	-0.00281768	0.00142967		10	6	-0.0742607	0.0912998	-0.00110571	0.0018211		10	6	-0.0611933	0.121704	0.0117151	0.00219281		10	6	-0.0514761	0.185563	0.050233	0.00388206		10	6	-0.01375	0.283419	0.120781	0.00596752		10	6	0.0350691	0.431542	0.213421	0.0104001		10	6	0.203555	0.677549	0.445042	0.0145044
10	10	-0.0365032	0.0560082	0.000553321	0.000587149		10	10	-0.0399308	0.0641911	0.00124106	0.000707		10	10	-0.0343789	0.075825	0.00995188	0.000765		10	10	-0.0182449	0.155658	0.051455	0.00205264		10	10	0.0180504	0.27651	0.131355	0.00433286		10	10	0.0607646	0.389504	0.21181	0.00720147		10	10	0.211662	0.648596	0.439333	0.013909
10	20	-0.0173546	0.0275884	-0.000408194	0.000127938		10	20	-0.0192646	0.0282265	0.000511	0.000148		10	20	-0.015053	0.0494202	0.0104824	0.00027		10	20	0.000581	0.130892	0.0529933	0.00122462		10	20	0.0397624	0.241622	0.128625	0.00281635		10	20	0.0542507	0.382273	0.206829	0.00645549		10	20	0.208392	0.628157	0.434799	0.0118172
10	50	-0.00675487	0.0106482	-0.000209115	1.97426e-05		10	50	-0.0072921	0.0139419	0.0012086	2.97e-05		10	50	-0.00425728	0.0320506	0.00986053	8.6e-05		10	50	0.00886192	0.113979	0.0522069	0.000757		10	50	0.057691	0.244394	0.129054	0.0023579		10	50	0.0713403	0.380748	0.212641	0.00590736		10	50	0.233165	0.6146	0.432334	0.0100279
20	2	-0.193669	0.220183	-0.00355957	0.0106084		20	2	-0.219873	0.243902	0.00186788	0.0134027		20	2	-0.20296	0.235294	0.0103667	0.0130831		20	2	-0.183716	0.325581	0.0601243	0.0161112		20	2	-0.117431	0.389565	0.133274	0.0167659		20	2	-0.0148148	0.529323	0.247868	0.0194232		20	2	0.216216	0.787447	0.526642	0.0202521
20	4	-0.0737766	0.0879937	-8.9968e-05	0.00176565		20	4	-0.085712	0.104975	-0.000901	0.00240671		20	4	-0.0703739	0.122357	0.0115366	0.00242146		20	4	-0.0567255	0.178144	0.0528892	0.00361152		20	4	-0.00903763	0.263103	0.123815	0.00540318		20	4	0.0816608	0.391321	0.225399	0.00625281		20	4	0.272057	0.669711	0.475956	0.0106877
20	6	-0.0457588	0.0613428	0.00129294	0.000770524		20	6	-0.0483396	0.0713521	0.00275276	0.000932		20	6	-0.042813	0.0756024	0.00917691	0.000949		20	6	-0.0229925	0.141368	0.0540748	0.00188332		20	6	0.0201681	0.255208	0.123816	0.00339121		20	6	0.0869348	0.360096	0.218412	0.00515316		20	6	0.275595	0.630048	0.464484	0.00817788
20	10	-0.0279042	0.037728	-0.00112142	0.000275761		20	10	-0.0294908	0.0389818	0.00116764	0.000329		20	10	-0.0247137	0.0557801	0.00973937	0.000435		20	10	-0.000356	0.126364	0.0553183	0.00107277		20	10	0.0378005	0.230004	0.126436	0.00228151		20	10	0.103883	0.345245	0.223295	0.00397889		20	10	0.286544	0.608183	0.455594	0.0068804
20	20	-0.0129628	0.01672	-0.000374081	6.18624e-05		20	20	-0.0141678	0.020796	0.000673	8.15e-05		20	20	-0.00935461	0.0366576	0.0100954	0.000141		20	20	0.0126646	0.105526	0.0543439	0.000574		20	20	0.0529277	0.19997	0.119994	0.00150799		20	20	0.119587	0.341051	0.220808	0.00327659		20	20	0.292611	0.605528	0.452412	0.0058275
20	50	-0.00575102	0.00571301	-0.000602079	8.94771e-06		20	50	-0.00534373	0.00987053	0.00136863	1.63e-05		20	50	-8.78e-05	0.0249597	0.0101873	4.05e-05		20	50	0.020967	0.09831	0.0546285	0.000389		20	50	0.0619915	0.199045	0.123973	0.00117806		20	50	0.118376	0.328658	0.217575	0.0030037		20	50	0.310622	0.593444	0.450144	0.00522527
30	2	-0.15783	0.162874	-0.00202491	0.00718228		30	2	-0.18509	0.213705	0.00297865	0.00918961		30	2	-0.159601	0.201258	0.0103773	0.0078558		30	2	-0.126214	0.259798	0.0619446	0.00995826		30	2	-0.0851064	0.345679	0.133653	0.0120667		30	2	0.030888	0.456621	0.245173	0.0118178		30	2	0.28821	0.754991	0.526911	0.0134994
30	4	-0.0614723	0.074715	-0.00182089	0.00129808		30	4	-0.0691742	0.0868811	-0.000458	0.00158413		30	4	-0.0598101	0.0922231	0.00860258	0.00156336		30	4	-0.0334451	0.162319	0.057254	0.00253379		30	4	0.0241021	0.256204	0.128045	0.00356057		30	4	0.0987222	0.361593	0.227607	0.00465139		30	4	0.306869	0.644493	0.482407	0.00729825
30	6	-0.0406484	0.0458393	-0.00127715	0.000481269		30	6	-0.0427829	0.0571759	0.000443	0.000656		30	6	-0.0357909	0.0677978	0.00983855	0.000647		30	6	-0.00904918	0.132524	0.0557247	0.00133843		30	6	0.0431533	0.2215	0.124082	0.00206528		30	6	0.11653	0.350177	0.225108	0.00358693		30	6	0.333939	0.610482	0.4727	0.00509075
30	10	-0.0234989	0.028925	-0.000627703	0.000169903		30	10	-0.0247293	0.0324332	0.00127231	0.000221		30	10	-0.0181808	0.0439995	0.00973446	0.000264		30	10	0.008453	0.111049	0.0550443	0.000677		30	10	0.0497597	0.199154	0.121628	0.00146516		30	10	0.124779	0.333892	0.224634	0.00286182		30	10	0.333504	0.595331	0.464255	0.00437689
30	20	-0.0112627	0.0140378	-0.000398712	4.21953e-05		30	20	-0.0118677	0.0183897	0.00168416	6.14e-05		30	20	-0.00636831	0.0319184	0.0103346	9.32e-05		30	20	0.0198775	0.0983948	0.0559676	0.000416		30	20	0.0628583	0.188965	0.121296	0.00105485		30	20	0.132282	0.315787	0.224953	0.00215506		30	20	0.329158	0.57744	0.454338	0.00394145
30	50	-0.00449068	0.00496841	-0.000351716	5.94504e-06		30	50	-0.00421552	0.00831289	0.00114902	1.02e-05		30	50	0.000544	0.0213995	0.00989109	2.89e-05		30	50	0.0255796	0.0894066	0.0544399	0.000264		30	50	0.0700674	0.177433	0.119956	0.000766		30	50	0.135465	0.304798	0.220767	0.00196799		30	50	0.332995	0.575841	0.457263	0.00362302
40	2	-0.145015	0.152174	0.000802994	0.00557156		40	2	-0.152818	0.170358	0.00113895	0.00684964		40	2	-0.129401	0.172662	0.016453	0.00572572		40	2	-0.104803	0.223827	0.0633357	0.00719398		40	2	-0.0484429	0.307411	0.129011	0.0089306		40	2	0.0483592	0.430956	0.244651	0.00998597		40	2	0.344013	0.742459	0.536335	0.0110197
40	4	-0.0592788	0.0671231	9.40619e-05	0.0010224		40	4	-0.061814	0.0744263	0.00178335	0.0011666		40	4	-0.0508398	0.0839102	0.0109735	0.00120144		40	4	-0.0248092	0.143198	0.0560082	0.00184594		40	4	0.0279605	0.224578	0.120721	0.00242464		40	4	0.114386	0.354177	0.23119	0.00370089		40	4	0.342551	0.622455	0.487425	0.00501109
40	6	-0.0358973	0.0389505	-0.00128931	0.000366093		40	6	-0.0386378	0.0515989	0.00105102	0.000504		40	6	-0.0287202	0.0602235	0.0100343	0.000506		40	6	0.00417573	0.129553	0.0585608	0.00102913		40	6	0.0451239	0.204976	0.12231	0.00170415		40	6	0.128728	0.339941	0.229011	0.00283652		40	6	0.347906	0.598217	0.475605	0.0040818
40	10	-0.0223046	0.0242111	-0.000500818	0.000132834		40	10	-0.0232188	0.0291926	0.00123206	0.000176		40	10	-0.013762	0.0387432	0.0103218	0.000191		40	10	0.0142017	0.107521	0.055686	0.000537		40	10	0.0569898	0.19303	0.119594	0.00116325		40	10	0.139063	0.318292	0.225634	0.00216024		40	10	0.339582	0.581634	0.462704	0.00361981
40	20	-0.0103409	0.0110792	-0.000299529	3.34813e-05		40	20	-0.0105956	0.0150376	0.000983	4.27e-05		40	20	-0.00402649	0.0275312	0.010398	6.6e-05		40	20	0.0237287	0.0905817	0.054967	0.000303		40	20	0.0708815	0.182767	0.121146	0.00081		40	20	0.146913	0.310672	0.22298	0.00171729		40	20	0.349987	0.56318	0.459445	0.00307155
40	50	-0.0039927	0.00415367	-0.000471631	4.43635e-06		40	50	-0.00339923	0.00766557	0.00148625	8.04e-06		40	50	0.00239282	0.0199115	0.0103137	2.11e-05		40	50	0.0314507	0.0829397	0.0558514	0.000191		40	50	0.0733677	0.168101	0.119172	0.000572		40	50	0.149532	0.305209	0.222971	0.00159754		40	50	0.358239	0.55773	0.455249	0.00281228
50	2	-0.127951	0.130758	0.00157656	0.00430544		50	2	-0.138528	0.140647	0.00185705	0.00494708		50	2	-0.122628	0.145658	0.00648147	0.00499147		50	2	-0.102797	0.221929	0.059935	0.00688078		50	2	-0.0228083	0.311015	0.135913	0.00723759		50	2	0.069241	0.417303	0.245028	0.00792848		50	2	0.368892	0.720889	0.536668	0.00820769
50	4	-0.0506874	0.0550289	-0.00127175	0.00075123		50	4	-0.0542437	0.0702846	0.00109586	0.001		50	4	-0.0441604	0.0731249	0.00958284	0.000907		50	4	-0.015158	0.137324	0.0568083	0.00142535		50	4	0.0322361	0.211423	0.119939	0.00212465		50	4	0.132072	0.349832	0.233273	0.00301737		50	4	0.359178	0.606202	0.486606	0.00400021
50	6	-0.0311084	0.0402476	0.000896071	0.000334583		50	6	-0.0362182	0.0442235	0.00051	0.000435		50	6	-0.0258139	0.0531002	0.0101367	0.000404		50	6	0.00276425	0.120047	0.0573103	0.00088		50	6	0.052882	0.197689	0.119751	0.00131416		50	6	0.13574	0.321157	0.229141	0.00228451		50	6	0.357148	0.589671	0.474677	0.00333147
50	10	-0.0189346	0.0213809	-0.000417848	0.000105149		50	10	-0.019805	0.0264642	0.00108508	0.000135		50	10	-0.0136208	0.0364215	0.00990168	0.00016		50	10	0.0219942	0.0976105	0.0563773	0.000415		50	10	0.0601139	0.179977	0.118558	0.000948		50	10	0.147758	0.307832	0.226111	0.00167826		50	10	0.360591	0.566887	0.468036	0.00274397
50	20	-0.00940989	0.0103176	-0.000408959	2.64443e-05		50	20	-0.00967943	0.0147416	0.00136656	3.73e-05		50	20	-0.00320057	0.0258043	0.0104067	5.7e-05		50	20	0.029281	0.0897267	0.0561793	0.000256		50	20	0.0735072	0.172782	0.119787	0.000639		50	20	0.153434	0.29978	0.224953	0.00136452		50	20	0.37143	0.554963	0.465088	0.00217124
50	50	-0.00397682	0.00392756	-0.000469179	4.06948e-06		50	50	-0.0030726	0.0064	0.0011039	5.85e-06		50	50	0.0031142	0.0194664	0.010367	1.75e-05		50	50	0.0319815	0.0829958	0.0553628	0.000163		50	50	0.0763907	0.165496	0.118097	0.00048		50	50	0.159379	0.296924	0.225954	0.00121681		50	50	0.364113	0.555744	0.458459	0.00223998
60	2	-0.119403	0.118906	-0.000561277	0.00371811		60	2	-0.13089	0.13847	0.00276866	0.00488702		60	2	-0.101083	0.134415	0.00914252	0.00386967		60	2	-0.0770156	0.198908	0.0595104	0.00538495		60	2	-0.0231481	0.293194	0.131596	0.00613488		60	2	0.109652	0.4	0.249606	0.00538131		60	2	0.366316	0.700051	0.533675	0.00727378
60	4	-0.0487045	0.0571021	0.000157174	0.000692699		60	4	-0.0489484	0.0586713	0.00225545	0.000826		60	4	-0.0427074	0.0690895	0.0110128	0.000819		60	4	-0.00998004	0.126058	0.0567522	0.00123914		60	4	0.0422835	0.202148	0.119664	0.00174935		60	4	0.135801	0.319972	0.231291	0.00229539		60	4	0.371647	0.594082	0.486391	0.00330914
60	6	-0.0287076	0.0346087	0.00055174	0.000279899		60	6	-0.0317321	0.0396796	0.00099	0.000332		60	6	-0.0236866	0.0492949	0.00964728	0.000342		60	6	0.00722529	0.109607	0.0568582	0.000674		60	6	0.059978	0.184582	0.120113	0.00105082		60	6	0.144854	0.308824	0.225859	0.00173389		60	6	0.38262	0.58016	0.478441	0.0025818
60	10	-0.0167904	0.0187369	-0.000708893	9.1016e-05		60	10	-0.0178444	0.0258398	0.00147004	0.000119		60	10	-0.0113958	0.0339231	0.0101471	0.000129		60	10	0.0195643	0.101065	0.055651	0.000417		60	10	0.06885	0.175086	0.119431	0.000789		60	10	0.156304	0.304648	0.22641	0.00144251		60	10	0.379052	0.554878	0.469701	0.00208108
60	20	-0.00914628	0.00903562	-0.000519232	2.15888e-05		60	20	-0.00804729	0.012361	0.000985	2.76e-05		60	20	-0.000828	0.023752	0.0102465	4.17e-05		60	20	0.0308263	0.0883273	0.0568935	0.000211		60	20	0.0777836	0.165638	0.118053	0.000496		60	20	0.16272	0.292649	0.224461	0.00118709		60	20	0.372367	0.557056	0.463358	0.00213561
60	50	-0.00347415	0.00324488	-0.000490614	3.05653e-06		60	50	-0.00299041	0.00608045	0.00112875	4.92e-06		60	50	0.00337314	0.0174153	0.00994742	1.32e-05		60	50	0.0352588	0.0788613	0.0558997	0.00013		60	50	0.0841896	0.157514	0.118398	0.000388		60	50	0.164414	0.286966	0.224894	0.00100449		60	50	0.372714	0.541835	0.457096	0.00187143
70	2	-0.106941	0.114053	-0.00185178	0.00328901		70	2	-0.112615	0.124798	0.00245898	0.00379992		70	2	-0.0992449	0.125675	0.0104271	0.00344063		70	2	-0.0570265	0.199481	0.063078	0.00433467		70	2	-0.0086627	0.269291	0.125915	0.00519352		70	2	0.104702	0.394749	0.249692	0.0056421		70	2	0.388603	0.686922	0.539713	0.00578775
70	4	-0.0435664	0.0463541	-0.000108571	0.000532336		70	4	-0.0509952	0.0530419	0.00107403	0.000758		70	4	-0.0369477	0.059657	0.0102439	0.000657		70	4	-0.000984	0.121743	0.0574384	0.00101796		70	4	0.0449668	0.20036	0.120485	0.00157442		70	4	0.146573	0.3226	0.233201	0.00204464		70	4	0.387145	0.590065	0.492829	0.0028149
70	6	-0.0279544	0.0288747	-0.000721116	0.000206887		70	6	-0.0291932	0.0389162	0.00137399	0.000294		70	6	-0.0190075	0.0444024	0.0108945	0.000268		70	6	0.0110042	0.105965	0.0575309	0.000567		70	6	0.0590805	0.180846	0.12	0.000938		70	6	0.154791	0.310543	0.227533	0.00156434		70	6	0.379345	0.57137	0.477404	0.00234222
70	10	-0.0168645	0.0176975	-0.000429732	7.62298e-05		70	10	-0.0170273	0.0222291	0.00106581	9.95e-05		70	10	-0.00940569	0.0360923	0.0101481	0.000125		70	10	0.0240097	0.0961833	0.0576182	0.000328		70	10	0.0725834	0.168169	0.119225	0.0006		70	10	0.160726	0.297017	0.226382	0.00118644		70	10	0.381684	0.553563	0.468518	0.00192311
70	20	-0.00831344	0.00911168	-0.000524428	1.92798e-05		70	20	-0.0075458	0.0114773	0.00112107	2.57e-05		70	20	-0.000963	0.0237047	0.0101442	3.69e-05		70	20	0.0320072	0.0863512	0.0563691	0.000184		70	20	0.082557	0.167154	0.120145	0.000477		70	20	0.166079	0.291987	0.225185	0.00100886		70	20	0.376935	0.543468	0.464174	0.00180278
70	50	-0.00335913	0.0028174	-0.000485769	2.50396e-06		70	50	-0.00248001	0.00566875	0.0013028	4.52e-06		70	50	0.00396327	0.0173765	0.0102562	1.15e-05		70	50	0.0375509	0.0779044	0.056476	0.000111		70	50	0.0829578	0.153677	0.118418	0.000328		70	50	0.167793	0.282277	0.224489	0.000856		70	50	0.382073	0.53964	0.45848	0.00151182
80	2	-0.102799	0.107239	-0.00289095	0.00270175		80	2	-0.117972	0.117438	1.03e-05	0.00348583		80	2	-0.0990274	0.127099	0.01232	0.00325607		80	2	-0.060364	0.190719	0.0599465	0.00417421		80	2	-0.0140105	0.259123	0.128167	0.00472816		80	2	0.117752	0.384336	0.24908	0.00446308		80	2	0.388933	0.681524	0.535599	0.00522722
80	4	-0.0435864	0.0461674	0.000183838	0.000503952		80	4	-0.0454107	0.0538806	-5.1e-05	0.000634		80	4	-0.0381539	0.0593304	0.0093282	0.000574		80	4	0.000873	0.115912	0.0573249	0.000927		80	4	0.0503529	0.193633	0.120322	0.0013809		80	4	0.1502	0.322475	0.232825	0.00194079		80	4	0.388678	0.583926	0.491123	0.00250127
80	6	-0.0264604	0.0281191	-0.00103538	0.000208067		80	6	-0.0278804	0.0333909	0.00136901	0.000244		80	6	-0.0178227	0.0433693	0.0108511	0.000249		80	6	0.0149537	0.102101	0.0565206	0.000531		80	6	0.0606929	0.182281	0.118894	0.000881		80	6	0.162519	0.304867	0.22942	0.00141525		80	6	0.386872	0.56472	0.47837	0.00208991
80	10	-0.0159947	0.0169894	-0.000606205	7.14062e-05		80	10	-0.0163894	0.0198321	0.00125066	8.67e-05		80	10	-0.00728506	0.031679	0.0104085	0.000102		80	10	0.0261719	0.0910237	0.0562145	0.000275		80	10	0.0763132	0.165388	0.118723	0.000529		80	10	0.165468	0.292436	0.226818	0.0011088		80	10	0.38632	0.546158	0.46836	0.00171575
80	20	-0.00792044	0.00843042	-0.0005496	1.70347e-05		80	20	-0.007225	0.0113604	0.00134448	2.23e-05		80	20	-0.00065	0.0219477	0.0102034	3.05e-05		80	20	0.0345203	0.0828987	0.0562675	0.000155		80	20	0.0798561	0.160271	0.118851	0.000398		80	20	0.169476	0.28468	0.224632	0.000846		80	20	0.385846	0.541097	0.464012	0.00152976
80	50	-0.00339497	0.00273304	-0.000445757	2.45855e-06		80	50	-0.00238484	0.00524639	0.00115159	3.78e-06		80	50	0.00456498	0.0171357	0.0102407	1.02e-05		80	50	0.0374228	0.0774876	0.0567963	0.000105		80	50	0.0848883	0.151006	0.117936	0.000285		80	50	0.172572	0.274393	0.225116	0.000731		80	50	0.388062	0.529433	0.459522	0.00140121
90	2	-0.10004	0.0913242	-0.00181802	0.00231343		90	2	-0.102359	0.126133	-8.87e-05	0.00345045		90	2	-0.0864692	0.108245	0.0104532	0.00272334		90	2	-0.050513	0.176587	0.0618918	0.00356764		90	2	0.0161616	0.255416	0.129685	0.0040027		90	2	0.120092	0.390318	0.250375	0.00465543		90	2	0.392075	0.671098	0.535959	0.00478915
90	4	-0.0402839	0.0416952	-0.000795051	0.00043158		90	4	-0.0422899	0.0496802	0.00113014	0.000552		90	4	-0.0328994	0.0574938	0.0109438	0.000536		90	4	0.0028178	0.115931	0.0567843	0.000853		90	4	0.0525452	0.190654	0.121832	0.00123024		90	4	0.157895	0.318989	0.236968	0.00169244		90	4	0.40065	0.582403	0.490178	0.00228548
90	6	-0.0268795	0.026015	-0.00042928	0.000187679		90	6	-0.0267254	0.0321973	0.000386	0.000223		90	6	-0.0170453	0.0430837	0.0106327	0.000223		90	6	0.0159129	0.102216	0.0571637	0.000484		90	6	0.0706585	0.176039	0.119309	0.000747		90	6	0.16313	0.298112	0.229997	0.00120768		90	6	0.393405	0.554733	0.478283	0.0017391
90	10	-0.0157278	0.0158978	-0.000776116	6.33793e-05		90	10	-0.0138996	0.0191491	0.00122273	7.71e-05		90	10	-0.00754259	0.0312052	0.0100283	9.4e-05		90	10	0.026718	0.090931	0.0565837	0.000259		90	10	0.0764586	0.167228	0.118532	0.00053		90	10	0.169089	0.286272	0.22781	0.000909		90	10	0.398765	0.542493	0.471204	0.00138577
90	20	-0.00764365	0.00799474	-0.000577042	1.45383e-05		90	20	-0.00687551	0.0105457	0.00123966	2.01e-05		90	20	0.000212	0.0216771	0.0102214	3.06e-05		90	20	0.0354416	0.0808327	0.0571121	0.000144		90	20	0.0828869	0.155367	0.117922	0.00035		90	20	0.172483	0.278977	0.225332	0.00072		90	20	0.392481	0.533558	0.463301	0.00122247
90	50	-0.00302078	0.0026905	-0.000466515	2.20832e-06		90	50	-0.00200164	0.00530182	0.00124612	3.57e-06		90	50	0.00459734	0.0159728	0.0101766	8.44e-06		90	50	0.0388676	0.0757855	0.0566261	9.24e-05		90	50	0.0882499	0.153452	0.118622	0.000261		90	50	0.180256	0.274081	0.224251	0.000615		90	50	0.394427	0.527262	0.461011	0.00109786
100	2	-0.0922523	0.0937386	0.000223475	0.00233314		100	2	-0.0985075	0.100179	0.000238	0.00272425		100	2	-0.0838184	0.112053	0.0107416	0.00246535		100	2	-0.047425	0.173184	0.0610001	0.0030827		100	2	0.0087146	0.259825	0.127055	0.00401024		100	2	0.133515	0.371542	0.252447	0.00370014		100	2	0.398417	0.659456	0.538014	0.00422308
100	4	-0.0359376	0.0410774	7.15071e-05	0.000361899		100	4	-0.0423576	0.04328	-4.43e-05	0.000473		100	4	-0.0300545	0.0572395	0.0104935	0.000468		100	4	0.00887069	0.112338	0.0581355	0.000733		100	4	0.058528	0.189323	0.119596	0.00111709		100	4	0.15647	0.313447	0.234171	0.00160433		100	4	0.402054	0.581127	0.491961	0.00205393
100	6	-0.0255807	0.0267899	-0.000516053	0.000173774		100	6	-0.0262817	0.0295263	0.000623	0.000214		100	6	-0.0181485	0.0391051	0.0109853	0.000213		100	6	0.0171723	0.0989364	0.0570023	0.000409		100	6	0.0711207	0.17394	0.118935	0.000699		100	6	0.168079	0.291181	0.22883	0.00106211		100	6	0.39978	0.554843	0.478346	0.00154266
100	10	-0.0131828	0.0162871	-0.000121727	5.70653e-05		100	10	-0.015686	0.0199607	0.00128652	7.66e-05		100	10	-0.00706432	0.0286696	0.0099465	8.14e-05		100	10	0.0313294	0.0902649	0.057872	0.000216		100	10	0.0785738	0.159285	0.117505	0.000419		100	10	0.173969	0.283157	0.228121	0.000815		100	10	0.396051	0.541024	0.470939	0.00144204
100	20	-0.0070815	0.00654016	-0.000470631	1.21336e-05		100	20	-0.00602972	0.0100682	0.00133015	1.72e-05		100	20	0.000782	0.0207565	0.0100213	2.6e-05		100	20	0.0353652	0.0794185	0.0560272	0.000126		100	20	0.0853551	0.152113	0.116711	0.0003		100	20	0.177768	0.280851	0.226767	0.000693		100	20	0.400629	0.525508	0.464756	0.00109998
100	50	-0.00311838	0.00258739	-0.000502924	2.06701e-06		100	50	-0.00199664	0.00474593	0.00120335	2.97e-06		100	50	0.00476342	0.0159562	0.0103355	8.27e-06		100	50	0.0399022	0.0749745	0.056287	8.36e-05		100	50	0.0881245	0.148697	0.117923	0.000235		100	50	0.176915	0.274205	0.225662	0.000617		100	50	0.396715	0.523621	0.462195	0.00101758
200	2	-0.0623414	0.0607525	-0.0015144	0.00104272		200	2	-0.0736704	0.0768394	-0.00139979	0.00151517		200	2	-0.0568513	0.0876072	0.0117027	0.00133319		200	2	-0.0201838	0.139118	0.0602754	0.00163606		200	2	0.0472111	0.218321	0.12819	0.00188221		200	2	0.170272	0.341576	0.252524	0.00188913		200	2	0.454777	0.629117	0.543843	0.00203309
200	4	-0.0305519	0.0258098	-0.000756062	0.000194553		200	4	-0.0313898	0.0324453	0.000236	0.000269		200	4	-0.0195622	0.0449169	0.00955597	0.000252		200	4	0.0204272	0.0973436	0.057719	0.000395		200	4	0.0742266	0.169038	0.119213	0.000565		200	4	0.182859	0.286571	0.23414	0.000706		200	4	0.431737	0.554519	0.493661	0.00098
200	6	-0.0181609	0.0176156	-0.000667604	8.29642e-05		200	6	-0.0189087	0.021916	0.000485	9.99e-05		200	6	-0.00892752	0.0327163	0.0106768	0.000109		200	6	0.0306397	0.0871521	0.0573753	0.000216		200	6	0.0821594	0.153909	0.118281	0.000333		200	6	0.187198	0.276964	0.232455	0.000541		200	6	0.424226	0.5314	0.480279	0.000786
200	10	-0.0104393	0.00980745	-0.0006201	2.82413e-05		200	10	-0.010185	0.01378	0.00109402	3.6e-05		200	10	-0.00174257	0.0224714	0.0100422	3.92e-05		200	10	0.0363297	0.0784564	0.0580081	0.000117		200	10	0.088531	0.149222	0.117551	0.000239		200	10	0.189111	0.2676	0.228584	0.000408		200	10	0.42144	0.52105	0.472786	0.000678
200	20	-0.005453	0.0049585	-0.000596854	6.9864e-06		200	20	-0.00435059	0.00807788	0.00123854	9.55e-06		200	20	0.00340513	0.0180617	0.0101965	1.36e-05		200	20	0.0425862	0.0736174	0.0571053	6.16e-05		200	20	0.0926921	0.144485	0.117572	0.000165		200	20	0.190134	0.262993	0.227227	0.000357		200	20	0.421131	0.514285	0.466865	0.00055
200	50	-0.00233708	0.00147841	-0.000532251	9.40689e-07		200	50	-0.0011841	0.00365164	0.00117056	1.6e-06		200	50	0.00628401	0.0143535	0.010353	4.38e-06		200	50	0.0448276	0.0706029	0.0569526	4.23e-05		200	50	0.095991	0.137579	0.116603	0.000122		200	50	0.192979	0.260144	0.226196	0.000297		200	50	0.418318	0.507863	0.462675	0.000497
300	2	-0.0542833	0.0576015	-0.000385252	0.00081203		300	2	-0.0580153	0.0644442	0.00110316	0.000989		300	2	-0.0479042	0.068168	0.00999211	0.000865		300	2	-0.00098	0.133855	0.063002	0.0012013		300	2	0.0613953	0.198502	0.127012	0.00114394		300	2	0.1848	0.32912	0.252783	0.00130764		300	2	0.474705	0.613191	0.543901	0.00130442
300	4	-0.0258021	0.0244796	-4.7551e-05	0.000152282		300	4	-0.0232873	0.0277672	0.000997	0.000167		300	4	-0.013568	0.038811	0.0106585	0.000165		300	4	0.0281983	0.0934251	0.0585412	0.000265		300	4	0.0815031	0.161095	0.119238	0.000389		300	4	0.18888	0.280659	0.234162	0.000508		300	4	0.448115	0.543261	0.493858	0.000619
300	6	-0.0160928	0.0144914	-0.000492902	5.88158e-05		300	6	-0.0156082	0.0201494	0.00059	7.59e-05		300	6	-0.00557456	0.0282053	0.0107498	7.48e-05		300	6	0.0341325	0.083761	0.0577688	0.000164		300	6	0.0889504	0.149428	0.118541	0.000245		300	6	0.192418	0.270884	0.231178	0.000368		300	6	0.439833	0.526394	0.482502	0.00051
300	10	-0.00899892	0.00853047	-0.000496981	2.01518e-05		300	10	-0.00841571	0.011203	0.00106967	2.63e-05		300	10	-7.29e-05	0.0212834	0.0102351	2.85e-05		300	10	0.0395026	0.0750696	0.0570858	8.2e-05		300	10	0.0940638	0.141861	0.11772	0.00015		300	10	0.196288	0.263326	0.228616	0.000271		300	10	0.434307	0.513293	0.473792	0.000422
300	20	-0.00477839	0.00430777	-0.000504338	4.90857e-06		300	20	-0.00339564	0.00664074	0.00122847	6.63e-06		300	20	0.00500271	0.0157436	0.0102655	8.16e-06		300	20	0.0450703	0.0697539	0.0577673	4.28e-05		300	20	0.0984258	0.135936	0.116804	9.7e-05		300	20	0.197282	0.256496	0.226617	0.000221		300	20	0.42874	0.50342	0.46702	0.000358
300	50	-0.00213035	0.00129723	-0.000451155	7.66038e-07		300	50	-0.00102231	0.00320393	0.00109346	1.17e-06		300	50	0.00727291	0.0139652	0.0103597	2.61e-06		300	50	0.0467435	0.0674341	0.0569468	2.8e-05		300	50	0.0981156	0.134588	0.116458	8.39e-05		300	50	0.198923	0.252918	0.226388	0.000192		300	50	0.423475	0.499943	0.462379	0.000343
400	2	-0.0456572	0.0452342	-0.000495946	0.000631725		400	2	-0.0561941	0.0650583	0.00199181	0.000895		400	2	-0.0410896	0.0622255	0.0111083	0.000689		400	2	0.00451552	0.124645	0.0611815	0.000916		400	2	0.0695164	0.191134	0.127296	0.000981		400	2	0.19172	0.310613	0.251725	0.000949		400	2	0.479219	0.604655	0.541127	0.00103606
400	4	-0.0198855	0.0183423	-0.000515918	0.000100214		400	4	-0.0215585	0.02501	0.0015572	0.000146		400	4	-0.010787	0.0353711	0.0109389	0.000122		400	4	0.0313327	0.0871855	0.0584842	0.00021		400	4	0.0882587	0.152588	0.119676	0.00028		400	4	0.199022	0.27417	0.235818	0.000374		400	4	0.449706	0.53724	0.494555	0.00049
400	6	-0.0141443	0.013222	-0.000365967	4.44385e-05		400	6	-0.0129295	0.0165072	0.00095	5.42e-05		400	6	-0.00288825	0.0251929	0.0109134	5.4e-05		400	6	0.0368109	0.0793529	0.0570913	0.000114		400	6	0.0923946	0.144928	0.117359	0.000171		400	6	0.19973	0.266712	0.23151	0.000273		400	6	0.44517	0.520335	0.48286	0.000361
400	10	-0.00831781	0.00747055	-0.000641075	1.48604e-05		400	10	-0.00732668	0.0100372	0.00116466	2.08e-05		400	10	0.00171415	0.0198412	0.0104219	2.13e-05		400	10	0.043047	0.0740685	0.0572821	6.27e-05		400	10	0.0957499	0.139965	0.116836	0.000128		400	10	0.20148	0.257304	0.22864	0.000196		400	10	0.438855	0.507751	0.473553	0.000317
400	20	-0.00441097	0.00334351	-0.000561534	3.75745e-06		400	20	-0.00266342	0.0057392	0.00123497	4.73e-06		400	20	0.00533578	0.015556	0.0104303	7.14e-06		400	20	0.046248	0.0691853	0.0575209	3.43e-05		400	20	0.0997296	0.135201	0.116607	8.03e-05		400	20	0.202419	0.253111	0.227331	0.000165		400	20	0.434578	0.499931	0.467499	0.000293
400	50	-0.00196145	0.00106791	-0.000513621	5.57069e-07		400	50	-0.000633	0.00305685	0.00113837	9.07e-07		400	50	0.00747964	0.0130854	0.0102286	2.11e-06		400	50	0.0480933	0.0665492	0.0570962	2.14e-05		400	50	0.102624	0.132561	0.116749	5.75e-05		400	50	0.204366	0.250068	0.226886	0.000147		400	50	0.431841	0.49452	0.46323	0.000265
500	2	-0.0369195	0.0414938	0.000611719	0.000516915		500	2	-0.0441796	0.0538036	0.0019112	0.000657		500	2	-0.0315098	0.0604563	0.0117299	0.000566		500	2	0.00925591	0.112989	0.061457	0.000728		500	2	0.0721236	0.185097	0.127418	0.000818		500	2	0.19652	0.303526	0.251887	0.000798		500	2	0.490223	0.596189	0.542511	0.000762
500	4	-0.0181011	0.0175206	3.59766e-05	8.39218e-05		500	4	-0.01879	0.0222576	0.00116847	0.000111		500	4	-0.00872675	0.031143	0.010213	0.0001		500	4	0.0319022	0.0855036	0.0579027	0.00019		500	4	0.0903033	0.150871	0.120167	0.000237		500	4	0.199075	0.270834	0.235807	0.000332		500	4	0.455885	0.530349	0.493889	0.000365
500	6	-0.0144032	0.0109717	-0.000441002	3.77984e-05		500	6	-0.011411	0.015287	0.00132062	4.57e-05		500	6	-0.00217047	0.0228013	0.00997565	4.28e-05		500	6	0.039442	0.0764942	0.0574074	8.89e-05		500	6	0.0952971	0.142472	0.118382	0.000146		500	6	0.204762	0.258352	0.230899	0.000201		500	6	0.448833	0.51852	0.482429	0.000304
500	10	-0.00817272	0.0065308	-0.000444416	1.3616e-05		500	10	-0.0065636	0.00959066	0.00109297	1.65e-05		500	10	0.00225054	0.0186763	0.0103009	1.78e-05		500	10	0.0444543	0.072051	0.0573846	4.93e-05		500	10	0.0982378	0.134696	0.116957	8.56e-05		500	10	0.205037	0.256143	0.228914	0.000157		500	10	0.443302	0.505708	0.47425	0.000252
500	20	-0.00389776	0.00285029	-0.000557652	2.94216e-06		500	20	-0.0024909	0.00511308	0.0011238	3.77e-06		500	20	0.00581036	0.014981	0.0101936	5.43e-06		500	20	0.0476168	0.0676848	0.0573283	2.62e-05		500	20	0.102416	0.131945	0.116579	5.75e-05		500	20	0.205024	0.251306	0.227174	0.000133		500	20	0.438351	0.498154	0.467658	0.000228
500	50	-0.00182274	0.000826357	-0.000516785	4.57305e-07		500	50	-0.000556	0.00280856	0.00112713	7.31e-07		500	50	0.007704	0.0130581	0.0102566	1.84e-06		500	50	0.0492049	0.0656522	0.057235	1.66e-05		500	50	0.101525	0.129774	0.116208	4.98e-05		500	50	0.205503	0.24761	0.226792	0.000115		500	50	0.435302	0.491178	0.463876	0.0002
600	2	-0.0404113	0.0361603	-0.000839818	0.000447466		600	2	-0.0442532	0.04997	0.00153782	0.000583		600	2	-0.0316518	0.0570351	0.0110906	0.0005		600	2	0.0141179	0.117462	0.0630014	0.000726		600	2	0.0752262	0.18471	0.12849	0.000796		600	2	0.197732	0.303462	0.251791	0.000703		600	2	0.490844	0.592577	0.542212	0.000689
600	4	-0.0160671	0.0160288	5.21374e-05	7.26532e-05		600	4	-0.0170072	0.0201282	0.000996	9.53e-05		600	4	-0.00578748	0.0305453	0.0106633	8.18e-05		600	4	0.0337661	0.0840747	0.0577323	0.000157		600	4	0.0921806	0.14746	0.119783	0.000202		600	4	0.204868	0.265832	0.235749	0.000242		600	4	0.457932	0.528819	0.493522	0.000329
600	6	-0.0139791	0.0105341	-0.000699471	3.44022e-05		600	6	-0.0107476	0.0143674	0.00138942	4.16e-05		600	6	-0.000192	0.0224558	0.0103867	3.48e-05		600	6	0.0405835	0.0780988	0.0577499	8.94e-05		600	6	0.0956276	0.139611	0.117571	0.000127		600	6	0.206697	0.257848	0.231373	0.000173		600	6	0.452685	0.51354	0.482623	0.000242
600	10	-0.00713695	0.00588976	-0.00049481	1.11067e-05		600	10	-0.00589207	0.00931504	0.0013159	1.51e-05		600	10	0.00303419	0.0178482	0.0103278	1.5e-05		600	10	0.0446065	0.0708875	0.0575503	4.43e-05		600	10	0.0998645	0.135054	0.11736	7.82e-05		600	10	0.206438	0.25193	0.229253	0.000136		600	10	0.44642	0.501026	0.472993	0.000199
600	20	-0.0038366	0.00256504	-0.000527423	2.5918e-06		600	20	-0.00237114	0.00498821	0.00108445	3.61e-06		600	20	0.00632983	0.0150313	0.0103664	4.83e-06		600	20	0.0478855	0.0667768	0.0571984	2.34e-05		600	20	0.102072	0.13114	0.11621	5.52e-05		600	20	0.207378	0.248851	0.227541	0.000114		600	20	0.440132	0.493572	0.467288	0.000198
600	50	-0.00170243	0.000709431	-0.000525156	3.84068e-07		600	50	-0.000387	0.00270144	0.00114902	6.31e-07		600	50	0.00806479	0.0125582	0.010233	1.34e-06		600	50	0.0504015	0.0647377	0.0572517	1.42e-05		600	50	0.103874	0.128136	0.115992	3.72e-05		600	50	0.208887	0.246446	0.226571	9.69e-05		600	50	0.438449	0.489632	0.464142	0.000172
700	2	-0.0350209	0.0340653	-3.22642e-05	0.000399495		700	2	-0.0396876	0.0475995	0.00140524	0.000494		700	2	-0.0291591	0.0523544	0.0104331	0.000412		700	2	0.0144471	0.112779	0.0620142	0.000592		700	2	0.0808039	0.175949	0.128704	0.000646		700	2	0.206321	0.304315	0.253633	0.000599		700	2	0.499597	0.589393	0.543131	0.000565
700	4	-0.0157797	0.0152214	-0.000245265	7.06735e-05		700	4	-0.0166852	0.0215317	0.00141083	9.81e-05		700	4	-0.00582579	0.0281858	0.0107367	7.52e-05		700	4	0.0372662	0.0820935	0.0585246	0.000132		700	4	0.0935829	0.144932	0.118947	0.000174		700	4	0.207446	0.264269	0.235606	0.000207		700	4	0.460272	0.529176	0.495112	0.000281
700	6	-0.0127787	0.0101088	-0.000416105	3.03132e-05		700	6	-0.009704	0.013185	0.00096	3.66e-05		700	6	-0.000383	0.0215535	0.0103079	3.2e-05		700	6	0.0411137	0.0744743	0.0575744	7.14e-05		700	6	0.0994207	0.13791	0.117962	0.000104		700	6	0.207472	0.256972	0.231014	0.000152		700	6	0.454859	0.509167	0.48219	0.0002
700	10	-0.0060997	0.00540473	-0.000408719	8.99988e-06		700	10	-0.00509038	0.00841932	0.00119138	1.25e-05		700	10	0.00339309	0.0175512	0.0102969	1.29e-05		700	10	0.045898	0.0700482	0.0578814	3.76e-05		700	10	0.100449	0.133752	0.116954	7.16e-05		700	10	0.209771	0.250483	0.229589	0.000109		700	10	0.446235	0.50056	0.473351	0.000192
700	20	-0.00370632	0.00246404	-0.000521194	2.43216e-06		700	20	-0.00216884	0.00477684	0.00117352	3.14e-06		700	20	0.00684451	0.0145705	0.0103236	4.1e-06		700	20	0.0491201	0.0665059	0.0573753	1.95e-05		700	20	0.10392	0.129894	0.116342	4.51e-05		700	20	0.209091	0.245512	0.227396	8.61e-05		700	20	0.443342	0.492497	0.467541	0.000157
700	50	-0.00158094	0.000784322	-0.000476554	3.53983e-07		700	50	-0.000227	0.00281138	0.00116742	5.88e-07		700	50	0.00793482	0.0124897	0.0101838	1.31e-06		700	50	0.05054	0.064576	0.0572559	1.19e-05		700	50	0.105416	0.128029	0.116288	3.28e-05		700	50	0.208896	0.24532	0.227175	8.26e-05		700	50	0.442286	0.48687	0.46419	0.000133
800	2	-0.0337721	0.0295922	-0.00087257	0.00034982		800	2	-0.0380776	0.046316	0.00192275	0.000488		800	2	-0.0259124	0.0506652	0.0121411	0.000391		800	2	0.0175439	0.108296	0.0615964	0.000536		800	2	0.0793026	0.180219	0.129227	0.000633		800	2	0.208991	0.295256	0.25248	0.000515		800	2	0.498287	0.586838	0.542949	0.000509
800	4	-0.0153535	0.0139345	-0.000442134	6.12775e-05		800	4	-0.0153175	0.0205101	0.00118016	8.25e-05		800	4	-0.00506619	0.0266595	0.0102296	6.61e-05		800	4	0.037822	0.0811334	0.0587475	0.000124		800	4	0.0957225	0.143726	0.119367	0.000153		800	4	0.20926	0.263949	0.236452	0.000197		800	4	0.465584	0.52251	0.494879	0.000226
800	6	-0.0131927	0.00920701	-0.00057043	2.71228e-05		800	6	-0.0095217	0.0129997	0.0015024	3.4e-05		800	6	0.000306	0.0216787	0.0101717	2.93e-05		800	6	0.0423577	0.0750644	0.0575614	6.67e-05		800	6	0.0991612	0.138545	0.117754	9.38e-05		800	6	0.210824	0.254491	0.232023	0.000131		800	6	0.456442	0.509231	0.482759	0.00019
800	10	-0.0069345	0.0051299	-0.000497911	9.33093e-06		800	10	-0.00507722	0.00866181	0.00130253	1.21e-05		800	10	0.00400145	0.017539	0.0102875	1.19e-05		800	10	0.0467872	0.0690205	0.0576703	3.31e-05		800	10	0.101862	0.131169	0.116654	5.93e-05		800	10	0.210879	0.247658	0.228931	9.65e-05		800	10	0.449475	0.499238	0.473654	0.000155
800	20	-0.00384297	0.00232516	-0.000504168	2.23542e-06		800	20	-0.00210119	0.00443043	0.00108904	2.8e-06		800	20	0.00659963	0.0141251	0.0102949	3.61e-06		800	20	0.0493059	0.0659254	0.0572001	1.79e-05		800	20	0.104429	0.128741	0.116125	3.79e-05		800	20	0.209491	0.245624	0.22766	8.27e-05		800	20	0.443453	0.490406	0.467121	0.00014
800	50	-0.00161532	0.000598138	-0.000504542	3.29519e-07		800	50	-0.000182	0.00262618	0.00118695	4.92e-07		800	50	0.00827292	0.0124542	0.0102925	1.15e-06		800	50	0.0513335	0.0638607	0.0571398	1.03e-05		800	50	0.105827	0.12674	0.116074	2.69e-05		800	50	0.210946	0.24326	0.226628	7.07e-05		800	50	0.443508	0.486119	0.464854	0.000118
900	2	-0.0311629	0.0313599	-0.000568045	0.00030852		900	2	-0.0384725	0.0387378	0.000678	0.000404		900	2	-0.0226711	0.0479868	0.0114342	0.000368		900	2	0.0177229	0.11015	0.0618359	0.000545		900	2	0.0850727	0.1738	0.128559	0.000536		900	2	0.213297	0.297884	0.253244	0.000479		900	2	0.502483	0.588381	0.544433	0.000453
900	4	-0.0143405	0.0134086	-0.000362992	6.02501e-05		900	4	-0.0149455	0.0187712	0.00150514	7.44e-05		900	4	-0.0055487	0.0261201	0.0102025	6.3e-05		900	4	0.0364722	0.080578	0.0585487	0.000121		900	4	0.0968901	0.144672	0.120187	0.000149		900	4	0.21052	0.262276	0.235701	0.000177		900	4	0.465141	0.523407	0.494663	0.000219
900	6	-0.00985566	0.00772127	-0.000528585	2.04557e-05		900	6	-0.00929621	0.0123684	0.000619	3.02e-05		900	6	0.000337	0.0211026	0.0102259	2.75e-05		900	6	0.0425249	0.0734817	0.0576097	6.17e-05		900	6	0.10012	0.13709	0.117621	9.05e-05		900	6	0.209943	0.252521	0.231357	0.000118		900	6	0.458019	0.507422	0.482118	0.000167
900	10	-0.00657708	0.00472836	-0.000433671	8.01897e-06		900	10	-0.00480374	0.0080677	0.00129127	1.06e-05		900	10	0.0044205	0.0171635	0.0103759	1.05e-05		900	10	0.0475891	0.0687368	0.0576768	2.93e-05		900	10	0.102179	0.130731	0.116962	5.1e-05		900	10	0.209896	0.24765	0.228875	9.11e-05		900	10	0.450795	0.496831	0.473132	0.000138
900	20	-0.00338515	0.00217341	-0.000520457	1.96843e-06		900	20	-0.00189831	0.00446866	0.00112806	2.55e-06		900	20	0.00694356	0.0140696	0.0102179	3.28e-06		900	20	0.0499981	0.065165	0.0572824	1.5e-05		900	20	0.104796	0.127047	0.116325	3.36e-05		900	20	0.211002	0.24449	0.227335	6.95e-05		900	20	0.44561	0.489609	0.467966	0.000129
900	50	-0.00146613	0.000623688	-0.000469556	2.82012e-07		900	50	-0.000123	0.00246612	0.00114974	4.46e-07		900	50	0.00837142	0.0122914	0.010302	1.01e-06		900	50	0.0515638	0.0630981	0.0571454	9.2e-06		900	50	0.105699	0.125971	0.116161	2.7e-05		900	50	0.211377	0.241638	0.226519	6.03e-05		900	50	0.44399	0.485468	0.464725	0.000107
1000	2	-0.0295023	0.0310316	-0.00124242	0.000331983		1000	2	-0.0363863	0.0455375	0.00144787	0.00043		1000	2	-0.0216755	0.044873	0.0116309	0.000303		1000	2	0.0217565	0.106296	0.0621862	0.000483		1000	2	0.0827962	0.17147	0.126417	0.000499		1000	2	0.213865	0.293042	0.253082	0.000409		1000	2	0.504555	0.583638	0.544467	0.000419
1000	4	-0.0162285	0.0114293	-0.00098713	5.73075e-05		1000	4	-0.0141694	0.0188379	0.00119502	6.78e-05		1000	4	-0.00364984	0.0263256	0.0106009	5.44e-05		1000	4	0.0382261	0.0795565	0.0582287	0.000108		1000	4	0.0971675	0.142482	0.1192	0.000132		1000	4	0.210752	0.261626	0.235798	0.000154		1000	4	0.466554	0.52088	0.495364	0.000188
1000	6	-0.0125333	0.00763019	-0.000547343	2.19133e-05		1000	6	-0.0087274	0.0108309	0.0010092	2.62e-05		1000	6	0.00149365	0.0206404	0.0103513	2.36e-05		1000	6	0.0446417	0.0731556	0.0580584	5.43e-05		1000	6	0.100602	0.136039	0.11767	8.19e-05		1000	6	0.210921	0.25178	0.231596	0.000107		1000	6	0.459744	0.507689	0.482608	0.000148
1000	10	-0.00663816	0.00445646	-0.000638878	7.65077e-06		1000	10	-0.00422862	0.00744617	0.00123605	9.41e-06		1000	10	0.00454351	0.0168764	0.0103797	9.83e-06		1000	10	0.0476789	0.0689155	0.0576953	3.05e-05		1000	10	0.103914	0.131502	0.117192	4.92e-05		1000	10	0.211488	0.246307	0.229167	8.01e-05		1000	10	0.453121	0.495006	0.474368	0.000117
1000	20	-0.00337123	0.00211573	-0.000519702	1.90507e-06		1000	20	-0.00163382	0.00438058	0.00115687	2.44e-06		1000	20	0.00687778	0.0135963	0.0101875	2.88e-06		1000	20	0.0494841	0.065124	0.0570743	1.59e-05		1000	20	0.105684	0.127507	0.11641	3.39e-05		1000	20	0.21207	0.243819	0.227664	6.56e-05		1000	20	0.44851	0.487517	0.467828	0.000104
1000	50	-0.00148927	0.000467993	-0.000513305	2.4597e-07		1000	50	-0.000168	0.00267991	0.0011337	4.74e-07		1000	50	0.00847689	0.0122517	0.0102585	9e-07		1000	50	0.0517334	0.062704	0.0572747	8.2e-06		1000	50	0.107018	0.126165	0.116289	2.21e-05		1000	50	0.211468	0.240712	0.226615	5.56e-05		1000	50	0.44553	0.484774	0.464996	0.0001
2000	2	-0.0203234	0.0184824	-0.000642049	0.000161623		2000	2	-0.0275039	0.0335218	0.00128184	0.000268		2000	2	-0.0119026	0.0368004	0.0113166	0.000195		2000	2	0.032337	0.10018	0.0628419	0.000325		2000	2	0.0943655	0.162051	0.12751	0.000315		2000	2	0.225037	0.2832	0.25253	0.000225		2000	2	0.515799	0.573929	0.543933	0.000204
2000	4	-0.0106165	0.00864131	-0.000646981	3.65261e-05		2000	4	-0.0106956	0.0164324	0.00140418	4.67e-05		2000	4	-4.62e-05	0.022139	0.0102514	3.1e-05		2000	4	0.0424398	0.0756833	0.0586495	6.83e-05		2000	4	0.100568	0.140183	0.119786	8.84e-05		2000	4	0.21896	0.253573	0.235523	7.56e-05		2000	4	0.477336	0.514335	0.495384	8.76e-05
2000	6	-0.013614	0.00511902	-0.00054305	1.40459e-05		2000	6	-0.00632629	0.0105068	0.00120658	1.83e-05		2000	6	0.00338234	0.0178978	0.0102956	1.44e-05		2000	6	0.0460924	0.0700444	0.0577167	3.63e-05		2000	6	0.104576	0.131758	0.117392	4.49e-05		2000	6	0.217889	0.246081	0.232308	5.1e-05		2000	6	0.467292	0.498844	0.482838	6.57e-05
2000	10	-0.0061546	0.00319226	-0.000514721	5.29797e-06		2000	10	-0.00350588	0.00627541	0.0011091	6.26e-06		2000	10	0.00604628	0.0149617	0.0103402	5.01e-06		2000	10	0.0493642	0.0663244	0.0575244	1.81e-05		2000	10	0.107502	0.126656	0.116842	2.48e-05		2000	10	0.217365	0.240946	0.228976	3.74e-05		2000	10	0.459007	0.487672	0.473795	5.39e-05
2000	20	-0.00286289	0.00144014	-0.000518659	1.21135e-06		2000	20	-0.00141618	0.00351682	0.00112785	1.52e-06		2000	20	0.00767701	0.0129404	0.0101737	1.68e-06		2000	20	0.0517677	0.0629733	0.0571941	8.41e-06		2000	20	0.108854	0.123854	0.116314	1.55e-05		2000	20	0.217431	0.238188	0.227678	2.84e-05		2000	20	0.454954	0.480669	0.467751	4.6e-05
2000	50	-0.00132646	0.000369065	-0.000496159	1.92475e-07		2000	50	0.00019	0.00221854	0.00112414	2.73e-07		2000	50	0.00900124	0.0115643	0.0102867	4.45e-07		2000	50	0.0531489	0.061604	0.0571252	4.53e-06		2000	50	0.109703	0.122655	0.1162	1.1e-05		2000	50	0.216083	0.235833	0.226214	2.5e-05		2000	50	0.451974	0.477132	0.464305	4e-05
3000	2	-0.0173674	0.017202	-0.000666282	0.000161098		3000	2	-0.0227831	0.0340421	0.00256976	0.000246		3000	2	-0.0104271	0.0324195	0.0108722	0.00015		3000	2	0.0334291	0.0922135	0.0616983	0.000257		3000	2	0.0983409	0.161054	0.127229	0.000272		3000	2	0.230437	0.279709	0.253842	0.00017		3000	2	0.520465	0.566847	0.544338	0.000144
3000	4	-0.0104003	0.00755365	-0.000856434	4.15568e-05		3000	4	-0.00987212	0.0141724	0.00119486	3.46e-05		3000	4	0.00220034	0.0221685	0.0105506	2.48e-05		3000	4	0.0457127	0.0738503	0.0587234	5.45e-05		3000	4	0.105087	0.136975	0.119933	6.67e-05		3000	4	0.221078	0.249553	0.236103	5.11e-05		3000	4	0.481013	0.510566	0.495695	5.69e-05
3000	6	-0.0134429	0.00423136	-0.00051004	1.21027e-05		3000	6	-0.00573793	0.00961255	0.00111046	1.5e-05		3000	6	0.00432029	0.0168313	0.0101567	9.98e-06		3000	6	0.0473745	0.0683002	0.0577559	2.95e-05		3000	6	0.106824	0.129656	0.118098	3.42e-05		3000	6	0.220726	0.244189	0.232117	3.64e-05		3000	6	0.470517	0.494478	0.482785	4.03e-05
3000	10	-0.00570068	0.00273388	-0.000423677	3.86416e-06		3000	10	-0.00278976	0.00606797	0.00134271	4.97e-06		3000	10	0.00644371	0.0143197	0.0102749	3.81e-06		3000	10	0.0505313	0.0642806	0.0575738	1.23e-05		3000	10	0.108541	0.12599	0.116837	2.02e-05		3000	10	0.219972	0.238957	0.229155	2.5e-05		3000	10	0.462717	0.485662	0.474074	3.26e-05
3000	20	-0.002822	0.00119483	-0.000546039	1.10789e-06		3000	20	-0.00115311	0.00349177	0.00117041	1.32e-06		3000	20	0.00816286	0.0124974	0.0103041	1.26e-06		3000	20	0.0529349	0.0624993	0.0572541	5.93e-06		3000	20	0.110226	0.122946	0.116391	1.05e-05		3000	20	0.219649	0.235775	0.227552	1.71e-05		3000	20	0.457192	0.478286	0.468038	2.9e-05
3000	50	-0.00128337	0.000232269	-0.000482425	1.47958e-07		3000	50	0.000303	0.0019595	0.00112947	1.95e-07		3000	50	0.00921006	0.0114343	0.0103047	3.32e-07		3000	50	0.0540137	0.0608264	0.057194	2.84e-06		3000	50	0.110777	0.121188	0.115942	6.98e-06		3000	50	0.218937	0.234001	0.22667	1.46e-05		3000	50	0.455362	0.474934	0.464944	2.43e-05
4000	2	-0.0149274	0.0146481	-0.00057847	0.000121787		4000	2	-0.0213773	0.0277858	0.00112219	0.00019		4000	2	-0.00714409	0.0324702	0.0109206	0.000133		4000	2	0.0363855	0.0903612	0.0621138	0.000212		4000	2	0.0995561	0.155412	0.127224	0.000226		4000	2	0.233043	0.27661	0.253131	0.000139		4000	2	0.526187	0.563453	0.544315	9.87e-05
4000	4	-0.00675584	0.00581409	-0.000326368	2.29894e-05		4000	4	-0.00887148	0.0137453	0.0012022	3.26e-05		4000	4	0.00220548	0.0215849	0.0103806	2.23e-05		4000	4	0.0454965	0.0729485	0.0585915	5.06e-05		4000	4	0.104604	0.134388	0.119416	5.52e-05		4000	4	0.223653	0.250306	0.236004	4.07e-05		4000	4	0.48421	0.508458	0.495313	3.64e-05
4000	6	-0.0135787	0.00373282	-0.00054817	1.27347e-05		4000	6	-0.00452663	0.00950478	0.00139801	1.21e-05		4000	6	0.00448656	0.017268	0.0103514	1.03e-05		4000	6	0.0486149	0.0687943	0.0580793	2.62e-05		4000	6	0.107583	0.129137	0.117863	3e-05		4000	6	0.222826	0.241964	0.232117	2.33e-05		4000	6	0.472566	0.493494	0.482886	2.82e-05
4000	10	-0.00595432	0.00225365	-0.000568823	4.23957e-06		4000	10	-0.00250213	0.00570391	0.00117935	4.44e-06		4000	10	0.0071082	0.0142574	0.0103468	3.35e-06		4000	10	0.0509335	0.0646769	0.0573244	1.18e-05		4000	10	0.109213	0.124688	0.116927	1.52e-05		4000	10	0.221703	0.2377	0.22943	1.63e-05		4000	10	0.464512	0.482879	0.473868	2.16e-05
4000	20	-0.00259698	0.00102299	-0.000443811	8.26303e-07		4000	20	-0.000915	0.00348432	0.00115478	1.16e-06		4000	20	0.00830204	0.0124897	0.010299	1.03e-06		4000	20	0.0530811	0.0618821	0.0572672	5.12e-06		4000	20	0.111109	0.122046	0.116392	8.07e-06		4000	20	0.221178	0.234785	0.227693	1.16e-05		4000	20	0.459697	0.475829	0.467798	1.81e-05
4000	50	-0.00130219	0.00017433	-0.000496909	1.39505e-07		4000	50	0.000384	0.00206808	0.00119185	1.89e-07		4000	50	0.00928104	0.0112812	0.0102808	2.51e-07		4000	50	0.054253	0.0603545	0.0572708	2.36e-06		4000	50	0.111737	0.120438	0.115982	4.99e-06		4000	50	0.22016	0.233044	0.226972	1.01e-05		4000	50	0.456722	0.472135	0.464549	1.64e-05
5000	2	-0.0121729	0.0126398	-0.000344862	0.0001073		5000	2	-0.0201986	0.0280663	0.000841	0.000172		5000	2	-0.00652215	0.0306684	0.0108907	0.00012		5000	2	0.0340755	0.0893306	0.062241	0.000242		5000	2	0.0999289	0.156834	0.127166	0.000213		5000	2	0.233874	0.272881	0.253111	0.000109		5000	2	0.528146	0.561477	0.544337	9.34e-05
5000	4	-0.00626975	0.00567472	-0.000498843	2.27053e-05		5000	4	-0.00822065	0.0137482	0.000926	2.9e-05		5000	4	0.00307218	0.0200611	0.0105579	1.91e-05		5000	4	0.0459955	0.0719384	0.0584508	4.59e-05		5000	4	0.106258	0.13454	0.119274	5.06e-05		5000	4	0.225172	0.247848	0.235928	3.22e-05		5000	4	0.485585	0.505893	0.495247	2.87e-05
5000	6	-0.0132017	0.00347191	-0.000405204	1.02393e-05		5000	6	-0.00496652	0.00884602	0.00117711	1.21e-05		5000	6	0.00548248	0.017209	0.0104597	8.33e-06		5000	6	0.0489083	0.0682964	0.0579502	2.33e-05		5000	6	0.108813	0.129493	0.117992	2.7e-05		5000	6	0.223483	0.240689	0.231697	1.98e-05		5000	6	0.474007	0.491589	0.482762	1.98e-05
5000	10	-0.00595802	0.0020028	-0.00044161	3.37812e-06		5000	10	-0.0024409	0.00571111	0.00119198	4.11e-06		5000	10	0.00706315	0.0140065	0.0103721	2.99e-06		5000	10	0.0513473	0.0641814	0.0574126	1.07e-05		5000	10	0.110321	0.12372	0.116921	1.27e-05		5000	10	0.222075	0.23649	0.229301	1.3e-05		5000	10	0.465993	0.481602	0.474041	1.56e-05
5000	20	-0.00281744	0.000824612	-0.000561334	8.9633e-07		5000	20	-0.000665	0.00316233	0.00115979	9.88e-07		5000	20	0.00853222	0.0122258	0.0102569	8.65e-07		5000	20	0.0531839	0.0617346	0.0572607	4.64e-06		5000	20	0.110974	0.121472	0.116278	7.24e-06		5000	20	0.221957	0.233259	0.22754	8.22e-06		5000	20	0.461302	0.475031	0.467888	1.23e-05
5000	50	-0.00119463	0.000126807	-0.000496939	1.20038e-07		5000	50	0.000371	0.0019788	0.00113937	1.63e-07		5000	50	0.00939823	0.0111316	0.010241	2.13e-07		5000	50	0.0545399	0.0600358	0.0572246	1.93e-06		5000	50	0.112118	0.120025	0.11605	3.93e-06		5000	50	0.222296	0.232216	0.226857	6.69e-06		5000	50	0.458324	0.47082	0.464611	1.06e-05
