# Supplementary material for: Estimates of Genetic Differentiation Measured by FST Do Not Necessarily Require Large Sample Sizes When Using Many SNP Markers
Source: PLoS One. 2012 Aug 14;7(8):e42649. doi: 10.1371/journal.pone.0042649 (PMC3419229; doi:10.1371/journal.pone.0042649)
Supplement: Table S3 — FST estimates according to Reich et al. (2009). (XLSX) [file pone.0042649.s006.xlsx]

## Sheet: Fst_0.0_Reich_inbreeding.csv
Table S3: Fst estimates according to Reich et al. (2009)
Expected Fst: 0.0							Expected Fst: 0.0014977533699450823							Expected Fst: 0.010390895596239486							Expected Fst: 0.050332383665717							Expected Fst: 0.100314889788574							Expected Fst: 0.2							Expected Fst: 0.40011997600479904
True Fst: -5.003569522172885E-4							True Fst: 0.0011531042420102554							True Fst: 0.010203168064018369							True Fst: 0.05466875808194149							True Fst: 0.10964933606225576							True Fst: 0.2068250842869332							True Fst: 0.40232675884802643
Unbiased allele frequencies
# loci	# individuals	lower CI	upper CI	average Fst	variation		# loci	# individuals	lower CI	upper CI	average Fst	variation		# loci	# individuals	lower CI	upper CI	average Fst	variation		# loci	# individuals	lower CI	upper CI	average Fst	variation		# loci	# individuals	lower CI	upper CI	average Fst	variation		# loci	# individuals	lower CI	upper CI	average Fst	variation		# loci	# individuals	lower CI	upper CI	average Fst	variation
10	2	-0.28	0.294118	-0.00529081	0.0199627		10	2	-0.304348	0.333333	-0.00960504	0.0243297		10	2	-0.285714	0.307692	0.00714026	0.0223943		10	2	-0.259259	0.365854	0.0349088	0.0259201		10	2	-0.238095	0.470588	0.115332	0.0328034		10	2	-0.181818	0.517241	0.177119	0.0317408		10	2	-0.0909091	0.666667	0.324879	0.0405501
10	4	-0.10303	0.140187	-0.00367422	0.00365087		10	4	-0.111111	0.151515	0.000253	0.00484323		10	4	-0.0989011	0.154023	0.0101442	0.00444693		10	4	-0.0986667	0.230159	0.0443669	0.00685467		10	4	-0.0447761	0.333333	0.128709	0.0103313		10	4	-0.035461	0.466667	0.18247	0.0157909		10	4	0.045614	0.620513	0.342316	0.0220063
10	6	-0.0650602	0.0791837	-0.00251284	0.00148576		10	6	-0.0702703	0.0970297	-0.00259842	0.00193125		10	6	-0.0624506	0.113043	0.00782364	0.0021341		10	6	-0.055814	0.179167	0.0462157	0.00389992		10	6	-0.0133333	0.306122	0.128476	0.00708773		10	6	0.00232558	0.396026	0.185007	0.0105419		10	6	0.0666667	0.6096	0.341431	0.0194274
10	10	-0.038227	0.0495982	-0.00150313	0.000541645		10	10	-0.0390091	0.0541099	-0.000587	0.000613		10	10	-0.0349396	0.075	0.00842356	0.000795		10	10	-0.0226567	0.152245	0.0468938	0.00195543		10	10	0.0199974	0.273451	0.129655	0.00445785		10	10	0.0235043	0.373497	0.182473	0.0081823		10	10	0.101655	0.610222	0.354423	0.0170733
10	20	-0.017412	0.026431	-0.00100624	0.000137855		10	20	-0.0193114	0.0324512	0.000946	0.00019		10	20	-0.0164942	0.0520573	0.00945175	0.000304		10	20	-0.00563606	0.127484	0.0467916	0.0011275		10	20	0.0354649	0.243293	0.127982	0.0027637		10	20	0.0474503	0.373688	0.186586	0.00692479		10	20	0.116744	0.600255	0.34954	0.0155664
10	50	-0.00695118	0.0108783	-0.00025402	2.17115e-05		10	50	-0.00707696	0.0150451	0.00130295	3.36e-05		10	50	-0.00400131	0.0296469	0.00958837	8.05e-05		10	50	0.00767293	0.112184	0.0491585	0.000758		10	50	0.0553075	0.242609	0.13294	0.00235556		10	50	0.0585896	0.35958	0.190323	0.00623586		10	50	0.114305	0.587955	0.347984	0.0140583
20	2	-0.172414	0.1875	-0.00492986	0.00901087		20	2	-0.213115	0.228571	-0.000302	0.0119925		20	2	-0.183673	0.238095	0.00760426	0.0120423		20	2	-0.176471	0.272727	0.0445808	0.0134889		20	2	-0.132075	0.372093	0.1252	0.0160641		20	2	-0.047619	0.4375	0.187551	0.017034		20	2	0.0819672	0.615385	0.36983	0.0187149
20	4	-0.079096	0.0967742	-0.00201595	0.00201947		20	4	-0.0867925	0.11471	-0.000986	0.00258798		20	4	-0.0731707	0.112821	0.00968587	0.0021616		20	4	-0.0560472	0.185185	0.0495155	0.00388711		20	4	-0.0222222	0.276074	0.119239	0.0059058		20	4	0.0186125	0.388669	0.197088	0.00792637		20	4	0.160494	0.574468	0.368827	0.0113279
20	6	-0.0517647	0.060355	-0.00178416	0.000785121		20	6	-0.0549669	0.0701826	-0.000566	0.00104518		20	6	-0.0452261	0.07456	0.00796768	0.000973		20	6	-0.0275154	0.150711	0.0506644	0.00214856		20	6	0.0142209	0.25312	0.120182	0.00355558		20	6	0.0647482	0.350235	0.198611	0.00534797		20	6	0.187597	0.554455	0.37492	0.00866544
20	10	-0.0293501	0.0397427	0.000174783	0.000284078		20	10	-0.0307399	0.0425782	0.000731	0.000355		20	10	-0.0234164	0.058927	0.0106825	0.000454		20	10	-0.00570613	0.117623	0.0488972	0.00102463		20	10	0.0369403	0.223016	0.121543	0.00214213		20	10	0.0776353	0.336261	0.198857	0.00434134		20	10	0.196157	0.544481	0.370338	0.00841573
20	20	-0.0135159	0.0161439	-0.000520633	6.22377e-05		20	20	-0.0141974	0.0234766	0.000973	9.12e-05		20	20	-0.00951812	0.0363206	0.0101303	0.000145		20	20	0.00900901	0.107351	0.0523478	0.000644		20	20	0.0529806	0.206995	0.122116	0.00158389		20	20	0.0915085	0.319715	0.199639	0.00346502		20	20	0.196291	0.541559	0.37258	0.00809465
20	50	-0.00550539	0.00692344	-0.000497335	1.04474e-05		20	50	-0.0056103	0.0109484	0.00146207	1.88e-05		20	50	-0.00123185	0.0265271	0.0101154	5.08e-05		20	50	0.0202399	0.095157	0.0520425	0.000393		20	50	0.0620754	0.197474	0.121191	0.00117331		20	50	0.0965289	0.31133	0.197613	0.00307637		20	50	0.220606	0.541458	0.377481	0.00713043
30	2	-0.162162	0.163265	-0.00732114	0.00690777		30	2	-0.172414	0.188119	-0.00255124	0.00847259		30	2	-0.16129	0.166667	0.00455645	0.00728858		30	2	-0.126761	0.235294	0.0471336	0.00853816		30	2	-0.0980392	0.316667	0.11611	0.0109152		30	2	-0.0136986	0.401869	0.201122	0.011828		30	2	0.137255	0.590361	0.379793	0.0131951
30	4	-0.0699088	0.0694444	-0.00146532	0.00125129		30	4	-0.0694811	0.0765912	0.000233	0.00151718		30	4	-0.0620821	0.0983464	0.0103856	0.00165609		30	4	-0.0374532	0.153558	0.0519851	0.00263381		30	4	0.008726	0.238095	0.11601	0.00359768		30	4	0.0778443	0.344482	0.200626	0.00487636		30	4	0.221239	0.553247	0.383755	0.0074856
30	6	-0.0406015	0.055665	4.63185e-05	0.000600158		30	6	-0.0460587	0.0559598	-8.75e-05	0.000666		30	6	-0.0386052	0.0718232	0.00926392	0.000791		30	6	-0.0151213	0.124742	0.0505258	0.00133426		30	6	0.0269767	0.21089	0.114391	0.00208785		30	6	0.08	0.325587	0.202348	0.00402656		30	6	0.220276	0.546076	0.38378	0.00669619
30	10	-0.0237668	0.0299	-0.00105621	0.000191401		30	10	-0.025641	0.0379837	0.00171127	0.000276		30	10	-0.0181582	0.0460773	0.00949498	0.000284		30	10	0.00260824	0.109447	0.0517016	0.000729		30	10	0.0486915	0.201684	0.119168	0.00160645		30	10	0.1003	0.30752	0.199654	0.00285929		30	10	0.228287	0.534495	0.383054	0.00619221
30	20	-0.0121005	0.0164107	-0.000416993	4.78775e-05		30	20	-0.0125546	0.0195005	0.00137816	6.76e-05		30	20	-0.00630489	0.0313925	0.0102342	9.64e-05		30	20	0.0166101	0.0997079	0.0523877	0.000433		30	20	0.0589792	0.192935	0.117673	0.00116829		30	20	0.110212	0.305118	0.202292	0.00244353		30	20	0.244021	0.524257	0.386285	0.0050274
30	50	-0.0050147	0.00499652	-0.000539525	6.93182e-06		30	50	-0.00427037	0.00839756	0.00114738	1.08e-05		30	50	0.000234	0.0231892	0.00993712	3.32e-05		30	50	0.0255476	0.092329	0.0534288	0.000275		30	50	0.0698874	0.180935	0.118144	0.000794		30	50	0.118262	0.297437	0.202594	0.00207742		30	50	0.239345	0.524248	0.382	0.00519696
40	2	-0.140351	0.151515	-0.00117536	0.00521655		40	2	-0.147826	0.15	2.56e-05	0.00588633		40	2	-0.134021	0.157025	0.0102577	0.00560396		40	2	-0.115044	0.225806	0.0496482	0.00736874		40	2	-0.056	0.290323	0.11469	0.00760792		40	2	0.00813008	0.388889	0.201177	0.00946562		40	2	0.191489	0.56213	0.386308	0.00918478
40	4	-0.0564334	0.0683761	0.000785011	0.00101732		40	4	-0.0628415	0.0724638	-0.00300776	0.00117494		40	4	-0.0498246	0.0835181	0.012028	0.00113817		40	4	-0.0289855	0.146177	0.0514776	0.00189791		40	4	0.0238645	0.219124	0.115022	0.00267005		40	4	0.0827423	0.330749	0.200718	0.00352779		40	4	0.234188	0.524476	0.384624	0.00574193
40	6	-0.0378061	0.0464	-0.000407083	0.000427753		40	6	-0.0413598	0.0498054	-0.000147	0.000567		40	6	-0.031038	0.0621849	0.00968841	0.000533		40	6	-0.00437376	0.124237	0.0544322	0.00105941		40	6	0.0390293	0.196	0.114903	0.00171173		40	6	0.106017	0.317816	0.204359	0.0029698		40	6	0.24712	0.529353	0.386926	0.00494234
40	10	-0.0209593	0.0239819	-0.000894336	0.000146168		40	10	-0.0240159	0.0305826	0.00067	0.000195		40	10	-0.0155142	0.0427824	0.010328	0.000227		40	10	0.00892988	0.101104	0.052478	0.000586		40	10	0.0595659	0.19304	0.116575	0.00115803		40	10	0.119451	0.306931	0.205777	0.00219042		40	10	0.264757	0.514731	0.388154	0.00436698
40	20	-0.0111688	0.0125241	-0.000947778	3.48225e-05		40	20	-0.0114384	0.0177372	0.00101825	5.24e-05		40	20	-0.00475338	0.0276758	0.00955643	7.03e-05		40	20	0.0204115	0.0908443	0.0532145	0.000321		40	20	0.0663357	0.173603	0.116915	0.000784		40	20	0.124053	0.295562	0.203035	0.00190747		40	20	0.263037	0.501581	0.385211	0.00399938
40	50	-0.00464373	0.00465238	-0.000544623	5.35107e-06		40	50	-0.00335746	0.00725515	0.00114055	7.58e-06		40	50	0.00174851	0.0211688	0.0101271	2.38e-05		40	50	0.0286565	0.0856813	0.0535974	0.000211		40	50	0.0718407	0.174626	0.117144	0.000624		40	50	0.131484	0.28619	0.203569	0.00157407		40	50	0.273319	0.506823	0.390113	0.0035886
50	2	-0.121212	0.121622	-0.00113387	0.00393435		50	2	-0.146853	0.142857	-0.000312	0.0052323		50	2	-0.114094	0.144928	0.0107034	0.00441762		50	2	-0.102941	0.209877	0.0508371	0.00589277		50	2	-0.0381679	0.267974	0.114377	0.00649036		50	2	0.0229008	0.367089	0.200413	0.00679554		50	2	0.2	0.539474	0.386118	0.0072672
50	4	-0.0554658	0.0578414	-0.00121775	0.000809762		50	4	-0.0575499	0.0652061	-0.000673	0.000936		50	4	-0.0451687	0.0773131	0.0102217	0.000972		50	4	-0.0169122	0.135314	0.053692	0.00151487		50	4	0.0283688	0.212513	0.115444	0.00210224		50	4	0.0913405	0.31674	0.206714	0.0030026		50	4	0.245339	0.523328	0.386749	0.00492908
50	6	-0.032899	0.0417778	0.000826327	0.000370472		50	6	-0.0361366	0.046033	0.00113155	0.000429		50	6	-0.0242331	0.0555407	0.00981667	0.000425		50	6	0.00224719	0.115877	0.0533837	0.000845		50	6	0.0403925	0.194126	0.114941	0.00149746		50	6	0.113081	0.301661	0.204147	0.00226506		50	6	0.266864	0.495139	0.389482	0.00366097
50	10	-0.0189337	0.0214405	-0.000192879	0.000116589		50	10	-0.0211146	0.0264012	0.00122408	0.000149		50	10	-0.0145884	0.0389864	0.010406	0.000174		50	10	0.0131471	0.100237	0.0551037	0.000487		50	10	0.0591729	0.177603	0.114702	0.000883		50	10	0.122667	0.287977	0.201809	0.0017954		50	10	0.284313	0.506825	0.390971	0.00324442
50	20	-0.0098503	0.0113194	-0.000622446	2.98511e-05		50	20	-0.00953815	0.0139789	0.00128704	3.73e-05		50	20	-0.0025654	0.0270944	0.0102839	5.84e-05		50	20	0.0242164	0.0910643	0.0537677	0.000273		50	20	0.069732	0.172506	0.115784	0.000699		50	20	0.130462	0.287057	0.204969	0.00157738		50	20	0.273018	0.493971	0.388214	0.00341887
50	50	-0.00418457	0.0039861	-0.000612951	4.22292e-06		50	50	-0.00313947	0.00689459	0.00124593	6.79e-06		50	50	0.00278984	0.0191121	0.0102144	1.76e-05		50	50	0.0309307	0.0805279	0.0538062	0.000163		50	50	0.0757432	0.166622	0.116303	0.000523		50	50	0.142819	0.271279	0.205049	0.00121208		50	50	0.289526	0.498152	0.392385	0.00277218
60	2	-0.123596	0.119565	-0.00412092	0.00369151		60	2	-0.122807	0.13	0.00157892	0.00435583		60	2	-0.109827	0.132653	0.00764033	0.00400965		60	2	-0.0853659	0.19774	0.0522175	0.00515254		60	2	-0.0314465	0.260417	0.110972	0.00552858		60	2	0.0469799	0.352381	0.204557	0.00607498		60	2	0.215909	0.537736	0.38812	0.00642775
60	4	-0.0474732	0.0517758	-0.000261811	0.000606901		60	4	-0.0534979	0.0584958	0.00049	0.000847		60	4	-0.0429043	0.0689504	0.0102458	0.000783		60	4	-0.0117768	0.132128	0.0528033	0.00126116		60	4	0.023622	0.202767	0.113848	0.00199985		60	4	0.1062	0.311281	0.208306	0.00258908		60	4	0.264983	0.510273	0.390519	0.00403993
60	6	-0.0333768	0.0350814	-0.00125837	0.000296313		60	6	-0.0330171	0.0411658	-0.000182	0.000354		60	6	-0.0235062	0.0523438	0.01029	0.000376		60	6	0.00128041	0.108571	0.0529921	0.000756		60	6	0.0487524	0.186947	0.113921	0.00123913		60	6	0.121033	0.291465	0.204994	0.00189531		60	6	0.274126	0.494197	0.392513	0.00322957
60	10	-0.0176098	0.0200946	-0.000756074	9.6346e-05		60	10	-0.0191847	0.0232235	0.000908	0.000125		60	10	-0.0115671	0.0345559	0.0101966	0.000136		60	10	0.0159164	0.097313	0.0537844	0.000408		60	10	0.0653561	0.172597	0.115364	0.000771		60	10	0.136303	0.279875	0.204096	0.00133796		60	10	0.298793	0.493903	0.391746	0.00263301
60	20	-0.00905907	0.00985143	-0.00053707	2.33698e-05		60	20	-0.0088162	0.0131132	0.00122672	3.19e-05		60	20	-0.00252265	0.0256787	0.0101334	4.74e-05		60	20	0.0283679	0.0816473	0.0532036	0.000201		60	20	0.073116	0.164353	0.115813	0.000542		60	20	0.136263	0.273217	0.203717	0.00121778		60	20	0.297822	0.498631	0.391863	0.00268216
60	50	-0.00366672	0.00324768	-0.000525929	3.34575e-06		60	50	-0.00294581	0.00634892	0.00110233	5.69e-06		60	50	0.00291323	0.0185506	0.0101268	1.6e-05		60	50	0.0318434	0.0802002	0.0536968	0.000146		60	50	0.0761899	0.157974	0.114634	0.000429		60	50	0.140603	0.272297	0.203999	0.00112176		60	50	0.293276	0.484885	0.392821	0.00243907
70	2	-0.107345	0.109091	0.00125457	0.00303887		70	2	-0.123596	0.123153	0.000116	0.00382446		70	2	-0.110048	0.130841	0.0060497	0.00360795		70	2	-0.0612245	0.177083	0.052926	0.0040878		70	2	-0.0241546	0.245283	0.11019	0.00466157		70	2	0.0718232	0.34188	0.206606	0.00454769		70	2	0.244186	0.520362	0.388791	0.00529924
70	4	-0.0444716	0.0446735	-0.000693456	0.000561665		70	4	-0.0514648	0.0599156	0.00159132	0.000751		70	4	-0.0393162	0.0650132	0.0103229	0.000716		70	4	-0.00837521	0.123053	0.0532297	0.00108713		70	4	0.0358066	0.195349	0.111716	0.00159825		70	4	0.117451	0.292373	0.204355	0.00211142		70	4	0.274172	0.502622	0.389648	0.00327142
70	6	-0.029056	0.0334196	-0.000234726	0.00024524		70	6	-0.0310421	0.0365767	0.000233	0.000303		70	6	-0.0228013	0.0470961	0.00973609	0.000314		70	6	0.006759	0.108067	0.0542394	0.000665		70	6	0.0520286	0.176241	0.112031	0.00101836		70	6	0.132072	0.294972	0.207693	0.00161074		70	6	0.28111	0.493695	0.392051	0.00277387
70	10	-0.0183304	0.0186428	-0.000872989	8.96258e-05		70	10	-0.0175576	0.0242603	0.00147763	0.000114		70	10	-0.00923273	0.0342956	0.0098721	0.000123		70	10	0.0216312	0.0928143	0.0540269	0.000329		70	10	0.0641494	0.163319	0.113733	0.000637		70	10	0.140198	0.275272	0.206373	0.00124309		70	10	0.297169	0.483421	0.391532	0.00235155
70	20	-0.00832476	0.00953436	-0.000359438	2.08094e-05		70	20	-0.00764511	0.0135769	0.00149975	2.83e-05		70	20	-0.00100811	0.0236982	0.00996637	3.82e-05		70	20	0.0286983	0.0829441	0.0531771	0.000181		70	20	0.0746434	0.160224	0.113752	0.00047		70	20	0.147228	0.269476	0.204998	0.00106249		70	20	0.303623	0.479421	0.394424	0.00216717
70	50	-0.00373689	0.0032931	-0.000492033	2.95606e-06		70	50	-0.00252519	0.00567436	0.00123956	4.7e-06		70	50	0.0038198	0.0180139	0.0101676	1.28e-05		70	50	0.034931	0.0783398	0.0541916	0.000125		70	50	0.0770897	0.156133	0.114097	0.000392		70	50	0.149983	0.266808	0.206369	0.000876		70	50	0.302621	0.476359	0.391645	0.0020149
80	2	-0.113043	0.100775	-0.00295064	0.0026506		80	2	-0.102804	0.114754	-0.00149825	0.00303646		80	2	-0.101695	0.113043	0.00538927	0.00299238		80	2	-0.0701754	0.172161	0.0516777	0.00370079		80	2	-0.00952381	0.235294	0.1115	0.0039536		80	2	0.0738916	0.325581	0.204529	0.00431987		80	2	0.252632	0.518367	0.394342	0.00457398
80	4	-0.0451207	0.0490857	-0.00174106	0.000531016		80	4	-0.0449321	0.0550847	0.000616	0.000643		80	4	-0.035461	0.0598462	0.00814073	0.000616		80	4	-0.00645161	0.120684	0.052159	0.000995		80	4	0.0454716	0.190424	0.114079	0.0013701		80	4	0.124183	0.293961	0.204862	0.00189304		80	4	0.279607	0.494253	0.392255	0.00303455
80	6	-0.0288334	0.0306452	0.000287362	0.000213937		80	6	-0.0314199	0.0321413	-0.000359	0.000266		80	6	-0.0209913	0.043318	0.00929242	0.000276		80	6	0.00889526	0.10322	0.0535331	0.000606		80	6	0.0563902	0.173287	0.113828	0.000841		80	6	0.137481	0.2832	0.206009	0.00135713		80	6	0.3	0.488496	0.394608	0.00231534
80	10	-0.0159731	0.0174	-0.000561566	6.78476e-05		80	10	-0.0157158	0.0222376	0.00121921	9.28e-05		80	10	-0.00870553	0.0329795	0.00996262	0.000107		80	10	0.0203547	0.0925281	0.0550228	0.000324		80	10	0.0674037	0.167343	0.114308	0.000629		80	10	0.141959	0.266853	0.204036	0.00110044		80	10	0.302592	0.477307	0.392459	0.00202113
80	20	-0.00793623	0.00868317	-0.000441481	1.88106e-05		80	20	-0.007913	0.0106702	0.000867	2.3e-05		80	20	-0.00061	0.0230189	0.0101935	3.64e-05		80	20	0.0312088	0.0804215	0.0540649	0.000167		80	20	0.0754632	0.154703	0.114022	0.000423		80	20	0.149399	0.271131	0.207526	0.000918		80	20	0.313671	0.477221	0.393829	0.0018368
80	50	-0.00349587	0.0028597	-0.000542282	2.61676e-06		80	50	-0.00248605	0.00559217	0.00112818	4.24e-06		80	50	0.00407008	0.0175361	0.0102192	1.21e-05		80	50	0.0338934	0.0753561	0.053552	0.000112		80	50	0.0827424	0.146398	0.11406	0.000292		80	50	0.152273	0.262078	0.205743	0.000819		80	50	0.313739	0.478589	0.395341	0.00177
90	2	-0.0995261	0.095057	-0.00302892	0.00233232		90	2	-0.110266	0.104895	0.000466	0.00313838		90	2	-0.0852018	0.116279	0.00915106	0.00271984		90	2	-0.0551181	0.165354	0.0511626	0.00334384		90	2	-0.0136986	0.232877	0.111242	0.00370206		90	2	0.0742358	0.324324	0.202865	0.0037693		90	2	0.266129	0.518248	0.391812	0.00435618
90	4	-0.0398244	0.0412574	-0.000843926	0.000419568		90	4	-0.0426065	0.0484794	0.000338	0.000568		90	4	-0.0358974	0.060634	0.00831502	0.000571		90	4	-0.00203666	0.117074	0.0539845	0.000915		90	4	0.0488145	0.184583	0.114157	0.0012287		90	4	0.127226	0.288358	0.206017	0.00164755		90	4	0.292459	0.485605	0.394159	0.00244612
90	6	-0.0245236	0.0254747	-0.000572615	0.000164926		90	6	-0.0274544	0.0344941	0.00139053	0.000236		90	6	-0.017913	0.0419948	0.00945498	0.000234		90	6	0.0137328	0.0992794	0.0537795	0.000473		90	6	0.0576874	0.168457	0.113172	0.000854		90	6	0.139972	0.279538	0.207111	0.00128313		90	6	0.299901	0.483943	0.395621	0.00218412
90	10	-0.0154492	0.0151003	-0.00102086	6.44739e-05		90	10	-0.015625	0.0209004	0.00136783	8.74e-05		90	10	-0.00761629	0.0303616	0.0101233	9.57e-05		90	10	0.0233577	0.0894746	0.0540663	0.000283		90	10	0.0690551	0.158447	0.113146	0.000523		90	10	0.148385	0.27458	0.206901	0.000977		90	10	0.309374	0.476963	0.394664	0.00186491
90	20	-0.00745636	0.00787147	-0.000414856	1.53442e-05		90	20	-0.00767296	0.0113693	0.00120481	2.36e-05		90	20	-0.000194	0.0229602	0.010479	3.34e-05		90	20	0.0306397	0.0810053	0.0543864	0.000156		90	20	0.0783176	0.15259	0.113229	0.000348		90	20	0.150654	0.264994	0.206933	0.000872		90	20	0.315012	0.474305	0.39558	0.00164813
90	50	-0.00346268	0.00300692	-0.00047808	2.62758e-06		90	50	-0.00216153	0.00505189	0.00112036	3.57e-06		90	50	0.00401819	0.0169769	0.010205	1.05e-05		90	50	0.0369265	0.073727	0.0540196	8.69e-05		90	50	0.0829013	0.152018	0.115079	0.000316		90	50	0.1543	0.26168	0.206485	0.000699		90	50	0.309533	0.473644	0.39256	0.0016605
100	2	-0.0958904	0.0822785	-0.00452365	0.00207373		100	2	-0.0955882	0.103704	0.00321872	0.00267966		100	2	-0.0857143	0.116719	0.0100851	0.00258753		100	2	-0.0592593	0.161512	0.0514499	0.00327032		100	2	0.00371747	0.229358	0.110479	0.00336163		100	2	0.089701	0.317881	0.205942	0.00338806		100	2	0.259259	0.510638	0.392084	0.00394103
100	4	-0.0381509	0.0399579	-0.000682234	0.000406102		100	4	-0.0428816	0.0474485	0.000443	0.000516		100	4	-0.0317322	0.0545056	0.00977564	0.0005		100	4	-0.000831	0.116215	0.0545211	0.000865		100	4	0.0479705	0.178728	0.112573	0.00109796		100	4	0.132358	0.285968	0.209006	0.00143441		100	4	0.302297	0.477207	0.392486	0.00206472
100	6	-0.0242563	0.025997	-0.000425356	0.000168283		100	6	-0.027316	0.0340571	0.000982	0.000232		100	6	-0.0179343	0.0420804	0.00932321	0.000218		100	6	0.0149597	0.102117	0.0537995	0.000481		100	6	0.0622727	0.168252	0.113782	0.000717		100	6	0.144924	0.274313	0.207183	0.00111417		100	6	0.315375	0.478505	0.394904	0.00188981
100	10	-0.0149083	0.0175487	-0.000308028	6.14463e-05		100	10	-0.0155174	0.0197204	0.000888	7.9e-05		100	10	-0.00676968	0.0308564	0.0101736	9.01e-05		100	10	0.0257202	0.0874874	0.0545679	0.000257		100	10	0.0729251	0.165023	0.113728	0.000506		100	10	0.150381	0.266477	0.205372	0.000878		100	10	0.310017	0.480353	0.396853	0.00175981
100	20	-0.00728971	0.00707987	-0.000517781	1.35987e-05		100	20	-0.00649127	0.0107001	0.00109539	1.96e-05		100	20	0.000251	0.0220516	0.00993557	2.9e-05		100	20	0.0344568	0.0791999	0.0542806	0.000127		100	20	0.0823358	0.148334	0.113638	0.000302		100	20	0.155288	0.264112	0.206319	0.000785		100	20	0.322235	0.469447	0.395125	0.00150221
100	50	-0.00317648	0.00269228	-0.000517717	2.21384e-06		100	50	-0.00211388	0.00513423	0.00114811	3.3e-06		100	50	0.00509043	0.016477	0.0103059	8.74e-06		100	50	0.0375685	0.0754497	0.0547924	8.74e-05		100	50	0.0836572	0.145725	0.113792	0.000272		100	50	0.156779	0.258573	0.206416	0.000661		100	50	0.319469	0.468148	0.393217	0.00150809
200	2	-0.0635209	0.0586207	-0.00186171	0.00111696		200	2	-0.0756014	0.0771757	-0.00194039	0.0015276		200	2	-0.0608108	0.0831919	0.0103576	0.00125268		200	2	-0.0273224	0.134426	0.0550731	0.00164773		200	2	0.0225564	0.206452	0.113021	0.0020751		200	2	0.114923	0.287037	0.202677	0.00186289		200	2	0.314501	0.475248	0.396172	0.00184708
200	4	-0.0297489	0.0288692	-1.29195e-05	0.000216376		200	4	-0.0314354	0.0328756	0.000888	0.000259		200	4	-0.0207389	0.041847	0.00994073	0.000264		200	4	0.0148246	0.0984788	0.053593	0.00043		200	4	0.0670603	0.159503	0.113254	0.000571		200	4	0.155879	0.263158	0.208207	0.000752		200	4	0.332369	0.460692	0.397152	0.00107264
200	6	-0.0176394	0.0177465	-0.000671447	8.65666e-05		200	6	-0.018927	0.0244653	0.00110031	0.000117		200	6	-0.0101182	0.0322657	0.0101223	0.000113		200	6	0.0275592	0.0860553	0.0553673	0.000232		200	6	0.074647	0.156079	0.114132	0.000412		200	6	0.155609	0.255094	0.206274	0.000591		200	6	0.334975	0.460712	0.39671	0.00108154
200	10	-0.011204	0.010486	-0.000606444	3.14275e-05		200	10	-0.00980481	0.0147313	0.0013667	3.79e-05		200	10	-0.00302546	0.0248754	0.0102322	4.82e-05		200	10	0.0328484	0.0777525	0.0541898	0.000125		200	10	0.0849766	0.145397	0.113154	0.000249		200	10	0.168456	0.247799	0.207599	0.000444		200	10	0.337694	0.450989	0.396113	0.000867
200	20	-0.00573745	0.00476825	-0.000534001	7.38588e-06		200	20	-0.00471059	0.00743391	0.00094	9.45e-06		200	20	0.00322433	0.0177066	0.010057	1.46e-05		200	20	0.0407991	0.0717886	0.0550037	6.64e-05		200	20	0.0870601	0.141544	0.113794	0.000172		200	20	0.172329	0.247013	0.207845	0.000348		200	20	0.343421	0.450856	0.397402	0.000777
200	50	-0.00233102	0.00154348	-0.000504089	1.02429e-06		200	50	-0.00131488	0.00377719	0.00110113	1.72e-06		200	50	0.00638449	0.0145166	0.0101626	4.36e-06		200	50	0.0425496	0.0675337	0.0544411	4.26e-05		200	50	0.0915496	0.135308	0.112584	0.000132		200	50	0.173731	0.241996	0.207715	0.00031		200	50	0.344787	0.44667	0.397001	0.0007
300	2	-0.052973	0.049949	-0.000619455	0.000777034		300	2	-0.0586881	0.0627063	0.00274029	0.000912		300	2	-0.0434783	0.0709534	0.0117013	0.000851		300	2	-0.0126292	0.119912	0.0530956	0.00106854		300	2	0.0455076	0.190211	0.112876	0.00124765		300	2	0.140553	0.274409	0.208216	0.00117797		300	2	0.329238	0.468208	0.397154	0.00126696
300	4	-0.0245335	0.0252227	0.000111652	0.000150056		300	4	-0.0229173	0.0304051	0.00137089	0.000195		300	4	-0.0150513	0.036386	0.00981409	0.000177		300	4	0.0208396	0.0915241	0.0544352	0.00031		300	4	0.0741055	0.152757	0.112325	0.000401		300	4	0.160096	0.250704	0.207429	0.000516		300	4	0.346375	0.453337	0.398785	0.000763
300	6	-0.0159491	0.0147715	-0.000500845	6.59382e-05		300	6	-0.0152794	0.0206772	0.000995	8.2e-05		300	6	-0.0070073	0.0293439	0.0101696	8.21e-05		300	6	0.0310445	0.0810554	0.0547776	0.000167		300	6	0.0813013	0.143889	0.112004	0.000261		300	6	0.171457	0.251869	0.20826	0.000396		300	6	0.351093	0.446483	0.398741	0.000606
300	10	-0.00933698	0.0100185	-7.18035e-05	2.35566e-05		300	10	-0.00881095	0.0123791	0.00125813	2.77e-05		300	10	-0.00021	0.0215674	0.0101887	3.13e-05		300	10	0.037247	0.0734373	0.054792	8.65e-05		300	10	0.0875038	0.138503	0.112472	0.000168		300	10	0.174987	0.243509	0.207989	0.00032		300	10	0.350677	0.445379	0.399233	0.000587
300	20	-0.00483991	0.00413766	-0.000554318	5.12894e-06		300	20	-0.00363883	0.0061486	0.00105111	6.77e-06		300	20	0.00474927	0.0170731	0.010419	9.7e-06		300	20	0.042046	0.0680162	0.0548411	4.59e-05		300	20	0.0917506	0.132363	0.112152	0.000104		300	20	0.180366	0.240241	0.208432	0.000234		300	20	0.352315	0.444143	0.399295	0.000509
300	50	-0.00211026	0.00124216	-0.0005184	7.3048e-07		300	50	-0.000923	0.00370012	0.00113238	1.25e-06		300	50	0.00712109	0.0137415	0.0103183	3.06e-06		300	50	0.0442104	0.0653976	0.0545806	2.85e-05		300	50	0.0965765	0.132101	0.112669	8.02e-05		300	50	0.180569	0.238083	0.208328	0.000216		300	50	0.353059	0.443266	0.398887	0.000513
400	2	-0.0431718	0.046281	0.000972031	0.000587201		400	2	-0.0515098	0.055409	-0.000351	0.000745		400	2	-0.0410256	0.0567613	0.0100472	0.000607		400	2	-0.00272975	0.114865	0.0534951	0.000881		400	2	0.0499139	0.176265	0.11048	0.0010782		400	2	0.150087	0.272103	0.208738	0.000906		400	2	0.337268	0.453479	0.398009	0.000935
400	4	-0.0236032	0.0209286	-0.000494564	0.000119133		400	4	-0.0239064	0.0264901	0.000616	0.000161		400	4	-0.0107985	0.0328478	0.00969881	0.000137		400	4	0.0264641	0.0869746	0.0543628	0.000236		400	4	0.078893	0.145032	0.112335	0.000299		400	4	0.168328	0.245499	0.208179	0.000389		400	4	0.353421	0.447277	0.399779	0.000576
400	6	-0.015511	0.013677	-0.000458579	5.03466e-05		400	6	-0.0140344	0.0175609	0.00127171	6.29e-05		400	6	-0.00517145	0.025642	0.0100577	6.4e-05		400	6	0.034402	0.0769735	0.054737	0.000123		400	6	0.0834803	0.138326	0.111488	0.000198		400	6	0.174929	0.241277	0.208234	0.000305		400	6	0.356687	0.441106	0.3998	0.000459
400	10	-0.00814805	0.0079154	-0.000300259	1.64554e-05		400	10	-0.00790218	0.0100782	0.000935	2.18e-05		400	10	0.00122457	0.0203541	0.0104368	2.27e-05		400	10	0.0384056	0.0712283	0.0548601	6.8e-05		400	10	0.089148	0.135577	0.112229	0.000129		400	10	0.177561	0.23779	0.208085	0.000229		400	10	0.359086	0.438486	0.399009	0.000437
400	20	-0.00446444	0.00346648	-0.000544672	4.09605e-06		400	20	-0.00309784	0.00614124	0.00116742	5.68e-06		400	20	0.00497138	0.0160475	0.0102849	7.66e-06		400	20	0.0436523	0.0683787	0.054773	3.92e-05		400	20	0.0950307	0.131254	0.112414	8.8e-05		400	20	0.181333	0.236071	0.20806	0.000196		400	20	0.361623	0.437674	0.399307	0.000386
400	50	-0.00206285	0.00103127	-0.000509715	6.0358e-07		400	50	-0.000729	0.00297288	0.00108563	8.97e-07		400	50	0.00746125	0.013361	0.0102308	2.33e-06		400	50	0.046464	0.06461	0.0552134	2.15e-05		400	50	0.0975735	0.129412	0.112482	6.49e-05		400	50	0.18486	0.236685	0.208922	0.000164		400	50	0.363335	0.435111	0.399394	0.00034
500	2	-0.0391872	0.0418354	5.40356e-05	0.000443894		500	2	-0.0475524	0.053536	0.00123229	0.0006		500	2	-0.0320427	0.0558583	0.0099428	0.000499		500	2	0.00479781	0.108434	0.0541927	0.000738		500	2	0.0543402	0.170241	0.111224	0.000832		500	2	0.15747	0.265725	0.210761	0.000734		500	2	0.341684	0.451571	0.398987	0.000807
500	4	-0.018186	0.0184021	-0.000124094	8.65229e-05		500	4	-0.0204012	0.0256497	0.00131666	0.000132		500	4	-0.00916808	0.0318586	0.0108149	0.000108		500	4	0.0292237	0.0829997	0.0545736	0.000192		500	4	0.0820575	0.142561	0.111784	0.000244		500	4	0.175489	0.244475	0.208303	0.00031		500	4	0.35514	0.441627	0.399633	0.000462
500	6	-0.0126897	0.011917	-0.000366428	3.87052e-05		500	6	-0.0114594	0.0159215	0.00113221	4.83e-05		500	6	-0.00327256	0.0257586	0.0103083	5.22e-05		500	6	0.0369654	0.0756042	0.0548091	0.0001		500	6	0.0871088	0.14028	0.112005	0.000173		500	6	0.178294	0.239805	0.208403	0.000237		500	6	0.364014	0.439224	0.39931	0.000375
500	10	-0.00815719	0.00658887	-0.000537214	1.37928e-05		500	10	-0.00626595	0.0100547	0.00126438	1.72e-05		500	10	0.00234244	0.0186404	0.010151	1.81e-05		500	10	0.0396347	0.0702289	0.0550414	5.98e-05		500	10	0.0932878	0.131386	0.11265	9.81e-05		500	10	0.18162	0.235146	0.208206	0.000184		500	10	0.365406	0.434837	0.399088	0.000327
500	20	-0.00410762	0.00318347	-0.000507911	3.46097e-06		500	20	-0.0029569	0.00572202	0.00121667	4.95e-06		500	20	0.00538967	0.0153019	0.0102138	6.25e-06		500	20	0.0448562	0.0660449	0.0548038	3e-05		500	20	0.095468	0.128438	0.112044	7.19e-05		500	20	0.186461	0.231461	0.208754	0.00014		500	20	0.364681	0.433304	0.399542	0.000302
500	50	-0.00195648	0.0008502	-0.000528166	5.25898e-07		500	50	-0.000543	0.0029252	0.00111593	8.03e-07		500	50	0.00737734	0.0129584	0.010204	2.05e-06		500	50	0.0470299	0.063411	0.0547616	1.73e-05		500	50	0.0984385	0.126765	0.112154	5.31e-05		500	50	0.186443	0.230032	0.208144	0.000128		500	50	0.366184	0.434957	0.400461	0.000297
600	2	-0.0393064	0.0378007	-0.00137406	0.000423158		600	2	-0.0419229	0.0470788	0.000691	0.000535		600	2	-0.0329171	0.0526906	0.00899381	0.000489		600	2	0.00493692	0.10739	0.0536852	0.000606		600	2	0.0564103	0.167814	0.112188	0.000724		600	2	0.158845	0.258772	0.208261	0.000632		600	2	0.34937	0.44385	0.398403	0.000623
600	4	-0.0196753	0.0159732	-0.000703406	8.14646e-05		600	4	-0.0175786	0.0228965	0.00168448	0.000105		600	4	-0.00729152	0.0313311	0.0104267	9.88e-05		600	4	0.0280264	0.0814899	0.0547481	0.000176		600	4	0.0850359	0.140707	0.111724	0.000208		600	4	0.176442	0.240002	0.207717	0.000265		600	4	0.362984	0.436151	0.400274	0.000349
600	6	-0.0134162	0.0110602	-0.00026179	3.59012e-05		600	6	-0.0113789	0.0155127	0.00122877	4.43e-05		600	6	-0.0017792	0.0233267	0.0100607	3.96e-05		600	6	0.0358914	0.0742982	0.0549576	9.2e-05		600	6	0.0901338	0.134711	0.111765	0.00013		600	6	0.183026	0.236416	0.208384	0.000191		600	6	0.365615	0.434674	0.399105	0.000298
600	10	-0.00786494	0.00661433	-0.000415503	1.32416e-05		600	10	-0.00637948	0.00916101	0.00107232	1.54e-05		600	10	0.00314494	0.0183512	0.0103438	1.49e-05		600	10	0.0417138	0.0681312	0.0544481	4.6e-05		600	10	0.0943116	0.130765	0.112242	8.71e-05		600	10	0.185503	0.233019	0.20863	0.000137		600	10	0.366923	0.431821	0.398649	0.000281
600	20	-0.00383195	0.00281436	-0.00051883	2.78275e-06		600	20	-0.00276445	0.00509756	0.000993	4.02e-06		600	20	0.00627727	0.0150476	0.0102869	5.21e-06		600	20	0.0448759	0.0654524	0.0548436	2.71e-05		600	20	0.0973954	0.127052	0.11212	5.85e-05		600	20	0.188769	0.230679	0.20852	0.000112		600	20	0.368643	0.431971	0.400253	0.000257
600	50	-0.00176642	0.000875858	-0.00049304	4.44573e-07		600	50	-0.000363	0.00279991	0.00112469	6.59e-07		600	50	0.00791292	0.0126697	0.0101838	1.52e-06		600	50	0.0478515	0.0629961	0.0547803	1.45e-05		600	50	0.0997946	0.125463	0.112069	4.37e-05		600	50	0.189235	0.229375	0.209193	0.000107		600	50	0.369526	0.429317	0.399355	0.000239
700	2	-0.0346878	0.0348116	-0.00142526	0.000392261		700	2	-0.0405203	0.0472321	0.000582	0.000494		700	2	-0.0289926	0.0514563	0.00886179	0.000408		700	2	0.00713558	0.102672	0.0542143	0.000562		700	2	0.0657439	0.165961	0.112317	0.000585		700	2	0.163797	0.256564	0.208804	0.000525		700	2	0.353783	0.442424	0.398768	0.00054
700	4	-0.0153586	0.0138076	-0.000505669	6.25063e-05		700	4	-0.0152365	0.0194906	0.00119024	8.8e-05		700	4	-0.00555011	0.0293516	0.0103948	8.2e-05		700	4	0.0311317	0.0806675	0.0553148	0.00015		700	4	0.0862008	0.140716	0.111967	0.000192		700	4	0.17709	0.237827	0.208383	0.00023		700	4	0.364364	0.43413	0.399608	0.000292
700	6	-0.0121322	0.00928524	-0.000525407	2.73931e-05		700	6	-0.0110357	0.0145506	0.00125903	4.18e-05		700	6	-0.000876	0.0225403	0.0103518	3.61e-05		700	6	0.0378926	0.0744898	0.0548557	7.91e-05		700	6	0.09129	0.135455	0.112218	0.000119		700	6	0.183825	0.235083	0.208265	0.000167		700	6	0.3691	0.430548	0.399747	0.000254
700	10	-0.0074409	0.00615299	-0.000476325	1.10593e-05		700	10	-0.00581024	0.00861595	0.00111713	1.35e-05		700	10	0.00300637	0.0178927	0.0102665	1.39e-05		700	10	0.0429872	0.0685134	0.0546468	4.28e-05		700	10	0.0953649	0.129787	0.112164	7.45e-05		700	10	0.186227	0.231144	0.208583	0.000128		700	10	0.369616	0.42843	0.400074	0.000239
700	20	-0.00352095	0.00249257	-0.000574774	2.54271e-06		700	20	-0.00213021	0.00481571	0.00106223	3.15e-06		700	20	0.00641348	0.0145699	0.0102863	4.35e-06		700	20	0.0457536	0.0645393	0.0546578	2.3e-05		700	20	0.098275	0.126611	0.111875	5e-05		700	20	0.188289	0.228426	0.208155	0.000103		700	20	0.37439	0.430685	0.399994	0.000205
700	50	-0.00166171	0.00071594	-0.000492125	3.70767e-07		700	50	-0.000253	0.00269359	0.00115114	5.84e-07		700	50	0.00817217	0.012795	0.0102828	1.39e-06		700	50	0.0478986	0.0623558	0.0547852	1.25e-05		700	50	0.100783	0.124612	0.112389	3.7e-05		700	50	0.189979	0.227317	0.208759	8.91e-05		700	50	0.368233	0.427863	0.399192	0.000216
800	2	-0.0347524	0.0334888	-0.000919028	0.000405215		800	2	-0.0394173	0.0427785	0.00122332	0.000431		800	2	-0.023134	0.0488627	0.01094	0.000348		800	2	0.0140845	0.0994983	0.0541571	0.000489		800	2	0.0667838	0.161013	0.111982	0.000556		800	2	0.162973	0.251769	0.207131	0.000527		800	2	0.355186	0.444952	0.399677	0.000502
800	4	-0.016217	0.0134858	-0.000364528	6.29426e-05		800	4	-0.0166739	0.0212018	0.00133912	8.84e-05		800	4	-0.00538091	0.0272293	0.010279	6.93e-05		800	4	0.0330956	0.0793784	0.0549619	0.00014		800	4	0.0873718	0.138506	0.112259	0.000172		800	4	0.182534	0.238075	0.208672	0.000199		800	4	0.364882	0.430939	0.399484	0.00027
800	6	-0.0109433	0.00927177	-0.000399127	2.46009e-05		800	6	-0.0104834	0.0132681	0.00109601	3.66e-05		800	6	-0.000529	0.0209744	0.0101831	3.11e-05		800	6	0.0382831	0.0726233	0.0545397	7.5e-05		800	6	0.0933218	0.13272	0.112477	0.000104		800	6	0.186085	0.232239	0.208708	0.000144		800	6	0.370179	0.429255	0.399944	0.000235
800	10	-0.00654138	0.00549648	-0.000416575	9.37964e-06		800	10	-0.00572574	0.00767692	0.00108615	1.25e-05		800	10	0.00323758	0.0172609	0.0102752	1.25e-05		800	10	0.0431547	0.0672658	0.054894	3.73e-05		800	10	0.0954881	0.129099	0.112015	7.09e-05		800	10	0.188641	0.22913	0.208582	0.000104		800	10	0.370892	0.428025	0.39943	0.000213
800	20	-0.00343115	0.00235292	-0.000502316	2.23187e-06		800	20	-0.00202158	0.00483993	0.00130487	3.1e-06		800	20	0.00655902	0.01442	0.0102728	4.03e-06		800	20	0.0466444	0.0635742	0.0548558	1.93e-05		800	20	0.099524	0.125	0.111847	4.15e-05		800	20	0.191057	0.227979	0.208972	8.41e-05		800	20	0.374576	0.426685	0.399335	0.000176
800	50	-0.00164948	0.000651727	-0.000485625	3.28167e-07		800	50	-0.000216	0.00246271	0.00113338	5e-07		800	50	0.0082921	0.0127293	0.0102715	1.25e-06		800	50	0.0484062	0.0615103	0.0547182	1.11e-05		800	50	0.10112	0.123609	0.112038	3.3e-05		800	50	0.19201	0.225848	0.208882	7.73e-05		800	50	0.374336	0.425316	0.399496	0.000173
900	2	-0.0301872	0.0293663	-0.000655328	0.000299228		900	2	-0.0382883	0.0409091	0.00024	0.000419		900	2	-0.0219864	0.0457227	0.0106011	0.000313		900	2	0.0147929	0.100931	0.0559515	0.00049		900	2	0.0697324	0.16129	0.113249	0.000524		900	2	0.169382	0.246148	0.20811	0.000393		900	2	0.358535	0.439856	0.39927	0.000428
900	4	-0.0188106	0.0132207	-0.000968145	6.80863e-05		900	4	-0.0154625	0.0184529	0.000883	7.43e-05		900	4	-0.00500271	0.0285888	0.0104437	6.88e-05		900	4	0.0336664	0.0766339	0.0541777	0.000119		900	4	0.0878268	0.139395	0.111659	0.000177		900	4	0.184296	0.234155	0.208852	0.000161		900	4	0.371253	0.430539	0.4007	0.000225
900	6	-0.0122896	0.00889949	-0.000430661	2.70055e-05		900	6	-0.0100514	0.0123299	0.000917	3.05e-05		900	6	0.000733	0.0209762	0.0101144	2.75e-05		900	6	0.0396318	0.0716255	0.0551035	6.85e-05		900	6	0.0947439	0.130643	0.111703	9.03e-05		900	6	0.185431	0.231212	0.208669	0.000127		900	6	0.370623	0.426121	0.399498	0.000207
900	10	-0.00782147	0.00497739	-0.000641423	9.39992e-06		900	10	-0.00487286	0.00858544	0.00115034	1.14e-05		900	10	0.00404916	0.0168095	0.0102807	1.06e-05		900	10	0.042924	0.0668266	0.0547197	3.68e-05		900	10	0.0969837	0.126096	0.111815	5.82e-05		900	10	0.189048	0.226723	0.208594	9.44e-05		900	10	0.374472	0.425671	0.399683	0.000168
900	20	-0.00335587	0.00224022	-0.00048647	2.15999e-06		900	20	-0.00201888	0.00427436	0.00108251	2.82e-06		900	20	0.00644397	0.0141709	0.0101583	3.66e-06		900	20	0.046693	0.0631474	0.0546701	1.71e-05		900	20	0.0990826	0.12394	0.111848	3.9e-05		900	20	0.191367	0.226182	0.208471	7.93e-05		900	20	0.374581	0.426008	0.400618	0.000163
900	50	-0.00161093	0.000520847	-0.000532792	2.93386e-07		900	50	-0.000154	0.00258122	0.00113958	5.04e-07		900	50	0.00827202	0.0123894	0.0102373	1.07e-06		900	50	0.0486421	0.0615494	0.0547601	1.02e-05		900	50	0.101246	0.121655	0.111779	2.93e-05		900	50	0.19283	0.225658	0.209294	7.31e-05		900	50	0.374806	0.422849	0.399594	0.00015
1000	2	-0.0278912	0.0273187	-0.000923008	0.000266926		1000	2	-0.0335756	0.0413333	0.00212995	0.000381		1000	2	-0.0206366	0.0440882	0.00951169	0.000279		1000	2	0.0166963	0.0964397	0.054984	0.000451		1000	2	0.0714044	0.155387	0.11164	0.000467		1000	2	0.171939	0.247958	0.20875	0.000375		1000	2	0.364095	0.437186	0.399683	0.000355
1000	4	-0.0141614	0.0125066	-0.000276208	5.51516e-05		1000	4	-0.0156924	0.018509	0.000636	7.16e-05		1000	4	-0.00402289	0.0258241	0.00991449	5.75e-05		1000	4	0.0352238	0.0779203	0.054809	0.000117		1000	4	0.0881356	0.136423	0.111881	0.000156		1000	4	0.184362	0.233013	0.209286	0.00015		1000	4	0.371071	0.427141	0.399671	0.000217
1000	6	-0.012987	0.00788764	-0.000503004	2.33381e-05		1000	6	-0.00907944	0.0131458	0.000961	3.13e-05		1000	6	0.000357	0.0204622	0.0102687	2.64e-05		1000	6	0.0394254	0.0714859	0.0547194	6.52e-05		1000	6	0.0934536	0.130683	0.11182	8.46e-05		1000	6	0.18677	0.229743	0.208402	0.000118		1000	6	0.373905	0.42699	0.400392	0.000181
1000	10	-0.00648756	0.00508933	-0.000291482	8.59991e-06		1000	10	-0.00453183	0.0076898	0.00106335	1.03e-05		1000	10	0.00386791	0.0168024	0.00997804	1.01e-05		1000	10	0.0446352	0.0659443	0.0546268	3.1e-05		1000	10	0.0966148	0.126936	0.111506	5.73e-05		1000	10	0.190168	0.227621	0.208381	9.09e-05		1000	10	0.374917	0.425586	0.399793	0.00017
1000	20	-0.00329369	0.00212368	-0.000444358	1.95665e-06		1000	20	-0.00195029	0.00435896	0.00112224	2.59e-06		1000	20	0.00686744	0.013835	0.0102076	3.26e-06		1000	20	0.0473927	0.0629333	0.0549078	1.59e-05		1000	20	0.101429	0.124157	0.112129	3.54e-05		1000	20	0.192386	0.225301	0.208654	7.04e-05		1000	20	0.376437	0.42281	0.399857	0.000143
1000	50	-0.00156762	0.00054436	-0.00050329	2.90219e-07		1000	50	-7.98e-05	0.00247337	0.0011393	4.5e-07		1000	50	0.00835685	0.0122627	0.0102244	1.05e-06		1000	50	0.0490772	0.060846	0.0547917	9.54e-06		1000	50	0.102824	0.121652	0.11203	2.37e-05		1000	50	0.195711	0.225216	0.209602	5.76e-05		1000	50	0.377787	0.422797	0.399528	0.000132
2000	2	-0.0196078	0.0200267	-0.000597768	0.000165538		2000	2	-0.0261869	0.0346801	0.000814	0.000242		2000	2	-0.013383	0.0397727	0.0108221	0.000192		2000	2	0.0232558	0.0873883	0.0547888	0.000276		2000	2	0.0770584	0.145705	0.110644	0.000307		2000	2	0.181189	0.23921	0.20863	0.000223		2000	2	0.372887	0.429895	0.40024	0.000201
2000	4	-0.0115477	0.00818633	-0.000761759	3.79511e-05		2000	4	-0.0115838	0.0156634	0.00130964	4.86e-05		2000	4	-0.00115942	0.0232691	0.0103339	3.73e-05		2000	4	0.0387141	0.073429	0.0546881	7.49e-05		2000	4	0.0930358	0.131155	0.112018	8.77e-05		2000	4	0.191386	0.22638	0.208745	8.07e-05		2000	4	0.380113	0.419439	0.399839	9.27e-05
2000	6	-0.0090779	0.00601746	-0.000359361	1.28963e-05		2000	6	-0.00673082	0.0109391	0.00119328	2e-05		2000	6	0.00283476	0.0183714	0.0101378	1.5e-05		2000	6	0.0429413	0.0695694	0.0552249	4.57e-05		2000	6	0.0980065	0.126615	0.111672	5.35e-05		2000	6	0.193782	0.222672	0.208481	5.46e-05		2000	6	0.382037	0.418541	0.399477	8.39e-05
2000	10	-0.00618814	0.00337528	-0.000642511	5.38917e-06		2000	10	-0.00353852	0.00695104	0.00125731	7.06e-06		2000	10	0.00559996	0.0148639	0.0100883	5.81e-06		2000	10	0.0458886	0.063986	0.0548039	2.15e-05		2000	10	0.101917	0.123753	0.112011	3.17e-05		2000	10	0.196194	0.221172	0.20845	4.06e-05		2000	10	0.382855	0.415582	0.399715	7.01e-05
2000	20	-0.00290855	0.00148342	-0.000473673	1.24491e-06		2000	20	-0.00144585	0.00386772	0.00112451	1.8e-06		2000	20	0.00768959	0.0129648	0.0101891	1.77e-06		2000	20	0.0488436	0.0612743	0.0547012	9.81e-06		2000	20	0.103464	0.120074	0.112038	1.83e-05		2000	20	0.196968	0.220416	0.208622	3.35e-05		2000	20	0.384009	0.415701	0.399692	6.87e-05
2000	50	-0.00138701	0.00035999	-0.000487155	1.90245e-07		2000	50	0.000112	0.00217839	0.00114961	2.82e-07		2000	50	0.0088298	0.0116881	0.0102462	5.26e-07		2000	50	0.0506764	0.0592341	0.0548773	4.95e-06		2000	50	0.10535	0.119264	0.112166	1.19e-05		2000	50	0.198699	0.219266	0.208742	2.8e-05		2000	50	0.386013	0.415267	0.400167	5.97e-05
3000	2	-0.0155871	0.0155359	-0.000361102	8.38978e-05		3000	2	-0.0238014	0.0278707	0.00143292	0.000201		3000	2	-0.00988279	0.031006	0.00993577	0.000123		3000	2	0.02529	0.0873246	0.0546754	0.000253		3000	2	0.0825248	0.144239	0.112378	0.000269		3000	2	0.188386	0.229962	0.208454	0.000115		3000	2	0.38037	0.425253	0.400835	0.000124
3000	4	-0.00825455	0.00717393	-0.000504927	3.13078e-05		3000	4	-0.00923864	0.0153881	0.00127648	3.99e-05		3000	4	0.00141989	0.0212306	0.0101574	2.45e-05		3000	4	0.0401855	0.0702564	0.0547912	6.05e-05		3000	4	0.0958431	0.128936	0.112027	7.01e-05		3000	4	0.194238	0.225335	0.208885	5.96e-05		3000	4	0.385084	0.415485	0.399943	6.46e-05
3000	6	-0.0128257	0.00460083	-0.000459893	1.29809e-05		3000	6	-0.00655196	0.00955683	0.00097	1.63e-05		3000	6	0.00378812	0.0178859	0.010335	1.18e-05		3000	6	0.0442112	0.0663896	0.0548043	3.35e-05		3000	6	0.0998592	0.124555	0.111716	4.4e-05		3000	6	0.197779	0.219781	0.20877	3.5e-05		3000	6	0.385192	0.414817	0.399818	5.25e-05
3000	10	-0.00570689	0.00280785	-0.000451048	4.60393e-06		3000	10	-0.00364075	0.00642435	0.00106502	5.94e-06		3000	10	0.00649321	0.0146266	0.0103066	4.26e-06		3000	10	0.0471968	0.0632722	0.0548078	1.71e-05		3000	10	0.102679	0.121902	0.112212	2.31e-05		3000	10	0.19864	0.219058	0.208695	2.59e-05		3000	10	0.387598	0.412684	0.400519	4.28e-05
3000	20	-0.0027139	0.0012236	-0.000531965	1.0735e-06		3000	20	-0.000939	0.00351184	0.00113374	1.29e-06		3000	20	0.00803508	0.0125826	0.0102318	1.34e-06		3000	20	0.0496368	0.0604846	0.0548589	7.91e-06		3000	20	0.105172	0.118893	0.11187	1.26e-05		3000	20	0.20035	0.218094	0.209036	2.02e-05		3000	20	0.387687	0.413358	0.400341	3.94e-05
3000	50	-0.00131909	0.000227602	-0.000513537	1.60939e-07		3000	50	0.0002	0.00217461	0.00113052	2.46e-07		3000	50	0.0090516	0.0114709	0.0102165	3.84e-07		3000	50	0.0511599	0.0586892	0.0548939	3.67e-06		3000	50	0.106391	0.117628	0.112031	8.16e-06		3000	50	0.201309	0.216368	0.208855	1.6e-05		3000	50	0.388531	0.411545	0.400203	3.58e-05
4000	2	-0.015746	0.0147934	-0.000975192	0.000195265		4000	2	-0.0217011	0.027381	0.00179621	0.000205		4000	2	-0.00621118	0.0298558	0.0101277	9.83e-05		4000	2	0.0285521	0.0893798	0.0558034	0.000264		4000	2	0.085159	0.139794	0.111897	0.000204		4000	2	0.188986	0.228521	0.208451	0.00011		4000	2	0.380812	0.419242	0.399806	9.84e-05
4000	4	-0.00712073	0.00646721	-0.000471453	2.73332e-05		4000	4	-0.00961143	0.0147042	0.00103561	3.55e-05		4000	4	0.00146567	0.0215633	0.0103275	2.38e-05		4000	4	0.0418016	0.0717661	0.0547417	5.84e-05		4000	4	0.0972958	0.128455	0.111745	6.67e-05		4000	4	0.196318	0.221193	0.208926	3.77e-05		4000	4	0.388355	0.413981	0.400383	4.39e-05
4000	6	-0.0136859	0.00420466	-0.000616364	1.24813e-05		4000	6	-0.00517933	0.00956495	0.00124602	1.42e-05		4000	6	0.0043639	0.0173196	0.0103506	1.06e-05		4000	6	0.0445162	0.0647821	0.0548821	2.85e-05		4000	6	0.10083	0.125057	0.112123	3.71e-05		4000	6	0.198722	0.219165	0.209029	2.8e-05		4000	6	0.387878	0.411826	0.399671	3.56e-05
4000	10	-0.00592656	0.00235914	-0.000476531	3.71358e-06		4000	10	-0.00320864	0.00625823	0.00120971	5.62e-06		4000	10	0.00675504	0.0143668	0.0103104	3.73e-06		4000	10	0.0481674	0.0626796	0.0550873	1.41e-05		4000	10	0.104466	0.120619	0.112108	1.86e-05		4000	10	0.200804	0.217713	0.208824	1.8e-05		4000	10	0.389799	0.409449	0.399794	2.65e-05
4000	20	-0.00287562	0.00104024	-0.000494791	9.97061e-07		4000	20	-0.000825	0.00369549	0.00114124	1.3e-06		4000	20	0.00822929	0.0125302	0.0101845	1.14e-06		4000	20	0.050336	0.0605756	0.0551112	6.55e-06		4000	20	0.105788	0.117912	0.111847	9.53e-06		4000	20	0.20195	0.216106	0.208906	1.33e-05		4000	20	0.390506	0.410416	0.400195	2.63e-05
4000	50	-0.00127629	0.000169503	-0.000500354	1.35177e-07		4000	50	0.000266	0.00207565	0.00113766	2.04e-07		4000	50	0.00927318	0.0113598	0.0102453	2.87e-07		4000	50	0.0517581	0.0581228	0.0549145	2.64e-06		4000	50	0.107428	0.116659	0.111963	5.73e-06		4000	50	0.202665	0.215288	0.208941	1.09e-05		4000	50	0.391427	0.409313	0.400107	2.22e-05
5000	2	-0.0132225	0.0127613	-0.000559986	9.92297e-05		5000	2	-0.0206502	0.0256028	0.0013018	0.00017		5000	2	-0.00699876	0.0303811	0.010422	0.000106		5000	2	0.0272922	0.0840302	0.0540113	0.000218		5000	2	0.0851351	0.140889	0.111607	0.000208		5000	2	0.192162	0.229677	0.209471	0.000113		5000	2	0.383523	0.417878	0.400175	8.37e-05
5000	4	-0.00562413	0.00574722	-0.000380136	1.89631e-05		5000	4	-0.00862538	0.0139993	0.00128897	3.35e-05		5000	4	0.00246015	0.0206007	0.0102003	2.1e-05		5000	4	0.0426044	0.0712211	0.0550588	5.45e-05		5000	4	0.0975871	0.127886	0.111731	5.8e-05		5000	4	0.197773	0.220632	0.208769	3.27e-05		5000	4	0.388405	0.412698	0.400242	3.42e-05
5000	6	-0.0140713	0.0034743	-0.000589092	1.14113e-05		5000	6	-0.0056743	0.00918863	0.00122681	1.48e-05		5000	6	0.00515351	0.01609	0.0103256	8.64e-06		5000	6	0.0455672	0.065626	0.0549655	2.72e-05		5000	6	0.102322	0.12296	0.111856	2.73e-05		5000	6	0.199818	0.217688	0.208891	2.14e-05		5000	6	0.389541	0.409925	0.400125	2.69e-05
5000	10	-0.00575807	0.00202117	-0.000504089	3.70286e-06		5000	10	-0.00271701	0.00556216	0.00109218	4.57e-06		5000	10	0.00683995	0.0143719	0.0102843	3.41e-06		5000	10	0.0481175	0.0623861	0.0548675	1.33e-05		5000	10	0.104638	0.120514	0.111948	1.7e-05		5000	10	0.201347	0.216327	0.208856	1.46e-05		5000	10	0.39137	0.409347	0.400116	2.05e-05
5000	20	-0.00265584	0.000960692	-0.000517964	8.48393e-07		5000	20	-0.000713	0.00335734	0.00115577	1.14e-06		5000	20	0.00848683	0.0121622	0.0102309	9.3e-07		5000	20	0.0503888	0.059673	0.0549141	5.63e-06		5000	20	0.106032	0.117664	0.111825	8.74e-06		5000	20	0.203183	0.214553	0.208677	9.17e-06		5000	20	0.392532	0.408617	0.400365	1.75e-05
5000	50	-0.00131117	0.00013796	-0.000510843	1.32832e-07		5000	50	0.000344	0.00199557	0.00112745	1.91e-07		5000	50	0.00932306	0.01124	0.0102686	2.36e-07		5000	50	0.0519089	0.057939	0.0548554	2.33e-06		5000	50	0.107975	0.11587	0.111961	4.24e-06		5000	50	0.203652	0.214403	0.208858	7.44e-06		5000	50	0.392427	0.40779	0.400006	1.62e-05
Sample sizes differ: pop1 constant sample size of 4
# loci	# individuals	lower CI	upper CI	average Fst	variation		# loci	# individuals	lower CI	upper CI	average Fst	variation		# loci	# individuals	lower CI	upper CI	average Fst	variation		# loci	# individuals	lower CI	upper CI	average Fst	variation		# loci	# individuals	lower CI	upper CI	average Fst	variation		# loci	# individuals	lower CI	upper CI	average Fst	variation		# loci	# individuals	lower CI	upper CI	average Fst	variation
10	2	-0.190476	0.216931	-0.00533026	0.0108493		10	2	-0.202186	0.222222	6.07e-05	0.0125402		10	2	-0.194444	0.248826	0.0127999	0.0122142		10	2	-0.205882	0.308642	0.0447061	0.0172213		10	2	-0.126984	0.385417	0.119382	0.0177937		10	2	-0.120567	0.478788	0.181242	0.0238284		10	2	-0.0350877	0.661836	0.337974	0.0328932
10	4	-0.100917	0.133333	-0.00262122	0.00364524		10	4	-0.112861	0.149206	-0.000365	0.00455063		10	4	-0.108772	0.154762	0.00724225	0.0046821		10	4	-0.0967742	0.221411	0.0474317	0.00670963		10	4	-0.0566038	0.341463	0.124001	0.0102251		10	4	-0.025641	0.451943	0.18329	0.0154017		10	4	0.047619	0.64794	0.35223	0.0238193
10	6	-0.0857143	0.107547	-0.00077573	0.0025093		10	6	-0.095	0.131915	0.000517	0.00338449		10	6	-0.0828025	0.135912	0.00704603	0.00316771		10	6	-0.0660194	0.194783	0.0465424	0.004733		10	6	-0.0368421	0.338144	0.130772	0.00927956		10	6	-0.00591716	0.404301	0.185116	0.0118982		10	6	0.0531646	0.630622	0.352088	0.0227023
10	10	-0.0699588	0.0917874	-0.00272251	0.00175322		10	10	-0.0824623	0.114594	-0.00110832	0.00257542		10	10	-0.0743405	0.109615	0.00467646	0.00220354		10	10	-0.0576132	0.197635	0.0468147	0.00424565		10	10	-0.0219391	0.311873	0.126708	0.00760731		10	10	-0.00434513	0.407605	0.181098	0.0115964		10	10	0.0829103	0.614189	0.345264	0.0190417
10	20	-0.0658063	0.0799956	-0.0029412	0.00139547		10	20	-0.0693293	0.0897424	0.000706	0.00177985		10	20	-0.0607182	0.104997	0.0110609	0.00199689		10	20	-0.053659	0.173533	0.0447921	0.00364328		10	20	-0.016835	0.308256	0.123642	0.00684534		10	20	0.0112217	0.41917	0.185649	0.0104609		10	20	0.077508	0.606607	0.340489	0.018967
10	50	-0.0571881	0.085754	-0.000889171	0.00124298		10	50	-0.0647695	0.0872475	0.00121102	0.00149266		10	50	-0.0586158	0.105587	0.00866355	0.0017619		10	50	-0.0508247	0.179131	0.0454923	0.00336209		10	50	0.00219368	0.299334	0.132252	0.00591351		10	50	0.0110745	0.394454	0.184738	0.00985012		10	50	0.082704	0.604086	0.356433	0.0185461
20	2	-0.142857	0.150327	0.000481477	0.00551023		20	2	-0.159664	0.169231	-0.00215403	0.00694768		20	2	-0.141975	0.183575	0.00810237	0.00683535		20	2	-0.129129	0.239437	0.0508049	0.00913557		20	2	-0.0744337	0.321101	0.120658	0.0103958		20	2	-0.02	0.399527	0.187235	0.011885		20	2	0.101695	0.610706	0.375533	0.0159589
20	4	-0.0778816	0.0954064	-0.000383271	0.00196718		20	4	-0.088685	0.10757	0.000729	0.0025486		20	4	-0.0776256	0.108734	0.00953129	0.0022756		20	4	-0.0550725	0.189448	0.049796	0.00385966		20	4	-0.0162162	0.271833	0.117788	0.00549444		20	4	0.0335097	0.361502	0.191247	0.007236		20	4	0.155727	0.581509	0.376899	0.0121125
20	6	-0.0655827	0.0774194	-0.00271481	0.00139204		20	6	-0.0727273	0.0909091	-0.00015	0.0017243		20	6	-0.0630631	0.0946237	0.00764704	0.00168066		20	6	-0.0367347	0.162205	0.0517978	0.00286232		20	6	0.00118343	0.255684	0.12132	0.00458003		20	6	0.0371681	0.366382	0.200518	0.0068229		20	6	0.172509	0.581935	0.374056	0.0106889
20	10	-0.0540741	0.0709029	-0.000131721	0.000992576		20	10	-0.059087	0.076301	-0.000268	0.00119533		20	10	-0.0522992	0.0950265	0.0110768	0.00133783		20	10	-0.0295508	0.149185	0.0522452	0.00220225		20	10	0.00876722	0.261605	0.119457	0.003916		20	10	0.0444444	0.369596	0.197736	0.00628709		20	10	0.176876	0.557013	0.375812	0.00950002
20	20	-0.0486534	0.0639196	0.000213818	0.000783154		20	20	-0.0520829	0.0701631	0.000676	0.000986		20	20	-0.045063	0.0821002	0.00971327	0.000996		20	20	-0.0245614	0.145556	0.0524349	0.00190857		20	20	0.0235489	0.24126	0.121249	0.00311816		20	20	0.0661767	0.341886	0.197243	0.00507798		20	20	0.194923	0.554334	0.376487	0.00900736
20	50	-0.0456734	0.0545438	-0.00126542	0.000643978		20	50	-0.0488225	0.0636063	0.00210611	0.000828		20	50	-0.0401679	0.0728435	0.00929446	0.000832		20	50	-0.0232238	0.139753	0.0513301	0.00167473		20	50	0.0238067	0.242556	0.122303	0.00306072		20	50	0.0623198	0.346016	0.195279	0.00507791		20	50	0.1858	0.560603	0.375097	0.00933293
30	2	-0.111111	0.118166	0.00112453	0.00367636		30	2	-0.131183	0.131532	0.00035	0.00458832		30	2	-0.112527	0.136289	0.0096889	0.00420079		30	2	-0.082397	0.189189	0.0484132	0.00515797		30	2	-0.0429043	0.277778	0.110531	0.00723875		30	2	0.0282486	0.371069	0.196567	0.00777011		30	2	0.169492	0.568345	0.380776	0.0103368
30	4	-0.068933	0.0771605	-0.00171355	0.00140779		30	4	-0.0722892	0.0887772	0.000872	0.00165074		30	4	-0.0600185	0.101796	0.0114852	0.00161062		30	4	-0.0356779	0.164491	0.05461	0.0025179		30	4	0.00726895	0.241192	0.11619	0.00350845		30	4	0.0600522	0.342416	0.201405	0.00509518		30	4	0.216573	0.541446	0.381923	0.00733248
30	6	-0.0537718	0.0648557	-0.00284055	0.00090613		30	6	-0.0607076	0.0735152	0.000352	0.00107835		30	6	-0.0521561	0.078169	0.00888049	0.00108755		30	6	-0.028692	0.144464	0.0524512	0.00198796		30	6	0.0174688	0.227083	0.116196	0.00292096		30	6	0.0751361	0.330693	0.199743	0.004221		30	6	0.212903	0.538363	0.378442	0.00717423
30	10	-0.0468361	0.0500291	-0.00236219	0.00062094		30	10	-0.0506781	0.0644367	0.00135065	0.000821		30	10	-0.0414272	0.0702367	0.00886763	0.000802		30	10	-0.0198327	0.132902	0.0507831	0.00150161		30	10	0.0220734	0.224711	0.11522	0.00261099		30	10	0.0861359	0.319031	0.19806	0.0036769		30	10	0.222222	0.537482	0.381961	0.00641846
30	20	-0.0418535	0.0487052	-0.000192007	0.000506352		30	20	-0.0417248	0.0528306	0.000438	0.000596		30	20	-0.0350113	0.0642176	0.00925717	0.000659		30	20	-0.0136099	0.133304	0.0524338	0.00139783		30	20	0.0303114	0.214555	0.115638	0.00219484		30	20	0.0883121	0.322267	0.200372	0.00376162		30	20	0.217658	0.540831	0.383153	0.00654057
30	50	-0.038287	0.0452653	-0.000630081	0.000466902		30	50	-0.0388179	0.0494927	0.000873	0.000498		30	50	-0.0313621	0.0583881	0.00882653	0.000533		30	50	-0.00832067	0.126827	0.0528063	0.00119204		30	50	0.0323737	0.213748	0.117543	0.00197481		30	50	0.0951451	0.323092	0.202308	0.00330454		30	50	0.226531	0.521951	0.384356	0.00571028
40	2	-0.107246	0.108187	-0.00102309	0.00276226		40	2	-0.123563	0.11828	-0.000811	0.0036177		40	2	-0.0972887	0.128427	0.00977836	0.00324612		40	2	-0.0678211	0.178707	0.0519032	0.0040111		40	2	-0.0178571	0.249663	0.114394	0.00486833		40	2	0.0530973	0.347619	0.205328	0.00599441		40	2	0.225806	0.54993	0.389704	0.0072997
40	4	-0.052476	0.0681818	-0.000132084	0.00099879		40	4	-0.0649161	0.0795699	0.00112032	0.0013139		40	4	-0.0478293	0.0854871	0.0107867	0.0011748		40	4	-0.0260631	0.143451	0.0519311	0.00196672		40	4	0.0143678	0.219316	0.116103	0.00276814		40	4	0.0841487	0.325269	0.201287	0.0035913		40	4	0.242424	0.526552	0.384354	0.00559617
40	6	-0.0468208	0.0537468	-0.00148534	0.000633399		40	6	-0.0504615	0.0654402	0.000937	0.000835		40	6	-0.0439437	0.0734491	0.00856428	0.000882		40	6	-0.0149584	0.127711	0.0527664	0.00140927		40	6	0.0252427	0.212715	0.11393	0.00228309		40	6	0.0928793	0.319035	0.203933	0.00344606		40	6	0.241402	0.520988	0.383256	0.00537427
40	10	-0.0409851	0.0467891	-5.56318e-06	0.000522172		40	10	-0.044196	0.052742	-0.00154155	0.000614		40	10	-0.0350392	0.0683359	0.0106769	0.000654		40	10	-0.00945627	0.125474	0.0526685	0.00117127		40	10	0.0362794	0.207641	0.116752	0.00188659		40	10	0.102022	0.312342	0.202026	0.00304273		40	10	0.246617	0.535775	0.385901	0.00529957
40	20	-0.0349642	0.0417413	0.000259167	0.0003969		40	20	-0.0369731	0.0523435	0.00214975	0.000512		40	20	-0.0309231	0.0600378	0.00983584	0.000522		40	20	-0.00359712	0.11682	0.0526397	0.000963		40	20	0.0432966	0.20362	0.117007	0.00163065		40	20	0.104187	0.311289	0.204281	0.00279096		40	20	0.235436	0.52008	0.384652	0.00510765
40	50	-0.0342766	0.0362541	-0.000894926	0.000325384		40	50	-0.0339641	0.0441789	0.0022028	0.000421		40	50	-0.0279505	0.0522558	0.00916408	0.000409		40	50	7.75e-05	0.114679	0.0521173	0.000853		40	50	0.0422303	0.194173	0.115303	0.00149963		40	50	0.110475	0.314702	0.205806	0.00271671		40	50	0.259117	0.519166	0.388226	0.00460053
50	2	-0.0872162	0.0915033	-0.00352081	0.00203165		50	2	-0.0990991	0.112644	-0.000631	0.00299573		50	2	-0.0865385	0.113402	0.00931732	0.00255671		50	2	-0.0685579	0.165501	0.0498163	0.00353545		50	2	-0.0110701	0.251142	0.11485	0.00420423		50	2	0.0735294	0.338999	0.206755	0.00466428		50	2	0.230274	0.539278	0.387832	0.00641476
50	4	-0.0527497	0.0581462	-0.000462547	0.00078758		50	4	-0.0562181	0.0627519	0.000903	0.000948		50	4	-0.045977	0.0780142	0.010103	0.000975		50	4	-0.0147895	0.13615	0.0522313	0.00152374		50	4	0.0281385	0.210378	0.112822	0.00219732		50	4	0.0968553	0.315762	0.203108	0.00312211		50	4	0.244048	0.51315	0.384588	0.00463613
50	6	-0.0429733	0.0498943	-0.000676817	0.000563667		50	6	-0.0469078	0.0559456	-0.000485	0.000691		50	6	-0.0378378	0.0637931	0.00877757	0.000667		50	6	-0.0135831	0.123711	0.0529926	0.00125164		50	6	0.0334672	0.205526	0.114378	0.00183729		50	6	0.103018	0.303303	0.203886	0.00261176		50	6	0.257783	0.517375	0.390141	0.00433784
50	10	-0.0374652	0.041195	-0.00200503	0.000395969		50	10	-0.0408989	0.050186	0.00175426	0.000513		50	10	-0.0317944	0.0597274	0.010034	0.000563		50	10	-0.00452621	0.116839	0.0528656	0.000997		50	10	0.0362301	0.199762	0.114056	0.00169666		50	10	0.108236	0.297388	0.203416	0.00240426		50	10	0.259977	0.502209	0.385363	0.00372515
50	20	-0.0326768	0.0340572	-0.000772905	0.000288628		50	20	-0.0338226	0.0435856	0.0020662	0.000392		50	20	-0.0259768	0.0542052	0.0105547	0.000414		50	20	0.00469654	0.113425	0.0535368	0.0008		50	20	0.049806	0.189438	0.115058	0.00125606		50	20	0.118116	0.305048	0.206061	0.0022679		50	20	0.26965	0.514943	0.391874	0.0039747
50	50	-0.0304744	0.0300087	-0.000473391	0.000246569		50	50	-0.0316783	0.0373222	0.00156865	0.000327		50	50	-0.0235272	0.0489413	0.00959208	0.000358		50	50	0.00432191	0.108925	0.0528192	0.000678		50	50	0.0444832	0.18919	0.113877	0.00136137		50	50	0.115965	0.301437	0.205718	0.0023019		50	50	0.270167	0.509413	0.388652	0.00354292
60	2	-0.0822511	0.0884354	-0.00222816	0.00202483		60	2	-0.0926457	0.104112	0.000415	0.00248415		60	2	-0.0809674	0.104396	0.0076461	0.00213072		60	2	-0.054902	0.163873	0.0513366	0.00290045		60	2	-9.3e-18	0.2329	0.112022	0.0037361		60	2	0.0808356	0.335038	0.202603	0.00421511		60	2	0.240905	0.51719	0.387671	0.00495561
60	4	-0.0497578	0.0498688	-0.00121411	0.000669747		60	4	-0.0532544	0.0664882	0.00198039	0.000914		60	4	-0.0439716	0.0692226	0.00930242	0.000801		60	4	-0.0126336	0.128748	0.0537731	0.00131517		60	4	0.0257252	0.207865	0.112924	0.00194886		60	4	0.112481	0.320544	0.206663	0.00288439		60	4	0.273273	0.513678	0.392229	0.00373321
60	6	-0.0402344	0.0417969	-0.00186137	0.000415492		60	6	-0.0445361	0.0499033	0.000801	0.000589		60	6	-0.0324045	0.0613787	0.010415	0.00058		60	6	-0.00626781	0.120621	0.0533657	0.0010722		60	6	0.0474766	0.18931	0.114038	0.00142807		60	6	0.110943	0.296303	0.201304	0.00219333		60	6	0.274817	0.505998	0.389843	0.00344228
60	10	-0.0330474	0.0370804	-0.000434157	0.000323857		60	10	-0.0357533	0.0435468	0.000271	0.000404		60	10	-0.0298196	0.0530937	0.00952905	0.000445		60	10	0.000429	0.114687	0.0536216	0.000829		60	10	0.047825	0.187447	0.115305	0.00122539		60	10	0.117863	0.299778	0.205045	0.00200663		60	10	0.280768	0.503115	0.393829	0.00329561
60	20	-0.0314778	0.0331591	-0.000852537	0.000269968		60	20	-0.0306583	0.0400195	0.00113805	0.000331		60	20	-0.024735	0.0467987	0.00985441	0.000355		60	20	0.00635454	0.108558	0.0543043	0.000712		60	20	0.0507808	0.180097	0.114028	0.00110973		60	20	0.12329	0.295207	0.207078	0.00190779		60	20	0.279049	0.500942	0.390815	0.00315348
60	50	-0.0266687	0.0293	-0.000523642	0.000204964		60	50	-0.0303016	0.0366094	0.000827	0.00028		60	50	-0.0211967	0.0470512	0.0101588	0.000274		60	50	0.00989913	0.101663	0.0536344	0.000584		60	50	0.0548969	0.182129	0.11512	0.00100538		60	50	0.127098	0.29084	0.204358	0.0017237		60	50	0.286804	0.499824	0.392166	0.0031049
70	2	-0.0858175	0.0810359	-5.13437e-05	0.00176655		70	2	-0.0890725	0.0955823	0.00332332	0.0022009		70	2	-0.072758	0.0945055	0.00996119	0.00181131		70	2	-0.0384025	0.158059	0.0539092	0.00260559		70	2	0.0085034	0.223765	0.113568	0.00297374		70	2	0.0987654	0.323232	0.204269	0.00339479		70	2	0.262338	0.513966	0.390691	0.00407211
70	4	-0.0454156	0.0430622	-0.00236616	0.000525564		70	4	-0.0464548	0.0597128	0.00242971	0.000698		70	4	-0.0379965	0.0665111	0.0109452	0.000701		70	4	-0.0149254	0.120532	0.0531085	0.0010931		70	4	0.0417128	0.198413	0.114009	0.00155183		70	4	0.111641	0.300916	0.205464	0.00228215		70	4	0.27292	0.497751	0.390529	0.00337156
70	6	-0.0363636	0.0399348	-0.00155035	0.000390786		70	6	-0.0411622	0.0451128	0.000214	0.00048		70	6	-0.0291194	0.0546289	0.0102345	0.000499		70	6	-0.00071	0.116615	0.0545728	0.000873		70	6	0.0444266	0.192344	0.113051	0.00142276		70	6	0.120861	0.283125	0.202903	0.00191304		70	6	0.279858	0.504706	0.390954	0.00321733
70	10	-0.0315009	0.0320712	-0.00140674	0.000256215		70	10	-0.035868	0.0367628	-0.000562	0.000345		70	10	-0.0248688	0.051668	0.0101465	0.000376		70	10	0.00667824	0.109822	0.0537838	0.000699		70	10	0.0507846	0.184818	0.113465	0.0010843		70	10	0.128572	0.29079	0.206824	0.00173378		70	10	0.280529	0.493518	0.390509	0.00281139
70	20	-0.0288416	0.030206	-0.000698855	0.000226342		70	20	-0.0304159	0.0356456	0.00132289	0.000286		70	20	-0.0219332	0.0456592	0.00971298	0.000296		70	20	0.00769655	0.10272	0.0526187	0.000589		70	20	0.0541757	0.177454	0.112243	0.000969		70	20	0.130036	0.284842	0.205491	0.00155314		70	20	0.28025	0.499332	0.39239	0.00284266
70	50	-0.0241283	0.0271227	-0.000644661	0.000178037		70	50	-0.0260413	0.0339907	0.0015956	0.00024		70	50	-0.0165951	0.0432968	0.0104946	0.00024		70	50	0.014216	0.100379	0.054178	0.000483		70	50	0.0603324	0.174097	0.114444	0.000874		70	50	0.128637	0.28977	0.207283	0.00160435		70	50	0.292613	0.497381	0.394431	0.00278269
80	2	-0.075791	0.0772627	-0.00205308	0.00142518		80	2	-0.0879527	0.0877976	-0.000915	0.0018978		80	2	-0.0697032	0.0923185	0.0102394	0.00170959		80	2	-0.0268817	0.146667	0.0537051	0.00205088		80	2	0.0144267	0.215827	0.113793	0.00283395		80	2	0.100529	0.312765	0.203735	0.00277684		80	2	0.27838	0.509025	0.394708	0.0037704
80	4	-0.0382979	0.0429043	-0.000535675	0.000470422		80	4	-0.0477337	0.0507484	0.000367	0.000635		80	4	-0.0336257	0.0616785	0.0105683	0.000597		80	4	-0.00645161	0.121649	0.0536556	0.000985		80	4	0.0458574	0.18746	0.113627	0.00137468		80	4	0.125	0.292375	0.205502	0.00188406		80	4	0.286963	0.490956	0.393685	0.00283505
80	6	-0.0355882	0.0363121	-0.00167243	0.000342101		80	6	-0.0379888	0.0456583	0.0014953	0.000444		80	6	-0.0276374	0.0523711	0.0108364	0.000434		80	6	0.00233036	0.111719	0.0540624	0.000738		80	6	0.0539773	0.179935	0.115399	0.00105339		80	6	0.133333	0.284578	0.205213	0.00156255		80	6	0.283013	0.492298	0.393497	0.00273149
80	10	-0.0294609	0.033645	-0.000631871	0.000254663		80	10	-0.0326797	0.0373858	2.28e-05	0.000331		80	10	-0.0236396	0.0472734	0.00909493	0.000339		80	10	0.0101105	0.10666	0.0537646	0.000607		80	10	0.0575831	0.177033	0.114232	0.000983		80	10	0.133646	0.283273	0.206687	0.00143419		80	10	0.294594	0.489251	0.393211	0.00252102
80	20	-0.0264564	0.0290117	-0.000642117	0.000192426		80	20	-0.0274316	0.0311089	0.000698	0.000233		80	20	-0.0186619	0.0452816	0.0097766	0.000268		80	20	0.0128102	0.100352	0.0536685	0.00051		80	20	0.0572169	0.170242	0.112489	0.000851		80	20	0.134405	0.281452	0.206188	0.0014296		80	20	0.296606	0.484252	0.396067	0.00235546
80	50	-0.0232668	0.0253182	-0.000773384	0.000161005		80	50	-0.025123	0.0305625	0.000945	0.000206		80	50	-0.0181801	0.041622	0.0107974	0.000238		80	50	0.0126743	0.0983757	0.0530234	0.000461		80	50	0.0600704	0.176427	0.112759	0.000795		80	50	0.140381	0.278793	0.207875	0.00132331		80	50	0.296802	0.488663	0.394973	0.00236897
90	2	-0.0721785	0.0688211	-0.000499365	0.00126027		90	2	-0.0708252	0.0787879	0.00106128	0.00149695		90	2	-0.0658263	0.0857488	0.0107647	0.00149034		90	2	-0.0322581	0.139591	0.0535658	0.0019494		90	2	0.0220327	0.214953	0.114501	0.00250333		90	2	0.102657	0.317661	0.205024	0.00297291		90	2	0.280775	0.504065	0.397425	0.00337052
90	4	-0.0388548	0.0407505	-0.00117664	0.000442255		90	4	-0.0420475	0.0488479	-4.66e-05	0.000564		90	4	-0.0345727	0.0560928	0.00882739	0.000495		90	4	-0.00169205	0.114269	0.054471	0.000889		90	4	0.046595	0.182533	0.113752	0.00124831		90	4	0.126735	0.287852	0.20538	0.00169555		90	4	0.293797	0.493414	0.394279	0.00256678
90	6	-0.0326349	0.0350391	-0.000896529	0.000303837		90	6	-0.0381418	0.0421182	0.00123215	0.000406		90	6	-0.0273458	0.053753	0.0107274	0.000394		90	6	0.0056005	0.101816	0.0525756	0.000578		90	6	0.0531611	0.178667	0.113972	0.00103099		90	6	0.130821	0.282555	0.207125	0.001526		90	6	0.29554	0.48504	0.393231	0.0023584
90	10	-0.0296888	0.0317521	-0.000372913	0.000235215		90	10	-0.0316315	0.0336469	0.000764	0.000266		90	10	-0.0203394	0.0496367	0.0108718	0.000302		90	10	0.0111886	0.10306	0.0537198	0.000529		90	10	0.0568878	0.175381	0.114402	0.000935		90	10	0.13639	0.28164	0.206646	0.0013423		90	10	0.306729	0.481086	0.393538	0.00207985
90	20	-0.0232347	0.0282693	0.000303908	0.000169164		90	20	-0.027637	0.0319561	0.00162451	0.000234		90	20	-0.0188231	0.0403412	0.00965115	0.000222		90	20	0.016179	0.0973982	0.0532059	0.000434		90	20	0.0605023	0.172159	0.113541	0.00075		90	20	0.134613	0.274971	0.205704	0.00122122		90	20	0.303045	0.47981	0.393679	0.00205469
90	50	-0.021535	0.0231372	-0.00060028	0.000131792		90	50	-0.0241167	0.027997	0.00111506	0.000172		90	50	-0.017131	0.0402757	0.0104051	0.000202		90	50	0.0145447	0.095113	0.0535571	0.000402		90	50	0.0681216	0.168017	0.113524	0.00067		90	50	0.14131	0.280331	0.206801	0.00119355		90	50	0.308063	0.481633	0.393709	0.00195594
100	2	-0.0681818	0.0718732	-0.00131808	0.00127237		100	2	-0.0785479	0.0778128	-0.000897	0.00155029		100	2	-0.0560087	0.0858496	0.0113053	0.00132223		100	2	-0.0385965	0.139148	0.0518266	0.00183301		100	2	0.0210826	0.209162	0.113547	0.00228072		100	2	0.111868	0.293844	0.203384	0.00227784		100	2	0.290278	0.493548	0.395455	0.00296651
100	4	-0.0374121	0.039657	-0.00116698	0.000398087		100	4	-0.0404984	0.0474614	0.00196315	0.000511		100	4	-0.0345034	0.0568332	0.0100989	0.000525		100	4	-3.82e-18	0.110417	0.0528975	0.000793		100	4	0.0527009	0.179726	0.112187	0.00103224		100	4	0.129252	0.28671	0.205084	0.0015247		100	4	0.302915	0.482036	0.39275	0.00208655
100	6	-0.0300349	0.0327354	-0.000482458	0.000268284		100	6	-0.0337604	0.0425483	0.000993	0.000349		100	6	-0.0244022	0.0463783	0.00967688	0.000347		100	6	0.00677771	0.108293	0.054564	0.000618		100	6	0.0538059	0.169757	0.112532	0.000881		100	6	0.132482	0.281493	0.207533	0.00139433		100	6	0.300124	0.48364	0.393704	0.00212334
100	10	-0.0268097	0.0305612	-0.000382395	0.000215463		100	10	-0.0280666	0.0355659	0.000418	0.000255		100	10	-0.0189093	0.0447417	0.0103359	0.00027		100	10	0.011598	0.103265	0.0544814	0.000528		100	10	0.0561537	0.174773	0.113274	0.000832		100	10	0.137242	0.275614	0.206588	0.00117288		100	10	0.307412	0.477968	0.393361	0.00196518
100	20	-0.0238246	0.0250767	-0.00102541	0.000155542		100	20	-0.0252493	0.0322575	0.00119085	0.000197		100	20	-0.0169522	0.0386122	0.00948205	0.000198		100	20	0.0164238	0.0944974	0.0531554	0.000411		100	20	0.0692904	0.167466	0.114609	0.000664		100	20	0.144415	0.271	0.205183	0.00112254		100	20	0.311973	0.479514	0.397254	0.00181525
100	50	-0.020737	0.0209726	-0.000406621	0.000119941		100	50	-0.0221777	0.0266972	-0.000253	0.000158		100	50	-0.0146409	0.0392619	0.0106764	0.000193		100	50	0.0198779	0.096576	0.054707	0.000384		100	50	0.0615451	0.16598	0.112542	0.000642		100	50	0.141565	0.267194	0.205001	0.00110946		100	50	0.310303	0.474297	0.39464	0.00179961
200	2	-0.0452027	0.0469216	-0.000126495	0.00060106		200	2	-0.0489865	0.0552442	0.000788	0.000739		200	2	-0.0411449	0.0608	0.00912153	0.000671		200	2	-0.00254453	0.113848	0.0529683	0.000932		200	2	0.0436109	0.182656	0.111842	0.00122653		200	2	0.140307	0.277637	0.209398	0.00123941		200	2	0.313519	0.475668	0.394937	0.00162535
200	4	-0.0289551	0.0293422	-0.000195346	0.00021848		200	4	-0.0300926	0.0335982	0.00092	0.000276		200	4	-0.0210526	0.0418209	0.00894493	0.000255		200	4	0.015164	0.0981211	0.0539591	0.000436		200	4	0.0672316	0.163909	0.112369	0.000596		200	4	0.155247	0.263831	0.208417	0.000771		200	4	0.330233	0.461054	0.399439	0.00111377
200	6	-0.0222608	0.024821	-0.000492882	0.000142548		200	6	-0.026361	0.0276941	7.48e-05	0.000186		200	6	-0.0139561	0.0366048	0.0102784	0.000166		200	6	0.0202032	0.093085	0.0543827	0.000322		200	6	0.0710141	0.158035	0.112482	0.000473		200	6	0.155877	0.256453	0.207783	0.00068		200	6	0.33413	0.464147	0.39683	0.00104321
200	10	-0.0205269	0.0198459	-0.000600251	0.000104557		200	10	-0.0205048	0.02666	0.00163022	0.000138		200	10	-0.0101493	0.0332502	0.00950136	0.000122		200	10	0.0249633	0.0891926	0.0546082	0.000266		200	10	0.0750499	0.150546	0.11271	0.00039		200	10	0.161751	0.25895	0.209277	0.000607		200	10	0.336258	0.457176	0.397792	0.00101374
200	20	-0.017106	0.0180829	-0.000690825	8.06708e-05		200	20	-0.0178438	0.0215195	0.00104026	0.000101		200	20	-0.00752561	0.0331838	0.0102773	0.000104		200	20	0.0273746	0.0820757	0.0548101	0.000195		200	20	0.0777385	0.151359	0.112667	0.000352		200	20	0.161848	0.253139	0.207847	0.000559		200	20	0.3358	0.45845	0.398472	0.000964
200	50	-0.0162411	0.0172324	-0.00037236	6.7922e-05		200	50	-0.0159875	0.0210354	0.000844	9.13e-05		200	50	-0.00807329	0.0295313	0.00981024	8.73e-05		200	50	0.0287511	0.0844835	0.0552548	0.000198		200	50	0.0775289	0.15104	0.112016	0.000346		200	50	0.166929	0.253479	0.207974	0.000474		200	50	0.343328	0.452552	0.397478	0.000841
300	2	-0.0417652	0.037246	-0.000337509	0.000403238		300	2	-0.0459174	0.0468479	-0.000448	0.000545		300	2	-0.0306103	0.0546675	0.010372	0.000495		300	2	-1.06e-17	0.11039	0.0547317	0.000735		300	2	0.0592278	0.163347	0.112565	0.000756		300	2	0.153644	0.265742	0.209501	0.000848		300	2	0.333759	0.458874	0.397683	0.00103833
300	4	-0.0261495	0.0218747	-0.00099514	0.00014362		300	4	-0.0253798	0.0293061	0.00180593	0.000193		300	4	-0.0166057	0.0368293	0.00977106	0.000179		300	4	0.0223012	0.0887393	0.0538966	0.00029		300	4	0.0766841	0.154807	0.112486	0.000398		300	4	0.161765	0.253879	0.208601	0.000538		300	4	0.343078	0.45417	0.399136	0.000784
300	6	-0.0224332	0.0192069	-0.00135768	0.000101941		300	6	-0.0203237	0.0248204	0.00105618	0.000125		300	6	-0.0115742	0.0306	0.0100333	0.000124		300	6	0.0257556	0.0858399	0.0547296	0.000232		300	6	0.0763797	0.149632	0.112626	0.000326		300	6	0.164978	0.25085	0.20721	0.000451		300	6	0.347875	0.450347	0.39782	0.000659
300	10	-0.0176841	0.017372	-0.000511539	7.50878e-05		300	10	-0.0177522	0.0223375	0.00105607	9.97e-05		300	10	-0.00685426	0.0303862	0.0100996	9.25e-05		300	10	0.0286657	0.0818068	0.0549811	0.000195		300	10	0.0801691	0.145785	0.11257	0.00026		300	10	0.170534	0.247322	0.2087	0.000393		300	10	0.350186	0.445806	0.397872	0.000615
300	20	-0.014319	0.0140735	-0.000421071	5.30272e-05		300	20	-0.0145552	0.0187187	0.00131517	7.39e-05		300	20	-0.005289	0.0278612	0.0103415	7.07e-05		300	20	0.0315705	0.0773863	0.0542683	0.000139		300	20	0.0817523	0.145492	0.112736	0.00025		300	20	0.171005	0.246407	0.208179	0.000373		300	20	0.34899	0.444706	0.398982	0.000594
300	50	-0.0128252	0.013153	-0.000492798	4.355e-05		300	50	-0.0139989	0.0166768	0.00109965	6.17e-05		300	50	-0.00466247	0.026546	0.00978799	6.12e-05		300	50	0.0319162	0.0770085	0.0544095	0.000136		300	50	0.0844576	0.142345	0.112853	0.000219		300	50	0.173586	0.245767	0.208576	0.000345		300	50	0.350844	0.447629	0.398165	0.000637
400	2	-0.0347075	0.0356641	-0.000244332	0.000315873		400	2	-0.0359437	0.0418733	0.000771	0.00044		400	2	-0.0266492	0.0462701	0.00975229	0.000366		400	2	0.0086488	0.100736	0.0542456	0.000555		400	2	0.0644537	0.163415	0.112501	0.000623		400	2	0.158293	0.25783	0.206802	0.000614		400	2	0.348007	0.454472	0.398918	0.000742
400	4	-0.0208783	0.0212912	-0.000279874	0.000114874		400	4	-0.0208201	0.0260087	0.00169505	0.00015		400	4	-0.0134233	0.0336236	0.00951316	0.000137		400	4	0.0274079	0.0859845	0.0554857	0.000234		400	4	0.0798281	0.149663	0.11274	0.000307		400	4	0.16901	0.245881	0.208614	0.000385		400	4	0.352897	0.445331	0.399898	0.000531
400	6	-0.0185382	0.0152542	-0.00022107	7.47894e-05		400	6	-0.018484	0.0221202	0.00106251	0.000104		400	6	-0.00791672	0.0285151	0.0100049	8.7e-05		400	6	0.028238	0.0821143	0.0545221	0.000171		400	6	0.0815823	0.146906	0.112496	0.000266		400	6	0.171416	0.245839	0.207706	0.000371		400	6	0.35172	0.446696	0.398331	0.000545
400	10	-0.0139783	0.0127565	-0.000468614	4.86336e-05		400	10	-0.0146074	0.0185002	0.000617	7.51e-05		400	10	-0.00461653	0.0288707	0.010481	6.77e-05		400	10	0.03197	0.0796071	0.0549773	0.000147		400	10	0.0850897	0.141647	0.112002	0.000221		400	10	0.175675	0.242519	0.207923	0.000297		400	10	0.352163	0.4409	0.398734	0.000482
400	20	-0.014012	0.0118198	-0.000568693	4.35212e-05		400	20	-0.0133719	0.0175349	0.00104212	6.28e-05		400	20	-0.00315277	0.0255328	0.0100884	5.26e-05		400	20	0.0347602	0.0776619	0.0545443	0.00012		400	20	0.087964	0.142364	0.112922	0.000191		400	20	0.175952	0.242651	0.208456	0.000279		400	20	0.357929	0.442028	0.39908	0.000466
400	50	-0.0118048	0.0108532	-0.000748514	3.31864e-05		400	50	-0.010934	0.0166454	0.0014464	4.93e-05		400	50	-0.00272924	0.0244854	0.0103672	5.08e-05		400	50	0.0328267	0.0757488	0.0546071	0.000118		400	50	0.0881182	0.138694	0.112064	0.000163		400	50	0.177994	0.242032	0.209172	0.000267		400	50	0.355695	0.439204	0.398342	0.000473
500	2	-0.0307214	0.0332219	-0.000265711	0.00027028		500	2	-0.0362694	0.0365359	0.000489	0.000329		500	2	-0.019945	0.0458572	0.0107662	0.000296		500	2	0.0149697	0.0941307	0.0542466	0.000426		500	2	0.0678121	0.158148	0.112009	0.000514		500	2	0.164534	0.255829	0.209089	0.000554		500	2	0.350998	0.445769	0.399681	0.000574
500	4	-0.0195277	0.0177749	-0.000818708	9.28736e-05		500	4	-0.0186131	0.0245147	0.00159954	0.000126		500	4	-0.00916909	0.0310683	0.010341	0.000115		500	4	0.0291731	0.0835982	0.055355	0.000195		500	4	0.0793107	0.147473	0.11205	0.000294		500	4	0.173958	0.243468	0.208217	0.000313		500	4	0.358254	0.439881	0.398784	0.000453
500	6	-0.0170203	0.0145532	-0.000575553	6.44935e-05		500	6	-0.016299	0.019762	0.000745	8.07e-05		500	6	-0.00585009	0.0274649	0.0100481	7.51e-05		500	6	0.0320064	0.0805712	0.0547941	0.000152		500	6	0.0856494	0.142735	0.112001	0.000199		500	6	0.175442	0.240133	0.209005	0.000264		500	6	0.359536	0.440035	0.399311	0.000411
500	10	-0.0132863	0.0129567	-0.000367937	4.45478e-05		500	10	-0.0136202	0.0176029	0.000893	6.13e-05		500	10	-0.00423389	0.0268887	0.0100715	5.75e-05		500	10	0.0350956	0.0757487	0.0549019	0.000107		500	10	0.0877633	0.139734	0.111425	0.000172		500	10	0.177272	0.239791	0.208401	0.000239		500	10	0.360147	0.438469	0.399186	0.000388
500	20	-0.0110077	0.0110452	-0.000489744	3.23114e-05		500	20	-0.0117969	0.0160057	0.000923	4.85e-05		500	20	-0.00279489	0.0239167	0.0104523	4.47e-05		500	20	0.0365001	0.0765036	0.0548398	0.000103		500	20	0.0884186	0.136383	0.112229	0.000152		500	20	0.180523	0.236419	0.208345	0.000204		500	20	0.360086	0.433552	0.398334	0.000345
500	50	-0.0101101	0.0101092	-0.000655544	2.83685e-05		500	50	-0.0103903	0.0149283	0.00115732	4.17e-05		500	50	-0.0009	0.0235089	0.0104833	3.92e-05		500	50	0.03561	0.0731659	0.0545277	8.57e-05		500	50	0.0893178	0.136178	0.112171	0.00014		500	50	0.179318	0.239176	0.208491	0.000215		500	50	0.363371	0.435813	0.399876	0.000346
600	2	-0.0286951	0.0269283	-0.000926085	0.000219945		600	2	-0.0319504	0.0379912	0.00181782	0.000323		600	2	-0.018128	0.0418799	0.0106959	0.00024		600	2	0.0184753	0.094578	0.0552788	0.000376		600	2	0.0689318	0.15535	0.111754	0.000476		600	2	0.170353	0.246803	0.208724	0.000393		600	2	0.35221	0.442144	0.39904	0.000513
600	4	-0.0176268	0.0163294	-0.000568374	8.02929e-05		600	4	-0.019242	0.0230179	0.00128822	0.000107		600	4	-0.00801192	0.0293092	0.0104686	9.24e-05		600	4	0.0307737	0.0807913	0.0541562	0.000167		600	4	0.0850092	0.140007	0.111912	0.000218		600	4	0.177693	0.240126	0.20857	0.00025		600	4	0.361305	0.4382	0.399233	0.00038
600	6	-0.0169017	0.0132164	-0.000813663	5.45361e-05		600	6	-0.0152743	0.0188899	0.00118969	6.92e-05		600	6	-0.00460668	0.0270081	0.0103381	6.5e-05		600	6	0.0330892	0.0776721	0.054592	0.000131		600	6	0.0862238	0.137967	0.11201	0.000184		600	6	0.17932	0.239085	0.208555	0.000228		600	6	0.364998	0.435548	0.399918	0.000315
600	10	-0.0151443	0.0120196	-0.000425349	4.55892e-05		600	10	-0.0120159	0.0172128	0.0012404	5.76e-05		600	10	-0.0025977	0.0242977	0.0102125	4.66e-05		600	10	0.0368169	0.0759764	0.0549546	0.000102		600	10	0.0885704	0.136632	0.112006	0.000147		600	10	0.180675	0.236008	0.208196	0.000198		600	10	0.36603	0.43682	0.400281	0.000309
600	20	-0.0105538	0.00916806	-0.000662698	2.59039e-05		600	20	-0.0110913	0.0145304	0.00108713	4e-05		600	20	-0.00243174	0.0222285	0.0101988	3.93e-05		600	20	0.0375631	0.0720381	0.0546655	7.79e-05		600	20	0.0917226	0.134233	0.111974	0.000119		600	20	0.181623	0.237019	0.209036	0.000188		600	20	0.367077	0.436446	0.400689	0.00033
600	50	-0.00923276	0.00948922	-0.000473191	2.17299e-05		600	50	-0.0103653	0.0139389	0.00110667	3.86e-05		600	50	-0.00113283	0.022557	0.0104192	3.43e-05		600	50	0.0382904	0.0729007	0.0549161	7.78e-05		600	50	0.0906646	0.134649	0.112403	0.000125		600	50	0.183292	0.234795	0.208894	0.000171		600	50	0.367237	0.431419	0.399261	0.00027
700	2	-0.0250349	0.0235608	-0.000513726	0.000177378		700	2	-0.0278723	0.0354437	0.00147794	0.000273		700	2	-0.0173653	0.0385733	0.0104257	0.000209		700	2	0.016642	0.0892634	0.0539209	0.000355		700	2	0.0759462	0.151193	0.112081	0.000364		700	2	0.168205	0.246714	0.207178	0.000378		700	2	0.357517	0.442833	0.3999	0.000437
700	4	-0.0157633	0.0144998	-0.000468815	6.97146e-05		700	4	-0.0176398	0.0223089	0.00124372	0.000104		700	4	-0.00660838	0.0276269	0.0100553	8.16e-05		700	4	0.0305442	0.0796433	0.0552285	0.000153		700	4	0.0859835	0.139505	0.111769	0.000192		700	4	0.178972	0.240438	0.208922	0.000235		700	4	0.364991	0.435448	0.399839	0.000327
700	6	-0.0153821	0.012435	-0.000688953	4.71552e-05		700	6	-0.0136397	0.0185875	0.00178642	6.83e-05		700	6	-0.00365282	0.025799	0.0102942	5.56e-05		700	6	0.0336431	0.0766946	0.0546549	0.00011		700	6	0.0904785	0.135909	0.111759	0.000151		700	6	0.18149	0.237382	0.208938	0.000192		700	6	0.366098	0.429545	0.399041	0.000269
700	10	-0.011444	0.0115306	8.1958e-05	3.46405e-05		700	10	-0.0112154	0.0153506	0.00103147	4.74e-05		700	10	-0.00213901	0.0235016	0.0102798	4.32e-05		700	10	0.0374626	0.0726831	0.0547315	8.57e-05		700	10	0.0893844	0.13326	0.111906	0.000129		700	10	0.182797	0.234553	0.209056	0.000168		700	10	0.368819	0.43259	0.399926	0.000268
700	20	-0.0112441	0.00877719	-0.000589644	2.60073e-05		700	20	-0.0104721	0.0141334	0.000954	3.91e-05		700	20	-0.000424	0.0220695	0.0104117	3.23e-05		700	20	0.0389668	0.0727094	0.0550371	7.71e-05		700	20	0.0913409	0.133936	0.112515	0.000112		700	20	0.184219	0.232724	0.20792	0.000155		700	20	0.367542	0.431645	0.399816	0.000263
700	50	-0.00944762	0.00925465	-0.000553189	2.11712e-05		700	50	-0.00902321	0.0126181	0.00117554	3.18e-05		700	50	0.000549	0.022165	0.0104256	2.84e-05		700	50	0.0396432	0.070845	0.0548255	6.61e-05		700	50	0.0931731	0.134981	0.112356	0.000114		700	50	0.186469	0.233201	0.208782	0.000146		700	50	0.370685	0.430584	0.40007	0.000239
800	2	-0.0261438	0.0238542	-0.000962596	0.000181791		800	2	-0.0270892	0.033973	0.00184037	0.000248		800	2	-0.0162216	0.0361905	0.00958765	0.000186		800	2	0.0201113	0.0874654	0.0552261	0.000315		800	2	0.0777587	0.150034	0.112357	0.000339		800	2	0.170355	0.242694	0.207562	0.000341		800	2	0.360064	0.435897	0.399312	0.000374
800	4	-0.014711	0.0139865	0.000108888	6.33124e-05		800	4	-0.0149057	0.0212964	0.00110017	8.49e-05		800	4	-0.00581313	0.0268351	0.00972289	6.84e-05		800	4	0.0305541	0.0781684	0.0544461	0.000143		800	4	0.0870558	0.137138	0.111829	0.000172		800	4	0.183503	0.237456	0.208907	0.000201		800	4	0.367181	0.433101	0.39946	0.000277
800	6	-0.014616	0.0118111	-0.000351475	4.2414e-05		800	6	-0.013518	0.0168358	0.00114203	5.67e-05		800	6	-0.00273306	0.0256694	0.0101023	5.25e-05		800	6	0.0370682	0.0745038	0.0549432	9.73e-05		800	6	0.0889936	0.137161	0.111935	0.000148		800	6	0.184409	0.233827	0.208801	0.000167		800	6	0.367165	0.429843	0.399418	0.000256
800	10	-0.011038	0.00966142	-6.32639e-05	2.72093e-05		800	10	-0.0109854	0.0138648	0.00103956	4.21e-05		800	10	-0.000954	0.0241501	0.0103816	3.79e-05		800	10	0.0371064	0.0727518	0.0546251	8.36e-05		800	10	0.0918557	0.131898	0.111799	0.000114		800	10	0.185511	0.233153	0.208132	0.000149		800	10	0.369216	0.429331	0.399096	0.000236
800	20	-0.0108778	0.00940431	-0.00074606	2.37859e-05		800	20	-0.0096318	0.0134584	0.00121142	3.43e-05		800	20	0.00082	0.0216926	0.0105955	2.91e-05		800	20	0.0399013	0.0724705	0.0551143	6.91e-05		800	20	0.093264	0.131159	0.111852	9.96e-05		800	20	0.186241	0.232103	0.208309	0.000131		800	20	0.369287	0.429729	0.399428	0.000246
800	50	-0.00808428	0.00750925	-0.000290845	1.56168e-05		800	50	-0.00856474	0.0128662	0.00134657	3.04e-05		800	50	0.00097	0.0212807	0.0102852	2.89e-05		800	50	0.0399005	0.0717026	0.0549788	6.6e-05		800	50	0.0940138	0.132249	0.112435	8.97e-05		800	50	0.186921	0.232001	0.208241	0.000138		800	50	0.370996	0.428039	0.399208	0.000219
900	2	-0.0236608	0.0229621	-0.000750481	0.000158998		900	2	-0.028351	0.0284647	3.63e-05	0.000226		900	2	-0.0147571	0.0373269	0.00987416	0.000191		900	2	0.0221205	0.0915045	0.0550605	0.000307		900	2	0.0772054	0.149468	0.111962	0.000318		900	2	0.174751	0.241203	0.209031	0.000295		900	2	0.364187	0.435639	0.399409	0.000341
900	4	-0.0134145	0.0130969	-0.000225716	5.56141e-05		900	4	-0.0153905	0.0193984	0.0012626	7.58e-05		900	4	-0.00509879	0.027584	0.0100943	6.96e-05		900	4	0.0331934	0.0780674	0.0544696	0.000139		900	4	0.0880005	0.137006	0.111832	0.00017		900	4	0.183111	0.234821	0.208378	0.000175		900	4	0.369153	0.429104	0.4	0.000236
900	6	-0.0137639	0.0112531	-0.000430952	3.73739e-05		900	6	-0.0125422	0.0173643	0.000973	5.69e-05		900	6	-0.00198221	0.0238895	0.0102712	4.35e-05		900	6	0.0360307	0.0735725	0.0546968	9.18e-05		900	6	0.0916677	0.132747	0.111764	0.000111		900	6	0.18513	0.233614	0.208693	0.000154		900	6	0.369104	0.429369	0.400096	0.00022
900	10	-0.011788	0.0106134	-0.000486143	2.99752e-05		900	10	-0.0107254	0.0131659	0.00088	3.78e-05		900	10	-0.000289	0.0222998	0.0100782	3.21e-05		900	10	0.0391241	0.0740184	0.0554849	8.23e-05		900	10	0.0928048	0.132866	0.112093	0.000107		900	10	0.186497	0.230422	0.20845	0.000132		900	10	0.37001	0.426697	0.399301	0.000198
900	20	-0.0101463	0.0079855	-0.000767598	2.08443e-05		900	20	-0.00834	0.0123013	0.00105043	2.94e-05		900	20	0.000696	0.0209599	0.0102751	2.62e-05		900	20	0.0399832	0.0710681	0.0549291	6.31e-05		900	20	0.0944737	0.131135	0.111929	8.49e-05		900	20	0.188352	0.230081	0.208759	0.000114		900	20	0.373113	0.427112	0.399387	0.000195
900	50	-0.00808684	0.00691676	-0.000460249	1.56188e-05		900	50	-0.00807109	0.0122847	0.00127581	2.68e-05		900	50	0.00187371	0.0204735	0.0103709	2.36e-05		900	50	0.0404136	0.0710818	0.054668	5.77e-05		900	50	0.0953716	0.130946	0.111678	8.22e-05		900	50	0.187985	0.229817	0.208648	0.000112		900	50	0.372921	0.42656	0.400315	0.00019
1000	2	-0.0226876	0.0218038	-0.000646865	0.000149921		1000	2	-0.0237932	0.0291391	0.0016709	0.000194		1000	2	-0.0127895	0.0348804	0.0103426	0.000148		1000	2	0.0249725	0.0888588	0.0550887	0.000268		1000	2	0.0790235	0.146333	0.111331	0.000314		1000	2	0.178343	0.240979	0.208603	0.000268		1000	2	0.365997	0.431681	0.40007	0.000275
1000	4	-0.0143142	0.0130608	-0.000267424	5.49431e-05		1000	4	-0.0138254	0.0200287	0.00158709	7.12e-05		1000	4	-0.00418753	0.0260645	0.0101105	5.63e-05		1000	4	0.0337867	0.0772619	0.0550938	0.000124		1000	4	0.0902712	0.135543	0.111977	0.000139		1000	4	0.18602	0.233887	0.208276	0.000149		1000	4	0.372368	0.430231	0.399884	0.000217
1000	6	-0.0146152	0.00963814	-0.000791739	4.10199e-05		1000	6	-0.0118996	0.0158734	0.00122489	5.12e-05		1000	6	-0.00109489	0.0237801	0.0101605	4.14e-05		1000	6	0.0371935	0.0735264	0.0548779	8.66e-05		1000	6	0.0919186	0.133271	0.111974	0.000119		1000	6	0.185756	0.233916	0.209518	0.000144		1000	6	0.372794	0.42893	0.399932	0.000203
1000	10	-0.011191	0.00904821	-0.000494387	2.48441e-05		1000	10	-0.00962973	0.0138347	0.00125497	3.49e-05		1000	10	-3.44e-05	0.0227699	0.0105571	3.48e-05		1000	10	0.0388573	0.0722699	0.054297	6.86e-05		1000	10	0.0941538	0.131182	0.112587	9.44e-05		1000	10	0.18811	0.230994	0.208818	0.00012		1000	10	0.372021	0.425382	0.399344	0.000187
1000	20	-0.00889838	0.00775323	-0.000174802	1.75291e-05		1000	20	-0.00934175	0.0126797	0.00110642	3.16e-05		1000	20	0.00158143	0.0206365	0.0100649	2.36e-05		1000	20	0.0396713	0.069956	0.0545919	6.06e-05		1000	20	0.0941758	0.129948	0.111806	8.73e-05		1000	20	0.188835	0.228249	0.20863	0.000108		1000	20	0.374727	0.425902	0.399731	0.000173
1000	50	-0.00812995	0.00677139	-0.000656331	1.44036e-05		1000	50	-0.0077956	0.0107307	0.00118734	2.19e-05		1000	50	0.00214603	0.0197783	0.0103466	2.08e-05		1000	50	0.0418239	0.0694007	0.0547881	5.27e-05		1000	50	0.0938746	0.130213	0.112023	8.34e-05		1000	50	0.190027	0.229508	0.209028	0.000103		1000	50	0.375245	0.424683	0.399843	0.000166
2000	2	-0.0158567	0.0148098	-0.00049403	8.19431e-05		2000	2	-0.0203011	0.022478	0.000699	0.000132		2000	2	-0.00720983	0.0305042	0.0104092	9.59e-05		2000	2	0.0300602	0.0819771	0.0546597	0.000181		2000	2	0.0855746	0.139028	0.112231	0.000196		2000	2	0.186649	0.23404	0.208739	0.000145		2000	2	0.376622	0.423099	0.399351	0.000144
2000	4	-0.0100596	0.00929205	-0.000242493	3.58752e-05		2000	4	-0.0116712	0.0158798	0.00118256	4.94e-05		2000	4	-0.000987	0.0230783	0.0101704	3.47e-05		2000	4	0.0384908	0.0723047	0.0548651	7.41e-05		2000	4	0.0943618	0.13057	0.112044	8.81e-05		2000	4	0.191809	0.227973	0.209307	8.64e-05		2000	4	0.381188	0.420087	0.400044	9.79e-05
2000	6	-0.00820752	0.00723833	-0.000370873	2.2711e-05		2000	6	-0.00975876	0.0121322	0.000887	3.2e-05		2000	6	0.00139253	0.0199537	0.00997339	2.24e-05		2000	6	0.0408462	0.0712089	0.0546354	5.71e-05		2000	6	0.0961312	0.127534	0.112075	6.95e-05		2000	6	0.192926	0.225824	0.209337	7.17e-05		2000	6	0.382212	0.42029	0.400224	8.8e-05
2000	10	-0.0113404	0.00631887	-0.000575381	1.70461e-05		2000	10	-0.00774582	0.0131996	0.00130537	2.63e-05		2000	10	0.0028712	0.0202492	0.0104565	1.96e-05		2000	10	0.0422821	0.0694192	0.0547719	4.64e-05		2000	10	0.0969861	0.127615	0.111845	5.8e-05		2000	10	0.193612	0.223308	0.20819	6.06e-05		2000	10	0.381196	0.416693	0.399566	8.27e-05
2000	20	-0.00764044	0.0053143	-0.000481946	1.0832e-05		2000	20	-0.00711797	0.0118145	0.00125059	2.15e-05		2000	20	0.00340501	0.0187371	0.0105096	1.49e-05		2000	20	0.043304	0.0679292	0.0549251	3.86e-05		2000	20	0.0988487	0.126551	0.112095	4.95e-05		2000	20	0.194503	0.224018	0.208868	5.66e-05		2000	20	0.382368	0.418192	0.40013	8.46e-05
2000	50	-0.00651164	0.00446042	-0.000754329	7.71394e-06		2000	50	-0.0057531	0.0112976	0.00125232	1.93e-05		2000	50	0.0041362	0.0173206	0.0102408	1.19e-05		2000	50	0.044885	0.0669234	0.0551629	3.24e-05		2000	50	0.0990551	0.125758	0.111653	4.63e-05		2000	50	0.194487	0.223754	0.208709	5.28e-05		2000	50	0.381795	0.417041	0.399268	7.92e-05
3000	2	-0.0130608	0.012261	-0.000851326	9.24302e-05		3000	2	-0.017244	0.0237526	0.00126703	0.000108		3000	2	-0.00387087	0.0251608	0.0104553	6.69e-05		3000	2	0.0318577	0.0790999	0.0541895	0.000158		3000	2	0.0891234	0.134898	0.111242	0.000147		3000	2	0.191432	0.228485	0.208861	0.0001		3000	2	0.380717	0.419594	0.400312	9.84e-05
3000	4	-0.00787133	0.0073668	-0.000553063	2.74175e-05		3000	4	-0.0100247	0.015521	0.00128597	4.1e-05		3000	4	0.00180354	0.0206073	0.0101876	2.32e-05		3000	4	0.0406329	0.0714011	0.0548354	6.26e-05		3000	4	0.095302	0.128371	0.11163	7.47e-05		3000	4	0.193712	0.22336	0.208579	5.46e-05		3000	4	0.384311	0.417949	0.40033	6.91e-05
3000	6	-0.0188196	0.00625498	-0.000752279	2.23332e-05		3000	6	-0.00754143	0.0124257	0.00141592	2.79e-05		3000	6	0.0026442	0.0199354	0.010352	1.89e-05		3000	6	0.043134	0.0697149	0.0546993	4.63e-05		3000	6	0.0984356	0.126759	0.112181	5.53e-05		3000	6	0.195723	0.222416	0.209137	4.34e-05		3000	6	0.384592	0.415318	0.400086	5.98e-05
3000	10	-0.0116386	0.00513894	-0.000328998	1.22833e-05		3000	10	-0.00710571	0.0109257	0.00112408	1.99e-05		3000	10	0.00379181	0.0180203	0.0101008	1.3e-05		3000	10	0.0435662	0.0666912	0.054881	3.72e-05		3000	10	0.0982518	0.125299	0.111747	4.53e-05		3000	10	0.196385	0.221006	0.2086	3.99e-05		3000	10	0.385242	0.414763	0.400251	5.88e-05
3000	20	-0.0074108	0.0042694	-0.000515505	8.47122e-06		3000	20	-0.00569975	0.0099697	0.00140189	1.62e-05		3000	20	0.00416357	0.0177814	0.0101363	1.13e-05		3000	20	0.0442694	0.0661819	0.0550453	3.39e-05		3000	20	0.10122	0.12381	0.11165	3.66e-05		3000	20	0.197966	0.220827	0.208984	3.52e-05		3000	20	0.386855	0.414202	0.399871	4.94e-05
3000	50	-0.00540077	0.00376459	-0.000397789	5.25434e-06		3000	50	-0.00546982	0.00901955	0.00097	1.34e-05		3000	50	0.00454697	0.0178746	0.0102997	1.08e-05		3000	50	0.0442047	0.0661145	0.0545661	2.92e-05		3000	50	0.100668	0.123795	0.112073	3.35e-05		3000	50	0.198046	0.222137	0.208668	3.46e-05		3000	50	0.386337	0.413389	0.400125	4.96e-05
4000	2	-0.0101705	0.0106754	-0.000370286	4.26165e-05		4000	2	-0.015326	0.0207541	0.00143179	9.31e-05		4000	2	-0.00347701	0.0253698	0.00997604	5.5e-05		4000	2	0.0334116	0.0799548	0.0545193	0.000148		4000	2	0.0902808	0.135246	0.112333	0.000158		4000	2	0.192966	0.227223	0.209132	8.88e-05		4000	2	0.385438	0.417095	0.400695	7.5e-05
4000	4	-0.00692164	0.00564876	-0.000435315	2.50377e-05		4000	4	-0.00916475	0.0141717	0.00110225	3.47e-05		4000	4	0.00192101	0.0214879	0.0102625	2.13e-05		4000	4	0.0416329	0.0706612	0.0551133	5.78e-05		4000	4	0.0978783	0.12906	0.111602	6.23e-05		4000	4	0.196998	0.221585	0.208883	4e-05		4000	4	0.387107	0.412426	0.400115	4.3e-05
4000	6	-0.00653368	0.00504511	-0.000444824	1.4032e-05		4000	6	-0.00770793	0.0122608	0.00137497	2.62e-05		4000	6	0.00338771	0.0185536	0.0103408	1.53e-05		4000	6	0.0434223	0.0685241	0.0550261	4.2e-05		4000	6	0.0989269	0.127387	0.111917	4.78e-05		4000	6	0.19764	0.221474	0.209164	3.79e-05		4000	6	0.387037	0.411668	0.399839	3.87e-05
4000	10	-0.0115143	0.00427725	-0.000463464	1.0106e-05		4000	10	-0.00595305	0.0097396	0.000955	1.7e-05		4000	10	0.00418908	0.0178567	0.0102291	1.21e-05		4000	10	0.0444072	0.0680933	0.0552384	3.72e-05		4000	10	0.0991716	0.124397	0.111955	3.86e-05		4000	10	0.197826	0.219972	0.208927	3.07e-05		4000	10	0.387851	0.41241	0.400128	3.83e-05
4000	20	-0.00675161	0.00385202	-0.000448272	6.26558e-06		4000	20	-0.00532804	0.00946728	0.000945	1.32e-05		4000	20	0.00516005	0.0166946	0.010254	1e-05		4000	20	0.0455412	0.0656289	0.0548794	2.7e-05		4000	20	0.100015	0.124305	0.111629	3.26e-05		4000	20	0.198964	0.218916	0.208745	2.59e-05		4000	20	0.388276	0.41131	0.400046	3.46e-05
4000	50	-0.00492929	0.00327706	-0.000479931	4.51022e-06		4000	50	-0.0046141	0.0107107	0.0012593	1.39e-05		4000	50	0.00524718	0.0168188	0.0101655	8.17e-06		4000	50	0.0457701	0.0663131	0.0549143	2.67e-05		4000	50	0.101219	0.123983	0.112083	3.19e-05		4000	50	0.199905	0.21927	0.209248	2.54e-05		4000	50	0.388728	0.410933	0.400057	3.27e-05
5000	2	-0.0094189	0.0100388	-0.000290093	5.33639e-05		5000	2	-0.015873	0.0197198	0.00028	8.99e-05		5000	2	-0.00315228	0.0242994	0.00993728	5.95e-05		5000	2	0.0338111	0.0750144	0.054672	0.000117		5000	2	0.0930459	0.135206	0.11222	0.000134		5000	2	0.193721	0.2257	0.209161	7.3e-05		5000	2	0.386133	0.413676	0.400118	4.68e-05
5000	4	-0.00713385	0.00604702	-0.000662525	2.94326e-05		5000	4	-0.00867628	0.0139042	0.00110438	3.45e-05		5000	4	0.00212877	0.0219062	0.0101956	2.12e-05		5000	4	0.0420252	0.071305	0.0548241	5.67e-05		5000	4	0.0957513	0.127715	0.111314	5.85e-05		5000	4	0.198183	0.219714	0.208709	3.09e-05		5000	4	0.388831	0.410589	0.39997	3.28e-05
5000	6	-0.0186996	0.00461699	-0.000625205	1.75825e-05		5000	6	-0.00743191	0.0118773	0.00128401	2.32e-05		5000	6	0.00346126	0.0182457	0.0101503	1.35e-05		5000	6	0.0431675	0.0692369	0.0551704	4.32e-05		5000	6	0.0996922	0.125795	0.11172	4.5e-05		5000	6	0.198764	0.219463	0.209094	2.79e-05		5000	6	0.390202	0.41116	0.400534	3.02e-05
5000	10	-0.0111922	0.00408531	-0.000397464	9.67782e-06		5000	10	-0.00609673	0.0109555	0.00112751	1.71e-05		5000	10	0.00464288	0.0174056	0.0103405	1.06e-05		5000	10	0.0438894	0.06614	0.054747	2.9e-05		5000	10	0.100751	0.124488	0.111547	3.6e-05		5000	10	0.199906	0.218687	0.208915	2.21e-05		5000	10	0.390899	0.410833	0.400408	2.53e-05
5000	20	-0.00721016	0.00337494	-0.000570027	6.3097e-06		5000	20	-0.00500614	0.0104554	0.00100693	1.5e-05		5000	20	0.00493428	0.0176335	0.0100025	8.91e-06		5000	20	0.0456305	0.0670568	0.0550091	2.91e-05		5000	20	0.101629	0.122908	0.112013	2.96e-05		5000	20	0.199787	0.218515	0.208853	2.14e-05		5000	20	0.389527	0.409756	0.39987	2.5e-05
5000	50	-0.00464991	0.00325638	-0.000459215	4.02932e-06		5000	50	-0.0044255	0.00913303	0.00111676	1.17e-05		5000	50	0.0056194	0.0169583	0.0102249	8.25e-06		5000	50	0.0458149	0.0657801	0.0547444	2.39e-05		5000	50	0.102744	0.12337	0.112027	2.69e-05		5000	50	0.200955	0.218124	0.208917	2.04e-05		5000	50	0.39051	0.409225	0.400135	2.45e-05
Biased allele frequencies: MAF < 0.25
# loci	# individuals	lower CI	upper CI	average Fst	variation		# loci	# individuals	lower CI	upper CI	average Fst	variation		# loci	# individuals	lower CI	upper CI	average Fst	variation		# loci	# individuals	lower CI	upper CI	average Fst	variation		# loci	# individuals	lower CI	upper CI	average Fst	variation		# loci	# individuals	lower CI	upper CI	average Fst	variation		# loci	# individuals	lower CI	upper CI	average Fst	variation
10	2	-0.25	0.294118	-0.00600344	0.0183545		10	2	-0.3	0.285714	-0.0208459	0.0223618		10	2	-0.25	0.3	0.002374	0.0207025		10	2	-0.272727	0.384615	0.0337842	0.0271697		10	2	-0.230769	0.5	0.108913	0.034175		10	2	-0.2	0.5	0.128984	0.0310956		10	2	-0.2	0.555556	0.156704	0.0385886
10	4	-0.100529	0.134752	-0.00165542	0.00380429		10	4	-0.111111	0.149758	-0.00164236	0.00475337		10	4	-0.105263	0.151515	0.00642372	0.00424822		10	4	-0.0973451	0.222222	0.0374947	0.00654359		10	4	-0.0593607	0.346405	0.12481	0.0106959		10	4	-0.045045	0.347826	0.127865	0.0103572		10	4	-0.0416667	0.421687	0.183849	0.0143696
10	6	-0.0675325	0.0903226	-0.00260899	0.00159423		10	6	-0.070852	0.0986425	0.00142264	0.00198174		10	6	-0.0654709	0.1075	0.00659906	0.00196796		10	6	-0.0534884	0.184236	0.0416249	0.00359533		10	6	-0.0164706	0.305263	0.12743	0.00670565		10	6	-0.0139037	0.29697	0.129132	0.00679068		10	6	0.0129032	0.37971	0.187172	0.0091926
10	10	-0.0367271	0.0573606	-0.000993585	0.000570909		10	10	-0.0388128	0.0607453	0.00108801	0.000682		10	10	-0.0347222	0.0779248	0.00910689	0.00085		10	10	-0.0259857	0.151235	0.0397379	0.00182689		10	10	0.0215215	0.266587	0.123964	0.0039321		10	10	0.0126582	0.284135	0.135083	0.00498311		10	10	0.0284757	0.35334	0.192907	0.00713594
10	20	-0.01828	0.0303765	-0.000178868	0.000156234		10	20	-0.0185382	0.0358212	0.00178758	0.000193		10	20	-0.0139319	0.0503536	0.00928987	0.000264		10	20	-0.00369159	0.112487	0.0425092	0.00089		10	20	0.0435201	0.225711	0.125685	0.00229652		10	20	0.0233151	0.269103	0.136177	0.0038053		10	20	0.0486526	0.325988	0.187205	0.00495952
10	50	-0.0068953	0.011322	-0.00012397	2.20927e-05		10	50	-0.00664021	0.0156968	0.00175805	3.37e-05		10	50	-0.00409385	0.0307717	0.00942456	8.21e-05		10	50	0.00776175	0.097481	0.0421401	0.000526		10	50	0.0652332	0.209678	0.127908	0.00139979		10	50	0.044887	0.251969	0.138171	0.00291967		10	50	0.0619491	0.314563	0.187768	0.00426287
20	2	-0.2	0.222222	-0.00132394	0.0105497		20	2	-0.209302	0.230769	-0.00247986	0.0121117		20	2	-0.179487	0.230769	0.00613231	0.0115796		20	2	-0.170732	0.294118	0.047097	0.014149		20	2	-0.142857	0.351351	0.106344	0.0162498		20	2	-0.111111	0.391304	0.140365	0.0168051		20	2	-0.0833333	0.473684	0.198214	0.0212178
20	4	-0.0786517	0.0952381	-0.00274694	0.00193654		20	4	-0.0828283	0.108168	0.00111701	0.00227653		20	4	-0.0722611	0.117647	0.00944015	0.00231234		20	4	-0.0583333	0.180036	0.0448312	0.00365867		20	4	-0.0167866	0.270588	0.112555	0.00528477		20	4	0.00584795	0.300813	0.143251	0.00572209		20	4	0.0560472	0.377778	0.209683	0.00668237
20	6	-0.0532609	0.0680585	-0.000938774	0.000876952		20	6	-0.0567164	0.0694517	0.000135	0.00100724		20	6	-0.0411765	0.079646	0.00952298	0.000946		20	6	-0.0318681	0.146667	0.0467889	0.00196803		20	6	0.0126582	0.225629	0.112644	0.00313078		20	6	0.0232558	0.270671	0.143165	0.00371939		20	6	0.0623656	0.355725	0.210715	0.00557351
20	10	-0.0290747	0.0398286	-0.000453872	0.000297407		20	10	-0.0282066	0.0436347	0.000579	0.000355		20	10	-0.0238985	0.0551181	0.00980527	0.0004		20	10	-0.00549218	0.11413	0.046444	0.000964		20	10	0.0368211	0.208678	0.111922	0.00198255		20	10	0.0576042	0.252315	0.146834	0.00258328		20	10	0.0950081	0.333333	0.212652	0.00381613
20	20	-0.0135964	0.0181252	-0.000466365	6.73091e-05		20	20	-0.0146254	0.0224491	0.00136073	8.91e-05		20	20	-0.0109986	0.0378125	0.00982033	0.000153		20	20	0.00830475	0.0927195	0.0454199	0.000465		20	20	0.0501531	0.187587	0.111694	0.00117715		20	20	0.0658885	0.238146	0.146239	0.00197673		20	20	0.111132	0.311712	0.213352	0.00271582
20	50	-0.00564079	0.00735282	-0.000265224	1.09695e-05		20	50	-0.00524909	0.0111886	0.00124415	1.68e-05		20	50	-0.000739	0.0248805	0.00975175	4.32e-05		20	50	0.0144576	0.0818455	0.0455758	0.00031		20	50	0.0668486	0.174162	0.113859	0.000747		20	50	0.075534	0.227446	0.148385	0.00153033		20	50	0.120165	0.303468	0.213949	0.00222082
30	2	-0.163636	0.166667	-0.00318799	0.00675917		30	2	-0.15625	0.169231	-0.000404	0.00690294		30	2	-0.142857	0.178571	0.00933459	0.00727491		30	2	-0.142857	0.228571	0.03821	0.00878868		30	2	-0.1	0.320755	0.103409	0.0112176		30	2	-0.0454545	0.358974	0.143568	0.0105118		30	2	0	0.428571	0.215104	0.0125678
30	4	-0.0632911	0.0722433	-0.00219368	0.00123736		30	4	-0.0697674	0.0814815	-6.77e-05	0.00155095		30	4	-0.0655738	0.091954	0.00813519	0.001609		30	4	-0.0376569	0.151515	0.0465519	0.00240406		30	4	-0.00156495	0.225071	0.104066	0.00354956		30	4	0.037594	0.275641	0.148981	0.0036146		30	4	0.0737913	0.365079	0.218884	0.00539081
30	6	-0.0393701	0.0481013	-0.000407416	0.000541946		30	6	-0.0467662	0.0567261	-0.000745	0.000703		30	6	-0.033213	0.0714286	0.0111797	0.000705		30	6	-0.0122905	0.122843	0.047588	0.00127362		30	6	0.0291845	0.197872	0.109594	0.00196396		30	6	0.0567901	0.256338	0.15359	0.0025208		30	6	0.105	0.34	0.220342	0.00371848
30	10	-0.0243645	0.0266415	-0.00067579	0.000182225		30	10	-0.0248112	0.0351254	0.00135058	0.000235		30	10	-0.0159965	0.0461062	0.0103017	0.000262		30	10	0.00151172	0.10674	0.0485013	0.000711		30	10	0.0415474	0.183926	0.107401	0.00127982		30	10	0.0737613	0.228336	0.149464	0.00170911		30	10	0.121749	0.318342	0.221293	0.00253503
30	20	-0.0117734	0.0147968	-0.00041729	4.41111e-05		30	20	-0.0116989	0.0185292	0.00135183	6.19e-05		30	20	-0.00576309	0.030758	0.0100455	8.48e-05		30	20	0.0140959	0.0869026	0.0470243	0.000368		30	20	0.0586394	0.167339	0.107265	0.000762		30	20	0.0802421	0.223545	0.150902	0.00134209		30	20	0.1423	0.307973	0.222306	0.00180521
30	50	-0.00483222	0.00501037	-0.000470155	6.56472e-06		30	50	-0.00401564	0.00794173	0.00103039	1.01e-05		30	50	0.00105813	0.0222119	0.00986089	3.01e-05		30	50	0.02323	0.0789327	0.0477491	0.000214		30	50	0.0647092	0.152092	0.106805	0.000511		30	50	0.0969641	0.220173	0.154156	0.00101602		30	50	0.145813	0.299713	0.221387	0.00163348
40	2	-0.146667	0.149425	0.000139067	0.00517704		40	2	-0.153846	0.162791	-0.00103341	0.00632856		40	2	-0.126437	0.170213	0.00939552	0.00553921		40	2	-0.107143	0.211268	0.0436622	0.00696972		40	2	-0.0714286	0.272727	0.096621	0.00769081		40	2	-0.0188679	0.346939	0.153819	0.00856857		40	2	0.025641	0.42029	0.226274	0.0101587
40	4	-0.0576132	0.0702275	-0.000192168	0.000978116		40	4	-0.0608875	0.0727969	-0.000167	0.00113741		40	4	-0.0545877	0.08	0.00874472	0.00118811		40	4	-0.0266667	0.130435	0.0464376	0.00173239		40	4	0.0111857	0.204482	0.101463	0.00253896		40	4	0.0486111	0.262787	0.154836	0.00276585		40	4	0.100478	0.341238	0.222539	0.00371943
40	6	-0.0397864	0.0439024	-0.00194084	0.000468992		40	6	-0.0393162	0.0460719	-0.000156	0.000473		40	6	-0.033795	0.0578125	0.00822689	0.000534		40	6	-0.00427808	0.110843	0.047049	0.00093		40	6	0.0343307	0.183694	0.102684	0.00150737		40	6	0.0686907	0.251076	0.153965	0.00205696		40	6	0.127273	0.329843	0.224713	0.00271232
40	10	-0.0212545	0.0253595	-0.000695209	0.00014393		40	10	-0.0226155	0.0300179	0.000245	0.000174		40	10	-0.0147531	0.0460214	0.0103766	0.00024		40	10	0.00869766	0.0920819	0.0476862	0.000473		40	10	0.0520746	0.162142	0.103963	0.000848		40	10	0.0840074	0.231459	0.154483	0.00145715		40	10	0.135899	0.310969	0.225051	0.00200138
40	20	-0.0106991	0.0114844	-0.000699607	3.20409e-05		40	20	-0.0101714	0.0157024	0.00121165	4.76e-05		40	20	-0.00473326	0.0278764	0.0096263	6.95e-05		40	20	0.0193161	0.0844272	0.0490385	0.000271		40	20	0.059339	0.156136	0.10537	0.000601		40	20	0.0945213	0.21211	0.152898	0.000964		40	20	0.15026	0.296861	0.224436	0.00141046
40	50	-0.00434656	0.00427636	-0.000528716	5.03348e-06		40	50	-0.00358399	0.00680502	0.00120887	7.37e-06		40	50	0.0018595	0.0198756	0.00999179	2.18e-05		40	50	0.0252487	0.0736439	0.0478575	0.000155		40	50	0.0663034	0.149572	0.105975	0.000451		40	50	0.0985183	0.211678	0.153167	0.000865		40	50	0.159709	0.293591	0.228814	0.00117564
50	2	-0.111111	0.126214	-3.71124e-05	0.00370783		50	2	-0.131313	0.142857	-9.59e-05	0.00516755		50	2	-0.115789	0.154639	0.00657906	0.00447292		50	2	-0.0990991	0.195402	0.0465707	0.00558274		50	2	-0.0545455	0.263158	0.0985632	0.00691474		50	2	-0.0144928	0.313131	0.14882	0.00704157		50	2	0.0461538	0.392857	0.221785	0.00796389
50	4	-0.0485762	0.0538574	-0.00129191	0.000700197		50	4	-0.0563607	0.0669676	0.000857	0.000974		50	4	-0.0426357	0.0740741	0.0103512	0.000881		50	4	-0.0230179	0.130719	0.0479788	0.00148258		50	4	0.020934	0.19774	0.102446	0.00205936		50	4	0.0609081	0.251852	0.152503	0.00231694		50	4	0.115646	0.331367	0.226901	0.0031758
50	6	-0.0340426	0.0397503	-0.000786929	0.000374709		50	6	-0.0328767	0.0432122	0.00196001	0.000391		50	6	-0.0261283	0.0542601	0.0108072	0.000434		50	6	-0.0016298	0.110189	0.0474285	0.000798		50	6	0.0350797	0.173462	0.102097	0.00130506		50	6	0.0805195	0.234008	0.153938	0.00158373		50	6	0.14089	0.320879	0.229272	0.00208122
50	10	-0.0192798	0.0221673	-0.000393897	0.000112211		50	10	-0.0200838	0.0282362	0.000975	0.000144		50	10	-0.0135788	0.0384921	0.0098228	0.000173		50	10	0.0121929	0.092219	0.0486363	0.000418		50	10	0.052622	0.162451	0.103041	0.000805		50	10	0.0854373	0.219906	0.152098	0.00117594		50	10	0.155332	0.303572	0.228339	0.00149469
50	20	-0.0095074	0.0106378	-0.000485527	2.63715e-05		50	20	-0.00915082	0.0144484	0.00125329	3.56e-05		50	20	-0.00324399	0.0257019	0.00966983	5.75e-05		50	20	0.0224326	0.079766	0.0487336	0.00022		50	20	0.0630447	0.146622	0.103468	0.000485		50	20	0.102675	0.212766	0.15537	0.000845		50	20	0.163631	0.29375	0.228824	0.0011618
50	50	-0.00393144	0.00395808	-0.000443668	4.2618e-06		50	50	-0.00320878	0.0067186	0.00128788	6.29e-06		50	50	0.00268594	0.0190251	0.0099874	1.7e-05		50	50	0.0291945	0.0725128	0.0484304	0.000123		50	50	0.070211	0.141835	0.102754	0.00033		50	50	0.105406	0.208596	0.155105	0.000679		50	50	0.165102	0.287966	0.227949	0.000969
60	2	-0.109375	0.128205	0.00104581	0.00361282		60	2	-0.114754	0.126761	0.00134648	0.00392093		60	2	-0.100917	0.136	0.00731382	0.00378877		60	2	-0.0877193	0.183333	0.0452904	0.00460792		60	2	-0.0434783	0.239669	0.101257	0.00557987		60	2	0.0103093	0.310345	0.152914	0.00549472		60	2	0.0588235	0.386364	0.225048	0.00673497
60	4	-0.0501193	0.0501089	-0.00181678	0.000632837		60	4	-0.0490842	0.0564972	0.00101284	0.000728		60	4	-0.0412441	0.0708564	0.0100711	0.00086		60	4	-0.0175439	0.119205	0.0488154	0.00118609		60	4	0.0250569	0.187135	0.101805	0.00177807		60	4	0.0696151	0.250176	0.156015	0.00199563		60	4	0.130952	0.323129	0.227452	0.00238275
60	6	-0.0307978	0.0367816	-0.000360442	0.000298584		60	6	-0.0324675	0.0403941	0.000399	0.00035		60	6	-0.0227658	0.0499121	0.0107911	0.000367		60	6	0.00146789	0.100569	0.0485573	0.000659		60	6	0.0454785	0.169067	0.101252	0.0010575		60	6	0.086924	0.225455	0.153826	0.00130963		60	6	0.148178	0.310891	0.230197	0.00176947
60	10	-0.0171403	0.01952	-0.0004466	8.56434e-05		60	10	-0.0175622	0.0263533	0.00139617	0.000126		60	10	-0.0104073	0.0369891	0.00984379	0.000144		60	10	0.0162963	0.0854594	0.047554	0.000304		60	10	0.0529279	0.152704	0.101407	0.000636		60	10	0.0945606	0.221143	0.156525	0.000965		60	10	0.152935	0.29871	0.22856	0.00140068
60	20	-0.00917467	0.00982665	-0.00054384	2.32236e-05		60	20	-0.00822382	0.01228	0.000877	3.03e-05		60	20	-0.00126224	0.0242361	0.009858	4.7e-05		60	20	0.0251368	0.0753433	0.0489084	0.000177		60	20	0.0638152	0.141917	0.101718	0.000394		60	20	0.104404	0.208919	0.155376	0.000713		60	20	0.17016	0.290759	0.231611	0.00100113
60	50	-0.00378545	0.00365325	-0.000564723	3.42649e-06		60	50	-0.00271685	0.00585754	0.00113846	5.11e-06		60	50	0.00363342	0.0191418	0.0100745	1.5e-05		60	50	0.0310906	0.0699228	0.0484685	0.000108		60	50	0.070917	0.137129	0.102131	0.000278		60	50	0.113709	0.200937	0.156753	0.000518		60	50	0.170238	0.285552	0.230142	0.000823
70	2	-0.114094	0.109677	-0.00206901	0.00322082		70	2	-0.102941	0.12	0.00162197	0.00327706		70	2	-0.0987654	0.120567	0.00891037	0.00323396		70	2	-0.0780142	0.170068	0.0473519	0.00394044		70	2	-0.0229008	0.22963	0.0993011	0.00438539		70	2	0.016129	0.300699	0.153351	0.00499573		70	2	0.0754717	0.380952	0.225341	0.00601417
70	4	-0.0456535	0.0479846	-0.00147006	0.000602725		70	4	-0.0463144	0.0573643	0.0016448	0.000702		70	4	-0.0390805	0.0635769	0.00956434	0.000669		70	4	-0.00944669	0.117832	0.0502263	0.00106238		70	4	0.0298103	0.176768	0.100058	0.00140621		70	4	0.0787879	0.228336	0.155002	0.00160588		70	4	0.144928	0.317418	0.230391	0.00202702
70	6	-0.0293839	0.0310722	-0.000354452	0.000238156		70	6	-0.0284211	0.0383686	0.00184258	0.000306		70	6	-0.0229673	0.0467577	0.00919324	0.000303		70	6	0.00532319	0.0940678	0.0485766	0.000507		70	6	0.0444624	0.162325	0.100585	0.000897		70	6	0.0891258	0.223469	0.155284	0.00116592		70	6	0.154667	0.304466	0.231468	0.00147927
70	10	-0.0171815	0.0181761	-0.000782971	7.99125e-05		70	10	-0.0156087	0.0207897	0.000673	8.75e-05		70	10	-0.0102237	0.0324494	0.0098564	0.000118		70	10	0.0169352	0.0875249	0.0497773	0.000307		70	10	0.0602779	0.147908	0.101869	0.000524		70	10	0.1038	0.213525	0.155588	0.000786		70	10	0.169975	0.296755	0.231938	0.00108318
70	20	-0.00764541	0.00852497	-0.000336209	1.77589e-05		70	20	-0.00748099	0.0115629	0.000997	2.32e-05		70	20	-0.000751	0.0233251	0.0101435	3.97e-05		70	20	0.0268634	0.0767039	0.0490603	0.00015		70	20	0.0681335	0.141506	0.101152	0.00035		70	20	0.108654	0.201713	0.155881	0.00059		70	20	0.175522	0.286866	0.231213	0.00081
70	50	-0.00362006	0.00325891	-0.000439613	2.95097e-06		70	50	-0.00261794	0.00543921	0.000996	4.16e-06		70	50	0.00417667	0.0173481	0.0101081	1.14e-05		70	50	0.0325729	0.0698775	0.0495624	8.86e-05		70	50	0.0727336	0.132461	0.10058	0.000238		70	50	0.115936	0.202056	0.156803	0.000484		70	50	0.178607	0.281499	0.231038	0.000678
80	2	-0.0895522	0.0984456	0.00107395	0.00245442		80	2	-0.103896	0.112426	0.000576	0.00312142		80	2	-0.0931677	0.116279	0.00977889	0.00281039		80	2	-0.0638298	0.165714	0.0457085	0.00339554		80	2	-0.0322581	0.223684	0.0952291	0.00419186		80	2	0.0338983	0.2875	0.152387	0.00434499		80	2	0.0927835	0.378378	0.232219	0.00525348
80	4	-0.0407007	0.0465002	-0.000858994	0.000513841		80	4	-0.0417295	0.0523969	0.000455	0.000584		80	4	-0.0365591	0.0618705	0.00957842	0.000634		80	4	-0.0083632	0.111795	0.0486259	0.000917		80	4	0.0321911	0.165932	0.0965352	0.00119381		80	4	0.0878722	0.228889	0.156291	0.00139066		80	4	0.144589	0.322118	0.232635	0.00197829
80	6	-0.0251935	0.0298056	-0.000148278	0.00019974		80	6	-0.0278884	0.0344311	0.00168431	0.000246		80	6	-0.0187861	0.0436285	0.00995066	0.000261		80	6	0.00841121	0.0983957	0.0492888	0.00049		80	6	0.0453152	0.154125	0.0992698	0.000796		80	6	0.0973166	0.216197	0.155454	0.00101556		80	6	0.163709	0.308136	0.232948	0.00131623
80	10	-0.016129	0.0180575	-0.000760688	7.42468e-05		80	10	-0.0168749	0.0211011	0.000843	9.01e-05		80	10	-0.00782623	0.0321823	0.0103205	0.000101		80	10	0.0195106	0.0836013	0.0494358	0.000269		80	10	0.0591764	0.142092	0.0991286	0.000483		80	10	0.105737	0.207309	0.15593	0.000724		80	10	0.168524	0.290886	0.231092	0.00100444
80	20	-0.00835338	0.00846612	-0.000503606	1.81181e-05		80	20	-0.00702873	0.0109886	0.0012548	2.26e-05		80	20	-0.000765	0.0228775	0.0105015	3.71e-05		80	20	0.0281886	0.0746376	0.0498682	0.000143		80	20	0.0695648	0.136139	0.100639	0.000297		80	20	0.113103	0.203949	0.157039	0.000513		80	20	0.181339	0.287731	0.233688	0.000757
80	50	-0.00316651	0.0031973	-0.000454049	2.61526e-06		80	50	-0.00215784	0.00521117	0.00117216	3.67e-06		80	50	0.00468375	0.0168439	0.0100354	9.93e-06		80	50	0.0318695	0.0686468	0.0489116	8.53e-05		80	50	0.0717468	0.128466	0.0998903	0.000209		80	50	0.118949	0.201544	0.156407	0.000423		80	50	0.183594	0.28011	0.232068	0.000605
90	2	-0.083871	0.0918919	0.000859367	0.00212065		90	2	-0.10303	0.108434	0.00101189	0.00275587		90	2	-0.0823529	0.113924	0.00985904	0.00254296		90	2	-0.0520231	0.15847	0.0473132	0.00309687		90	2	-0.0140845	0.2125	0.0969354	0.00346795		90	2	0.0344828	0.281046	0.155221	0.00380324		90	2	0.102041	0.367232	0.233022	0.00472064
90	4	-0.039031	0.0386788	-0.0025384	0.000411654		90	4	-0.0406504	0.048097	0.000703	0.000484		90	4	-0.0319917	0.057168	0.00999783	0.000512		90	4	-0.00291545	0.108696	0.0487133	0.000808		90	4	0.0382848	0.164371	0.0986921	0.00107292		90	4	0.0840384	0.234251	0.154761	0.00135931		90	4	0.151515	0.319287	0.231295	0.0018108
90	6	-0.0259709	0.0280872	-0.000416467	0.000194076		90	6	-0.0246154	0.0347349	0.00201036	0.00022		90	6	-0.0176316	0.0429319	0.0101295	0.000236		90	6	0.00910747	0.094508	0.0481158	0.000472		90	6	0.0478157	0.152852	0.0987584	0.000721		90	6	0.094	0.2218	0.155851	0.000965		90	6	0.168382	0.297537	0.233666	0.00110979
90	10	-0.0153007	0.0150692	-0.000846774	6.22996e-05		90	10	-0.015299	0.0192345	0.000775	8.01e-05		90	10	-0.00907778	0.0306619	0.00985039	9.95e-05		90	10	0.0212445	0.0794791	0.0491217	0.000226		90	10	0.0636704	0.139549	0.099596	0.000398		90	10	0.108108	0.208326	0.157366	0.000629		90	10	0.176785	0.291181	0.231986	0.000892
90	20	-0.00787614	0.00741282	-0.00064296	1.55337e-05		90	20	-0.00689237	0.0110423	0.00112374	2.09e-05		90	20	-0.000358	0.0215247	0.0101418	3.06e-05		90	20	0.0284874	0.0744868	0.0500876	0.000136		90	20	0.0701714	0.130507	0.0992984	0.000257		90	20	0.114615	0.200251	0.156698	0.000488		90	20	0.181888	0.28165	0.233292	0.00067
90	50	-0.00313117	0.00262592	-0.000543931	2.23227e-06		90	50	-0.00227427	0.005171	0.00116677	3.7e-06		90	50	0.00442298	0.0162627	0.00990825	9.45e-06		90	50	0.0335779	0.0679732	0.0494783	7.29e-05		90	50	0.073933	0.126942	0.0994599	0.000173		90	50	0.117434	0.195551	0.156966	0.000413		90	50	0.187019	0.280917	0.234154	0.0006
100	2	-0.0871795	0.092511	-0.000453659	0.00217484		100	2	-0.0947368	0.0926829	-0.0017742	0.00242795		100	2	-0.076087	0.105991	0.0112138	0.00225353		100	2	-0.0497238	0.152941	0.0465016	0.0027255		100	2	-0.00917431	0.213483	0.097709	0.00329784		100	2	0.0409357	0.269663	0.154084	0.00347967		100	2	0.106667	0.353383	0.229125	0.00400055
100	4	-0.0408602	0.0377704	-0.00197702	0.000403871		100	4	-0.0386131	0.0478589	0.00186284	0.0005		100	4	-0.0294728	0.0510949	0.010051	0.000431		100	4	-0.0011919	0.105826	0.0502334	0.000769		100	4	0.0318592	0.162011	0.0984244	0.000988		100	4	0.087846	0.224206	0.156192	0.001146		100	4	0.156284	0.31042	0.231251	0.00162648
100	6	-0.025431	0.0273944	-0.000447991	0.000177158		100	6	-0.0252081	0.028178	0.00021	0.000186		100	6	-0.0163626	0.040897	0.00992129	0.000216		100	6	0.013826	0.0875511	0.0488303	0.000371		100	6	0.0574419	0.147784	0.0994605	0.000575		100	6	0.10371	0.216442	0.157469	0.000845		100	6	0.17018	0.296247	0.233551	0.00109593
100	10	-0.0135367	0.0146751	-0.000253542	5.85517e-05		100	10	-0.0142982	0.019174	0.00105938	6.88e-05		100	10	-0.00608736	0.02838	0.00987109	8.23e-05		100	10	0.0216219	0.0788907	0.0488786	0.000221		100	10	0.0587072	0.136882	0.0975038	0.000371		100	10	0.110309	0.208514	0.157119	0.000607		100	10	0.182894	0.284304	0.233394	0.000734
100	20	-0.00745637	0.00676359	-0.0005641	1.3647e-05		100	20	-0.00662477	0.0102712	0.00116032	1.91e-05		100	20	0.000203	0.0207641	0.0097237	2.8e-05		100	20	0.0291702	0.0705636	0.049044	0.000109		100	20	0.0712343	0.129967	0.0989868	0.000232		100	20	0.118646	0.200179	0.157496	0.000431		100	20	0.185198	0.279635	0.23356	0.000564
100	50	-0.00309845	0.00262172	-0.000525353	2.10738e-06		100	50	-0.00222957	0.00508142	0.00111317	3.51e-06		100	50	0.00455948	0.016067	0.00991635	8.63e-06		100	50	0.0344572	0.0660905	0.0495932	6.68e-05		100	50	0.0750044	0.130477	0.0994337	0.000191		100	50	0.119387	0.192005	0.156835	0.000343		100	50	0.19088	0.279865	0.234363	0.000526
200	2	-0.0649351	0.0597015	-0.000320778	0.00112109		200	2	-0.0675991	0.0692124	-0.000679	0.00118599		200	2	-0.0582278	0.0839002	0.0091954	0.0012282		200	2	-0.0277778	0.125	0.0483321	0.00150558		200	2	0.0194986	0.177665	0.0969501	0.00158277		200	2	0.074184	0.24	0.156242	0.00180081		200	2	0.142857	0.322884	0.234421	0.00225716
200	4	-0.0283899	0.0320799	-0.000125018	0.000228981		200	4	-0.027451	0.0321407	0.00114772	0.000234		200	4	-0.0181378	0.0456227	0.0105576	0.00025		200	4	0.0131437	0.0902984	0.0490384	0.000389		200	4	0.0537938	0.141258	0.0968992	0.000498		200	4	0.108626	0.204999	0.158063	0.000602		200	4	0.182555	0.294118	0.235314	0.000827
200	6	-0.0175943	0.0189684	6.39077e-05	9.07342e-05		200	6	-0.0181018	0.0238655	0.00185826	0.000118		200	6	-0.0101956	0.0320661	0.0101608	0.000113		200	6	0.0246899	0.0786492	0.0501669	0.000197		200	6	0.0636907	0.135309	0.0982026	0.000313		200	6	0.119829	0.198041	0.158128	0.000407		200	6	0.185629	0.283406	0.236392	0.000642
200	10	-0.0113094	0.0111266	-0.000635449	3.13331e-05		200	10	-0.0100279	0.0141454	0.00101147	3.72e-05		200	10	-0.00225595	0.0232454	0.00983281	4.28e-05		200	10	0.0296651	0.0708962	0.0493452	0.000113		200	10	0.0725003	0.12549	0.096962	0.000189		200	10	0.127545	0.191244	0.157878	0.00027		200	10	0.198146	0.274622	0.236057	0.000392
200	20	-0.00533982	0.00505157	-0.000428055	6.90585e-06		200	20	-0.00439678	0.00774571	0.00119333	9.36e-06		200	20	0.00343774	0.0181023	0.0101919	1.42e-05		200	20	0.0361343	0.0662135	0.0500791	5.93e-05		200	20	0.075853	0.119684	0.0971199	0.000123		200	20	0.132268	0.188016	0.158657	0.000205		200	20	0.204545	0.268907	0.236712	0.000263
200	50	-0.00242533	0.00178195	-0.00046522	1.12703e-06		200	50	-0.00123721	0.0038265	0.00113155	1.69e-06		200	50	0.0062084	0.0141158	0.00987854	4.28e-06		200	50	0.0386595	0.0619356	0.0495649	3.54e-05		200	50	0.080243	0.116431	0.0976443	8.15e-05		200	50	0.132678	0.185661	0.158198	0.000182		200	50	0.205841	0.266656	0.237241	0.000245
300	2	-0.0524535	0.0547945	7.10926e-05	0.000749773		300	2	-0.0560579	0.0622155	-0.000185	0.000862		300	2	-0.0444811	0.0662139	0.0076534	0.000811		300	2	-0.0118044	0.116522	0.0490607	0.00100254		300	2	0.0243902	0.162524	0.0958456	0.0011078		300	2	0.0930233	0.227799	0.158134	0.00118405		300	2	0.160804	0.308411	0.234258	0.00146317
300	4	-0.0244464	0.0233918	-0.000244909	0.000148877		300	4	-0.0243137	0.0268167	0.0010782	0.000163		300	4	-0.014626	0.0374065	0.00969253	0.000161		300	4	0.018717	0.0829841	0.049711	0.000288		300	4	0.0589599	0.130877	0.0960975	0.000334		300	4	0.115378	0.19603	0.158346	0.000417		300	4	0.196011	0.282738	0.237092	0.000523
300	6	-0.0159563	0.0161531	-0.000736732	6.70076e-05		300	6	-0.0142857	0.0181818	0.00120821	6.82e-05		300	6	-0.00617849	0.0265519	0.0099761	7.05e-05		300	6	0.0290768	0.0751209	0.0503758	0.000136		300	6	0.0664777	0.124575	0.0961987	0.000215		300	6	0.127536	0.191704	0.158997	0.000269		300	6	0.19989	0.272386	0.236711	0.000363
300	10	-0.0100077	0.00838019	-0.000752659	2.18686e-05		300	10	-0.00832307	0.0120323	0.00133992	2.61e-05		300	10	0.00026	0.0204659	0.00983737	2.77e-05		300	10	0.0338729	0.0667921	0.0496666	7.08e-05		300	10	0.0752125	0.118188	0.0969195	0.000122		300	10	0.132289	0.1888	0.158712	0.000206		300	10	0.206425	0.266667	0.237041	0.000251
300	20	-0.00498516	0.00424142	-0.000560342	5.31066e-06		300	20	-0.00394881	0.00630946	0.000991	6.33e-06		300	20	0.00416616	0.0163009	0.010105	9.38e-06		300	20	0.0379339	0.0612495	0.0496005	3.6e-05		300	20	0.0806791	0.115417	0.0972981	8.19e-05		300	20	0.135721	0.181952	0.158366	0.000135		300	20	0.210044	0.265122	0.237352	0.000193
300	50	-0.0022864	0.0013468	-0.000499229	8.18562e-07		300	50	-0.000824	0.00323558	0.00114863	1.09e-06		300	50	0.00692835	0.013531	0.0100721	2.81e-06		300	50	0.0412645	0.0599815	0.0499316	2.2e-05		300	50	0.083614	0.111816	0.097281	5.72e-05		300	50	0.13793	0.181994	0.158928	0.000123		300	50	0.2124	0.262763	0.237332	0.00016
400	2	-0.044335	0.0420382	-0.00106945	0.000563226		400	2	-0.0485437	0.0513141	0.000712	0.000686		400	2	-0.0345679	0.0591074	0.00837885	0.000566		400	2	-0.00133869	0.1025	0.0485686	0.000738		400	2	0.0403121	0.151515	0.0956729	0.000892		400	2	0.103079	0.223837	0.160006	0.000899		400	2	0.172549	0.303777	0.235713	0.00111802
400	4	-0.0250941	0.0205002	-0.000780273	0.00012239		400	4	-0.020421	0.0237871	0.000791	0.000123		400	4	-0.0111146	0.0339052	0.00997911	0.000134		400	4	0.0252638	0.0809889	0.0497423	0.000186		400	4	0.0646083	0.128912	0.096477	0.000257		400	4	0.127124	0.192859	0.158765	0.000289		400	4	0.2	0.275187	0.236644	0.000352
400	6	-0.0151899	0.013598	-0.000795983	5.04352e-05		400	6	-0.0122867	0.0166065	0.0011866	5.47e-05		400	6	-0.00452489	0.0255122	0.00950183	5.75e-05		400	6	0.031029	0.0698283	0.0499628	9.63e-05		400	6	0.0718015	0.121106	0.0963416	0.000157		400	6	0.130334	0.187923	0.158753	0.000203		400	6	0.204164	0.270211	0.237406	0.000273
400	10	-0.00877635	0.00725226	-0.000677188	1.6064e-05		400	10	-0.00721309	0.00986031	0.00101621	1.95e-05		400	10	0.00114547	0.0192393	0.0101879	2.09e-05		400	10	0.036384	0.0639419	0.0497394	5.29e-05		400	10	0.0789946	0.116737	0.0965427	9.55e-05		400	10	0.13653	0.181827	0.158542	0.000134		400	10	0.209323	0.265876	0.237676	0.000197
400	20	-0.00429753	0.00342861	-0.000499639	3.94179e-06		400	20	-0.00290541	0.00598209	0.00108508	4.79e-06		400	20	0.00490974	0.0153325	0.0100151	7.27e-06		400	20	0.0395173	0.0610492	0.0499071	2.78e-05		400	20	0.0815285	0.112913	0.0967928	6.05e-05		400	20	0.140222	0.179122	0.159603	0.000103		400	20	0.214557	0.260808	0.237429	0.000134
400	50	-0.00190839	0.000995653	-0.000487581	5.58511e-07		400	50	-0.000525	0.00291691	0.00112381	8.22e-07		400	50	0.00726569	0.0131079	0.00999619	2.34e-06		400	50	0.0424527	0.0582727	0.0499655	1.72e-05		400	50	0.0846421	0.108964	0.0965798	3.87e-05		400	50	0.140508	0.176982	0.1582	8.95e-05		400	50	0.216778	0.259341	0.237927	0.000115
500	2	-0.0434783	0.0373444	-0.00101548	0.000497295		500	2	-0.0413574	0.0556622	0.00262889	0.00055		500	2	-0.0321932	0.0553435	0.0103056	0.000505		500	2	0.00547645	0.099897	0.0507579	0.000622		500	2	0.0461192	0.150655	0.0962073	0.000697		500	2	0.106538	0.214623	0.158956	0.000758		500	2	0.183908	0.296588	0.237334	0.000839
500	4	-0.0232874	0.0176627	-0.000809791	0.000103082		500	4	-0.01875	0.0222643	0.00148725	0.000106		500	4	-0.00901866	0.0320435	0.0101754	0.000104		500	4	0.0256277	0.0748875	0.0498799	0.000163		500	4	0.071024	0.125978	0.096884	0.000203		500	4	0.127791	0.189194	0.15897	0.000254		500	4	0.201399	0.271094	0.237533	0.00029
500	6	-0.0129314	0.0115485	-0.00045803	3.96396e-05		500	6	-0.0102906	0.0151705	0.00150573	4.21e-05		500	6	-0.00251256	0.024267	0.0101509	4.41e-05		500	6	0.0323864	0.0690314	0.0496237	8.3e-05		500	6	0.0735493	0.119251	0.0958962	0.00013		500	6	0.132269	0.184903	0.158829	0.000178		500	6	0.2091	0.264985	0.237255	0.000208
500	10	-0.00780432	0.0064136	-0.000428438	1.33478e-05		500	10	-0.00594897	0.00835529	0.00106128	1.38e-05		500	10	0.00268908	0.0183557	0.010181	1.68e-05		500	10	0.0378946	0.0640346	0.0504977	4.36e-05		500	10	0.0808251	0.113233	0.096096	7.06e-05		500	10	0.138377	0.180192	0.158816	0.000111		500	10	0.212361	0.261863	0.237469	0.000158
500	20	-0.00413048	0.00309428	-0.000530448	3.28212e-06		500	20	-0.00272897	0.00534751	0.00107088	4.1e-06		500	20	0.0055621	0.0146637	0.00999355	5.39e-06		500	20	0.0412875	0.0606025	0.0503832	2.37e-05		500	20	0.0828105	0.109965	0.0967353	4.89e-05		500	20	0.141165	0.176773	0.158443	8.58e-05		500	20	0.216122	0.258917	0.23767	0.000119
500	50	-0.00186248	0.000921871	-0.00049529	4.8075e-07		500	50	-0.000393	0.00272724	0.00109493	6.61e-07		500	50	0.00721259	0.0129938	0.00994938	1.96e-06		500	50	0.0429375	0.0586593	0.0501508	1.46e-05		500	50	0.0854629	0.108623	0.0966143	3.54e-05		500	50	0.143751	0.175164	0.158688	6.41e-05		500	50	0.220294	0.25688	0.238144	9.06e-05
600	2	-0.0350877	0.0375313	-0.000846921	0.000444325		600	2	-0.0366748	0.0481728	0.00138603	0.000473		600	2	-0.0287121	0.0521092	0.010205	0.000423		600	2	0.00548446	0.0976744	0.0503664	0.000522		600	2	0.0520034	0.150708	0.0973635	0.000637		600	2	0.109405	0.206501	0.157239	0.000632		600	2	0.183575	0.289805	0.236081	0.000751
600	4	-0.019278	0.016503	-0.000599802	8.48675e-05		600	4	-0.0156155	0.0203126	0.00116418	8.63e-05		600	4	-0.00776484	0.0293185	0.010362	8.63e-05		600	4	0.0281125	0.0746352	0.0504825	0.000144		600	4	0.071845	0.122447	0.096488	0.00018		600	4	0.13042	0.18783	0.15832	0.000216		600	4	0.205567	0.270767	0.238187	0.000264
600	6	-0.0144684	0.0103701	-0.000572459	3.63916e-05		600	6	-0.00912833	0.0130125	0.0010143	3.31e-05		600	6	-0.000631	0.0225014	0.0103124	3.62e-05		600	6	0.0339414	0.0681583	0.0502591	7.34e-05		600	6	0.0771817	0.116636	0.0963217	9.91e-05		600	6	0.136205	0.182533	0.1593	0.00013		600	6	0.212474	0.265869	0.237942	0.000182
600	10	-0.00763639	0.00602139	-0.000577318	1.16455e-05		600	10	-0.00572398	0.00862327	0.000997	1.37e-05		600	10	0.00308358	0.0179269	0.0100206	1.42e-05		600	10	0.0378328	0.0622769	0.049885	3.85e-05		600	10	0.0809308	0.11259	0.0959311	6.47e-05		600	10	0.140876	0.178353	0.159596	8.77e-05		600	10	0.215672	0.259555	0.237926	0.000123
600	20	-0.00372772	0.00298514	-0.000458282	2.86373e-06		600	20	-0.00247017	0.00474177	0.00105043	3.15e-06		600	20	0.00556193	0.0143898	0.0100203	4.83e-06		600	20	0.0422546	0.0596767	0.0502711	1.93e-05		600	20	0.0846627	0.108975	0.0964375	3.9e-05		600	20	0.143572	0.175572	0.15947	6.9e-05		600	20	0.218827	0.256683	0.237764	9.67e-05
600	50	-0.00172726	0.000794043	-0.000493113	4.21425e-07		600	50	-0.000312	0.00282438	0.00114012	6.25e-07		600	50	0.00759569	0.0124306	0.0100117	1.48e-06		600	50	0.0436705	0.0567845	0.0500989	1.11e-05		600	50	0.0856264	0.106239	0.0961548	2.81e-05		600	50	0.145916	0.174294	0.159249	5.21e-05		600	50	0.219997	0.254884	0.23758	8.13e-05
700	2	-0.0336072	0.0362158	0.00039823	0.000385156		700	2	-0.0365399	0.0416069	0.000948	0.000411		700	2	-0.0290163	0.0471204	0.0086453	0.000345		700	2	0.00689655	0.0906516	0.0481015	0.000473		700	2	0.0539924	0.140533	0.09597	0.000518		700	2	0.113656	0.206081	0.158544	0.000545		700	2	0.185404	0.289421	0.237003	0.000665
700	4	-0.0158843	0.0161655	-0.000371093	7.06829e-05		700	4	-0.0159719	0.018197	0.00079	7.91e-05		700	4	-0.00739138	0.0267249	0.00963261	7.3e-05		700	4	0.0286326	0.0725264	0.0496505	0.000119		700	4	0.0733296	0.121023	0.0960096	0.000156		700	4	0.133488	0.186074	0.159039	0.00019		700	4	0.207297	0.266768	0.23795	0.000229
700	6	-0.0121772	0.00958102	-0.00047516	2.96191e-05		700	6	-0.00946071	0.0125433	0.00092	3.29e-05		700	6	-0.0010284	0.0210918	0.00949542	3.29e-05		700	6	0.0348273	0.0656651	0.050519	6.37e-05		700	6	0.0786897	0.116554	0.0967008	8.69e-05		700	6	0.138389	0.17961	0.159016	0.000112		700	6	0.213019	0.262356	0.237509	0.000153
700	10	-0.00750381	0.00569361	-0.000442658	1.08485e-05		700	10	-0.00469669	0.00778692	0.00115122	1.09e-05		700	10	0.00332573	0.0170541	0.00996213	1.29e-05		700	10	0.0397139	0.0616084	0.0498154	3.03e-05		700	10	0.0814074	0.111145	0.0963175	5.69e-05		700	10	0.141315	0.175404	0.159144	7.37e-05		700	10	0.21849	0.258687	0.238254	0.000104
700	20	-0.00364429	0.00264335	-0.000533402	2.49225e-06		700	20	-0.00206855	0.00453899	0.00116424	2.69e-06		700	20	0.00612485	0.0143961	0.0100821	4.02e-06		700	20	0.0425307	0.0587301	0.0502263	1.69e-05		700	20	0.0848262	0.108107	0.0965186	3.5e-05		700	20	0.144908	0.173971	0.159469	5.34e-05		700	20	0.220731	0.256241	0.238219	8.12e-05
700	50	-0.00162284	0.000674378	-0.000504998	3.56026e-07		700	50	-0.000157	0.00257734	0.00114645	5.04e-07		700	50	0.00786882	0.0122554	0.00996499	1.24e-06		700	50	0.0442823	0.0564945	0.0501134	9.66e-06		700	50	0.0863882	0.105739	0.0964534	2.38e-05		700	50	0.145324	0.173229	0.159076	4.77e-05		700	50	0.222625	0.254318	0.238326	6.93e-05
800	2	-0.029653	0.0333963	0.000446908	0.000336875		800	2	-0.0322997	0.0415094	0.00235476	0.000386		800	2	-0.0217918	0.0457921	0.0106338	0.000325		800	2	0.00939597	0.0911409	0.0488848	0.00044		800	2	0.0569878	0.138821	0.0959949	0.000444		800	2	0.11271	0.199158	0.157715	0.000489		800	2	0.194495	0.283122	0.237914	0.000536
800	4	-0.0169527	0.0140244	-0.000526562	7.35014e-05		800	4	-0.0136278	0.0188168	0.00118887	7.3e-05		800	4	-0.00564611	0.0256094	0.00979638	6.4e-05		800	4	0.0317199	0.0706279	0.0500094	9.59e-05		800	4	0.076004	0.118813	0.0968541	0.000124		800	4	0.135515	0.183683	0.159221	0.000144		800	4	0.211699	0.266593	0.23759	0.000198
800	6	-0.0138625	0.00905952	-0.000492392	2.96022e-05		800	6	-0.0087656	0.0110195	0.000757	2.6e-05		800	6	0.000428	0.0211382	0.0101487	2.8e-05		800	6	0.0357516	0.0654427	0.0504456	5.52e-05		800	6	0.0789622	0.113149	0.0960963	7.8e-05		800	6	0.139332	0.180688	0.158922	0.000106		800	6	0.215469	0.260768	0.23719	0.000138
800	10	-0.00683325	0.00506223	-0.000663285	9.99334e-06		800	10	-0.00461955	0.00781735	0.00109782	1.07e-05		800	10	0.00357789	0.0166294	0.0100564	1.15e-05		800	10	0.0392893	0.0607693	0.0500303	2.91e-05		800	10	0.082464	0.109967	0.0961216	4.92e-05		800	10	0.143686	0.176227	0.159722	7.19e-05		800	10	0.219418	0.257866	0.238571	9.7e-05
800	20	-0.00332226	0.00233774	-0.000473551	2.14076e-06		800	20	-0.00213804	0.00430819	0.0011181	2.62e-06		800	20	0.00640667	0.014289	0.0100885	3.8e-06		800	20	0.0423332	0.0579677	0.0499582	1.54e-05		800	20	0.0856339	0.107439	0.096112	2.99e-05		800	20	0.144885	0.173354	0.159177	5.1e-05		800	20	0.221948	0.254004	0.238047	6.86e-05
800	50	-0.00159472	0.000661858	-0.000524687	3.34043e-07		800	50	-0.000165	0.00244126	0.0011198	4.35e-07		800	50	0.0079418	0.0121418	0.00998958	1.14e-06		800	50	0.0443313	0.0561885	0.0501957	8.18e-06		800	50	0.0874109	0.104899	0.096169	2.02e-05		800	50	0.147201	0.171474	0.159164	3.97e-05		800	50	0.224814	0.253386	0.23862	5.27e-05
900	2	-0.0291807	0.0305677	0.000337489	0.000279288		900	2	-0.0303359	0.0379198	0.00155495	0.000338		900	2	-0.0197852	0.0462555	0.00940167	0.000304		900	2	0.0109007	0.0872629	0.0498352	0.000395		900	2	0.0584112	0.143353	0.0960052	0.000458		900	2	0.118998	0.198722	0.158433	0.000402		900	2	0.192496	0.283895	0.237291	0.000508
900	4	-0.0151577	0.0126126	-0.000683884	6.07422e-05		900	4	-0.0132422	0.016331	0.00115897	6.27e-05		900	4	-0.00332668	0.0252848	0.0100234	5.36e-05		900	4	0.0314976	0.0723906	0.0501395	0.000106		900	4	0.0755695	0.118987	0.096113	0.000119		900	4	0.136951	0.183686	0.159613	0.00014		900	4	0.211457	0.264693	0.237617	0.000176
900	6	-0.0126279	0.00874426	-0.000573166	2.59504e-05		900	6	-0.00777998	0.0124954	0.00124259	2.53e-05		900	6	0.000261	0.020934	0.0100147	2.75e-05		900	6	0.0373114	0.063119	0.0499472	4.73e-05		900	6	0.0808528	0.113458	0.0964575	6.8e-05		900	6	0.141513	0.177541	0.159109	8.63e-05		900	6	0.217081	0.259788	0.237329	0.000119
900	10	-0.00716228	0.00502794	-0.000615583	8.66439e-06		900	10	-0.00441338	0.00740318	0.00118583	9.44e-06		900	10	0.00400422	0.0173376	0.0101392	1.12e-05		900	10	0.040925	0.0603686	0.0500528	2.54e-05		900	10	0.0831883	0.110074	0.0960332	4.4e-05		900	10	0.144577	0.174878	0.159492	5.76e-05		900	10	0.219731	0.257526	0.238194	8.94e-05
900	20	-0.00352747	0.00226695	-0.000522479	2.15078e-06		900	20	-0.00165967	0.00435382	0.00114205	2.48e-06		900	20	0.00667763	0.0137159	0.010069	3.24e-06		900	20	0.0431174	0.0572777	0.0502715	1.35e-05		900	20	0.0866576	0.105992	0.0962308	2.54e-05		900	20	0.146349	0.172163	0.158913	4.32e-05		900	20	0.22245	0.252985	0.238102	6.27e-05
900	50	-0.00153329	0.000520913	-0.000505795	2.94488e-07		900	50	-6.52e-05	0.00238206	0.00111139	3.85e-07		900	50	0.00805595	0.0118981	0.00996224	9.18e-07		900	50	0.0447679	0.0563125	0.0500902	8.15e-06		900	50	0.0882232	0.104096	0.0961841	1.71e-05		900	50	0.147784	0.169995	0.159275	3.4e-05		900	50	0.225427	0.252218	0.238581	4.87e-05
1000	2	-0.0273619	0.0291646	0.000685297	0.000259249		1000	2	-0.0308236	0.0365854	0.00117944	0.000305		1000	2	-0.020854	0.0399192	0.00968432	0.000264		1000	2	0.0157761	0.0893313	0.0507587	0.000354		1000	2	0.0614035	0.135246	0.0965276	0.00039		1000	2	0.122328	0.200444	0.159458	0.000381		1000	2	0.197893	0.281455	0.238373	0.000449
1000	4	-0.0139512	0.0138531	-4.6596e-05	5.73032e-05		1000	4	-0.0134709	0.0164614	0.00134077	6.15e-05		1000	4	-0.0044335	0.025641	0.010039	5.79e-05		1000	4	0.0325597	0.0687479	0.0497759	8.43e-05		1000	4	0.0755772	0.116838	0.0962141	0.000113		1000	4	0.13639	0.182747	0.159207	0.000138		1000	4	0.214364	0.26225	0.238011	0.000155
1000	6	-0.0144052	0.00780963	-0.000791941	2.61416e-05		1000	6	-0.00762199	0.010153	0.00112286	2.17e-05		1000	6	0.00157231	0.0197913	0.010141	2.39e-05		1000	6	0.0366897	0.0641857	0.0501726	4.62e-05		1000	6	0.0800411	0.112179	0.09602	6.8e-05		1000	6	0.140971	0.1768	0.159526	8.05e-05		1000	6	0.218845	0.260347	0.238588	0.000109
1000	10	-0.00686846	0.00472579	-0.000554315	8.3082e-06		1000	10	-0.00388809	0.00685412	0.00117022	7.52e-06		1000	10	0.00432871	0.0167117	0.00991567	1e-05		1000	10	0.0407796	0.0602265	0.0500214	2.45e-05		1000	10	0.0843827	0.108694	0.0962581	3.99e-05		1000	10	0.144264	0.174027	0.158693	5.71e-05		1000	10	0.221565	0.254826	0.238091	7.3e-05
1000	20	-0.00344466	0.00200136	-0.000527557	1.90481e-06		1000	20	-0.00172017	0.00420326	0.00116079	2.2e-06		1000	20	0.00680423	0.0130644	0.0098853	2.63e-06		1000	20	0.0441253	0.0574411	0.0502871	1.25e-05		1000	20	0.0868974	0.10586	0.0962801	2.31e-05		1000	20	0.147431	0.171933	0.159573	4.02e-05		1000	20	0.225139	0.252897	0.238747	5.34e-05
1000	50	-0.00157378	0.00054488	-0.000509462	2.80222e-07		1000	50	-6.92e-05	0.00245284	0.00114614	4.02e-07		1000	50	0.00814856	0.011909	0.0100003	9.1e-07		1000	50	0.0455273	0.0553114	0.0501827	6.3e-06		1000	50	0.0887862	0.104465	0.096132	1.64e-05		1000	50	0.147888	0.170439	0.159498	3.33e-05		1000	50	0.225722	0.25075	0.238388	4.26e-05
2000	2	-0.0197726	0.0208595	-0.000274842	0.00018541		2000	2	-0.0238874	0.0268924	0.0013677	0.000202		2000	2	-0.012474	0.0366265	0.00997685	0.00017		2000	2	0.0220662	0.0786739	0.04955	0.000212		2000	2	0.0671397	0.12476	0.095426	0.000229		2000	2	0.134677	0.186364	0.159296	0.000185		2000	2	0.208556	0.270423	0.23931	0.00025
2000	4	-0.0094399	0.00968256	-0.00028573	3.85005e-05		2000	4	-0.0101185	0.0138791	0.00096	3.51e-05		2000	4	0.000661	0.023639	0.0103797	3.17e-05		2000	4	0.0369037	0.0644562	0.0499582	4.88e-05		2000	4	0.0810475	0.113473	0.0963339	6.55e-05		2000	4	0.142864	0.175429	0.159425	6.5e-05		2000	4	0.220103	0.25612	0.23839	8.23e-05
2000	6	-0.0135743	0.00555586	-0.000645184	1.62191e-05		2000	6	-0.00591955	0.00913626	0.00101784	1.52e-05		2000	6	0.00335252	0.018012	0.0101408	1.45e-05		2000	6	0.0403266	0.0604247	0.0500574	2.67e-05		2000	6	0.0848173	0.108211	0.0959865	3.46e-05		2000	6	0.146694	0.172897	0.159655	4.29e-05		2000	6	0.225362	0.253033	0.238418	5.01e-05
2000	10	-0.00651588	0.00328409	-0.000463064	5.38719e-06		2000	10	-0.00319876	0.00590975	0.00118489	5.13e-06		2000	10	0.00568546	0.0145054	0.00995084	5.16e-06		2000	10	0.0438767	0.0574989	0.0502202	1.23e-05		2000	10	0.0871777	0.105312	0.0960261	2.17e-05		2000	10	0.149117	0.169731	0.15961	2.9e-05		2000	10	0.227154	0.24945	0.238342	3.28e-05
2000	20	-0.0027224	0.00146444	-0.000525954	1.25564e-06		2000	20	-0.000969	0.0034585	0.00115427	1.29e-06		2000	20	0.00757019	0.0127566	0.0100156	1.61e-06		2000	20	0.0456556	0.0548981	0.0503042	5.68e-06		2000	20	0.0895254	0.102776	0.0961152	1.17e-05		2000	20	0.151338	0.168413	0.159634	1.83e-05		2000	20	0.228398	0.249758	0.238727	2.84e-05
2000	50	-0.00137841	0.000361698	-0.000490728	1.96146e-07		2000	50	0.000241	0.00210422	0.0011206	2.27e-07		2000	50	0.0087213	0.0112409	0.0100076	4.44e-07		2000	50	0.0466197	0.053747	0.0500468	3.34e-06		2000	50	0.0904501	0.10181	0.0960296	7.95e-06		2000	50	0.151688	0.16644	0.159359	1.44e-05		2000	50	0.230097	0.247691	0.23854	2.15e-05
3000	2	-0.0171659	0.0164261	-0.00101308	0.000169093		3000	2	-0.0197839	0.024818	0.000775	0.000158		3000	2	-0.00807144	0.0276224	0.00967274	0.000104		3000	2	0.0273691	0.0781466	0.0508182	0.000174		3000	2	0.0708275	0.121607	0.0958164	0.00019		3000	2	0.137884	0.183479	0.159563	0.000144		3000	2	0.214994	0.265005	0.239151	0.000169
3000	4	-0.00934475	0.00660582	-0.000555665	2.93223e-05		3000	4	-0.00776042	0.0130708	0.00125615	2.71e-05		3000	4	0.00156784	0.0213092	0.0100844	2.46e-05		3000	4	0.0391012	0.0620132	0.0502853	3.7e-05		3000	4	0.0832543	0.11041	0.0959835	4.52e-05		3000	4	0.147079	0.172819	0.159376	4.22e-05		3000	4	0.225007	0.253599	0.238644	5.27e-05
3000	6	-0.0123571	0.00455022	-0.000451849	1.1724e-05		3000	6	-0.00515876	0.00870144	0.00109269	1.19e-05		3000	6	0.00428378	0.0168623	0.0099118	1.02e-05		3000	6	0.0414638	0.0592355	0.0500809	2.11e-05		3000	6	0.0867082	0.106482	0.0961961	2.57e-05		3000	6	0.149322	0.17001	0.159333	2.72e-05		3000	6	0.227665	0.250486	0.238562	3.43e-05
3000	10	-0.00595549	0.00270295	-0.000525776	4.57984e-06		3000	10	-0.00249941	0.00524752	0.00121006	3.7e-06		3000	10	0.00627798	0.0140954	0.0100573	4.08e-06		3000	10	0.0442315	0.0561964	0.0501682	9.06e-06		3000	10	0.0891849	0.103925	0.0960955	1.37e-05		3000	10	0.151073	0.167795	0.159322	1.69e-05		3000	10	0.229226	0.248194	0.238773	2.23e-05
3000	20	-0.00273212	0.0012334	-0.000489797	1.01383e-06		3000	20	-0.000707	0.00337692	0.00117371	1.07e-06		3000	20	0.00801137	0.0121093	0.00997066	1.17e-06		3000	20	0.0461601	0.0544451	0.0501575	4.25e-06		3000	20	0.0904152	0.101414	0.0958561	7.84e-06		3000	20	0.152945	0.166319	0.159519	1.1e-05		3000	20	0.23123	0.246031	0.238563	1.53e-05
3000	50	-0.00132924	0.000224836	-0.000511914	1.54293e-07		3000	50	0.000373	0.00198938	0.00114023	1.77e-07		3000	50	0.00887579	0.011046	0.00997836	3.13e-07		3000	50	0.0475872	0.0531314	0.0501956	2.07e-06		3000	50	0.0921032	0.100562	0.0959927	4.68e-06		3000	50	0.153733	0.165141	0.159453	7.74e-06		3000	50	0.231989	0.245707	0.238602	1.24e-05
4000	2	-0.0140809	0.0138955	-0.00057204	0.00015254		4000	2	-0.0163602	0.0223281	0.00171147	0.000123		4000	2	-0.00674598	0.030015	0.00990278	9.54e-05		4000	2	0.0301306	0.0747429	0.0498537	0.000149		4000	2	0.0735709	0.121177	0.0954037	0.000152		4000	2	0.141389	0.17973	0.159453	0.000105		4000	2	0.217712	0.261506	0.238812	0.000128
4000	4	-0.00654609	0.00599303	-0.000309495	2.06486e-05		4000	4	-0.00743156	0.0115835	0.000937	2.23e-05		4000	4	0.00196773	0.020795	0.010033	1.96e-05		4000	4	0.0398517	0.0627155	0.0500922	3.23e-05		4000	4	0.0841548	0.10859	0.095857	3.71e-05		4000	4	0.148213	0.171719	0.159438	3.52e-05		4000	4	0.227003	0.252367	0.238926	4.11e-05
4000	6	-0.0127697	0.00427485	-0.000439067	1.14678e-05		4000	6	-0.00437136	0.00887214	0.00122111	1.05e-05		4000	6	0.00488374	0.0161818	0.00990365	8.35e-06		4000	6	0.0428903	0.0587177	0.0502831	1.68e-05		4000	6	0.0873123	0.104684	0.0956077	1.95e-05		4000	6	0.15104	0.168552	0.159614	1.95e-05		4000	6	0.2286	0.249383	0.238643	2.64e-05
4000	10	-0.00599167	0.00222807	-0.00061035	4.06393e-06		4000	10	-0.00218841	0.00487985	0.0011205	3.23e-06		4000	10	0.00664539	0.013727	0.0100346	3.18e-06		4000	10	0.0452419	0.0556362	0.0502528	7.65e-06		4000	10	0.0896309	0.10241	0.0959572	1.08e-05		4000	10	0.152606	0.166588	0.159403	1.25e-05		4000	10	0.231081	0.246563	0.238776	1.57e-05
4000	20	-0.00262447	0.00107634	-0.000465453	8.65081e-07		4000	20	-0.000537	0.00294992	0.00111883	7.62e-07		4000	20	0.00821777	0.0118858	0.0100184	9.4e-07		4000	20	0.0468381	0.0543894	0.0503929	3.39e-06		4000	20	0.0911357	0.100652	0.0959197	5.64e-06		4000	20	0.154306	0.164812	0.159506	7.57e-06		4000	20	0.232194	0.245515	0.238759	1.16e-05
4000	50	-0.00128953	0.0001815	-0.000508221	1.46318e-07		4000	50	0.000398	0.00193568	0.00111973	1.55e-07		4000	50	0.00901386	0.0110439	0.0100027	2.53e-07		4000	50	0.0477965	0.0527102	0.0502267	1.55e-06		4000	50	0.0924764	0.0995552	0.0960006	3.35e-06		4000	50	0.154865	0.164117	0.159524	5.46e-06		4000	50	0.233108	0.244805	0.238781	8.74e-06
5000	2	-0.0125855	0.012925	-8.47087e-05	7.97546e-05		5000	2	-0.0151848	0.0234469	0.00148624	0.000116		5000	2	-0.00578387	0.0268914	0.00968781	8.91e-05		5000	2	0.0323572	0.0705834	0.050058	0.000115		5000	2	0.0753035	0.117597	0.095563	0.000126		5000	2	0.142993	0.179788	0.159499	0.000102		5000	2	0.221002	0.259228	0.238777	9.67e-05
5000	4	-0.00630606	0.0055174	-0.000478672	1.88387e-05		5000	4	-0.00663743	0.0114188	0.00120233	2.08e-05		5000	4	0.00282874	0.020061	0.0101065	1.73e-05		5000	4	0.0405205	0.0619512	0.0504649	2.92e-05		5000	4	0.0858864	0.107366	0.0960068	3.04e-05		5000	4	0.149392	0.169815	0.159343	2.96e-05		5000	4	0.228208	0.250452	0.238882	3.18e-05
5000	6	-0.0133557	0.00376573	-0.000601542	1.23613e-05		5000	6	-0.00405729	0.00782308	0.00111051	8.87e-06		5000	6	0.00513449	0.0160994	0.010081	7.72e-06		5000	6	0.0431924	0.0581034	0.0501103	1.42e-05		5000	6	0.0885606	0.103616	0.0957513	1.58e-05		5000	6	0.152363	0.167493	0.159712	1.6e-05		5000	6	0.229717	0.247288	0.238733	1.96e-05
5000	10	-0.00563945	0.00215283	-0.000521839	3.51184e-06		5000	10	-0.00197251	0.00483913	0.00118496	3.02e-06		5000	10	0.00701628	0.0135236	0.0100789	2.82e-06		5000	10	0.0456386	0.0551538	0.0502114	6.25e-06		5000	10	0.0903514	0.101543	0.0958388	7.97e-06		5000	10	0.153991	0.165458	0.159514	8.97e-06		5000	10	0.231812	0.245564	0.238497	1.24e-05
5000	20	-0.00281127	0.000971867	-0.000513908	8.97535e-07		5000	20	-0.000423	0.00278184	0.00111835	7.02e-07		5000	20	0.00838463	0.0118941	0.0100269	8.01e-07		5000	20	0.0472638	0.0532884	0.0502738	2.55e-06		5000	20	0.0918662	0.0998087	0.0958754	4.34e-06		5000	20	0.154821	0.164154	0.159506	5.76e-06		5000	20	0.23352	0.244097	0.238729	7.73e-06
5000	50	-0.00126469	0.000193349	-0.000506335	1.33998e-07		5000	50	0.000456	0.00186968	0.0011343	1.29e-07		5000	50	0.00914365	0.0108039	0.0100058	1.9e-07		5000	50	0.0481435	0.0525544	0.0502609	1.25e-06		5000	50	0.0928935	0.0988003	0.0958535	2.32e-06		5000	50	0.155527	0.163714	0.159543	3.99e-06		5000	50	0.234032	0.243738	0.238762	5.67e-06
Biased allele frequencies: MAF > 0.25
# loci	# individuals	lower CI	upper CI	average Fst	variation		# loci	# individuals	lower CI	upper CI	average Fst	variation		# loci	# individuals	lower CI	upper CI	average Fst	variation		# loci	# individuals	lower CI	upper CI	average Fst	variation		# loci	# individuals	lower CI	upper CI	average Fst	variation		# loci	# individuals	lower CI	upper CI	average Fst	variation		# loci	# individuals	lower CI	upper CI	average Fst	variation
10	2	-0.25	0.268293	-0.00392482	0.0174945		10	2	-0.290323	0.306122	0.000694	0.022868		10	2	-0.257143	0.3	0.00572591	0.0208982		10	2	-0.272727	0.361702	0.0358916	0.0254099		10	2	-0.2	0.45098	0.120493	0.0270285		10	2	-0.142857	0.521739	0.199373	0.0279432		10	2	0.111111	0.714286	0.432635	0.0242906
10	4	-0.102564	0.127883	-0.00153611	0.00350487		10	4	-0.114286	0.156118	0.000469	0.00437216		10	4	-0.100233	0.162162	0.00796143	0.00453634		10	4	-0.0985915	0.226824	0.048097	0.00638965		10	4	-0.0548523	0.318519	0.122033	0.00897165		10	4	-0.00217865	0.458824	0.205156	0.0130534		10	4	0.168724	0.651888	0.427327	0.0153842
10	6	-0.0654206	0.085	-0.00289953	0.0014058		10	6	-0.0740984	0.09	-0.00122673	0.00178874		10	6	-0.0609756	0.11976	0.0114632	0.00214307		10	6	-0.0512968	0.181538	0.0493792	0.00374516		10	6	-0.0136646	0.275306	0.118341	0.00564656		10	6	0.0347003	0.415	0.207751	0.00956992		10	6	0.19891	0.639474	0.426375	0.0125517
10	10	-0.036466	0.0557293	0.000524821	0.00058298		10	10	-0.039886	0.0638396	0.00120513	0.000702		10	10	-0.0343434	0.0753425	0.00988594	0.000758		10	10	-0.0182088	0.154107	0.0510941	0.00201466		10	10	0.0179806	0.272168	0.129984	0.00419279		10	10	0.0604199	0.381432	0.20883	0.00686856		10	10	0.20904	0.627575	0.428638	0.012761
10	20	-0.0173511	0.0275531	-0.000411009	0.000127716		10	20	-0.0192596	0.0281868	0.000508	0.000148		10	20	-0.0150488	0.0493294	0.0104665	0.000269		10	20	0.000581	0.130389	0.0528591	0.00121487		10	20	0.0396947	0.240046	0.128067	0.00277406		10	20	0.0541447	0.378498	0.205504	0.00631332		10	20	0.207208	0.618289	0.429687	0.0113257
10	50	-0.00675469	0.010646	-0.00020929	1.97372e-05		10	50	-0.00729182	0.0139384	0.00120816	2.97e-05		10	50	-0.00425702	0.0320372	0.00985769	8.59e-05		10	50	0.00886022	0.113839	0.0521667	0.000755		10	50	0.0576518	0.243779	0.128852	0.00234369		10	50	0.0712825	0.379279	0.212115	0.00585396		10	50	0.232604	0.610821	0.43035	0.00985945
20	2	-0.188406	0.2	-0.00483133	0.00924814		20	2	-0.211268	0.219512	-2.39e-05	0.0114717		20	2	-0.19403	0.211268	0.00792546	0.0112945		20	2	-0.173333	0.287671	0.0531758	0.0133343		20	2	-0.111111	0.340909	0.118807	0.0132778		20	2	-0.0136986	0.45	0.218999	0.0143003		20	2	0.194805	0.647059	0.446573	0.0124861
20	4	-0.0732861	0.0858417	-0.000262048	0.00170608		20	4	-0.0849176	0.101879	-0.00112176	0.00231322		20	4	-0.0696517	0.118881	0.011093	0.00231889		20	4	-0.0559284	0.171975	0.0513185	0.0034036		20	4	-0.00888889	0.251251	0.119537	0.00492838		20	4	0.0795699	0.369048	0.215835	0.00548316		20	4	0.260116	0.614118	0.444224	0.00849273
20	6	-0.0455814	0.0606335	0.00122794	0.000757962		20	6	-0.0481707	0.0704225	0.0026637	0.000915		20	6	-0.042623	0.0745914	0.00903572	0.00093		20	6	-0.0228571	0.138748	0.0533047	0.00182134		20	6	0.0199702	0.248438	0.121482	0.00320753		20	6	0.0857988	0.348069	0.212919	0.00474875		20	6	0.267935	0.596966	0.444835	0.00704524
20	10	-0.0278683	0.0375708	-0.00113137	0.000274128		20	10	-0.0294482	0.0388053	0.00114931	0.000327		20	10	-0.0246774	0.055495	0.00968935	0.000432		20	10	-0.000355	0.125271	0.0549719	0.00105459		20	10	0.0376296	0.226906	0.125232	0.00221313		20	10	0.103092	0.338839	0.220201	0.0037938		20	10	0.281995	0.589597	0.444504	0.00629087
20	20	-0.0129588	0.0167026	-0.00037534	6.17744e-05		20	20	-0.0141628	0.0207717	0.000671	8.13e-05		20	20	-0.00935049	0.0366007	0.0100829	0.000141		20	20	0.0126522	0.105184	0.0542208	0.00057		20	20	0.0528236	0.198868	0.119526	0.00148726		20	20	0.11917	0.338022	0.219406	0.00320045		20	20	0.290357	0.596347	0.447055	0.00557283
20	50	-0.00575077	0.00571211	-0.00060211	8.94586e-06		20	50	-0.00534343	0.00986846	0.0013683	1.63e-05		20	50	-8.78e-05	0.024951	0.0101848	4.05e-05		20	50	0.0209603	0.0982043	0.0545892	0.000388		20	50	0.0619466	0.198631	0.123796	0.00117182		20	50	0.118225	0.327558	0.217055	0.00297647		20	50	0.309638	0.589917	0.448051	0.00513202
30	2	-0.151515	0.147826	-0.00286792	0.00629703		30	2	-0.174312	0.193277	0.00156107	0.0078808		30	2	-0.153846	0.181818	0.00864095	0.00679701		30	2	-0.119266	0.232143	0.0556681	0.00825659		30	2	-0.08	0.30303	0.119822	0.00956721		30	2	0.0285714	0.396825	0.217653	0.00872905		30	2	0.255814	0.620915	0.447317	0.00829478
30	4	-0.0608273	0.0729614	-0.00192276	0.0012556		30	4	-0.0684932	0.0845771	-0.000607	0.00152407		30	4	-0.05919	0.0899032	0.00829975	0.00150189		30	4	-0.0329502	0.156951	0.0556685	0.00237895		30	4	0.0235988	0.244884	0.123765	0.00324548		30	4	0.095994	0.342538	0.218052	0.00408616		30	4	0.291917	0.59322	0.450286	0.00577452
30	6	-0.0404908	0.0453488	-0.00130285	0.000474096		30	6	-0.0426035	0.0564706	0.000393	0.000644		30	6	-0.0356164	0.0669388	0.0097136	0.000635		30	6	-0.00898437	0.130194	0.0549657	0.0012933		30	6	0.0426841	0.216165	0.121832	0.00195541		30	6	0.114607	0.338754	0.219464	0.00329793		30	6	0.323262	0.579091	0.452661	0.00436137
30	10	-0.0234673	0.0288124	-0.000633932	0.000168981		30	10	-0.0246868	0.0322969	0.00125854	0.00022		30	10	-0.018148	0.0437935	0.00969246	0.000262		30	10	0.00842568	0.110155	0.0547184	0.000666		30	10	0.0494988	0.196739	0.12053	0.00142333		30	10	0.123727	0.327801	0.221559	0.00272659		30	10	0.327459	0.577501	0.452888	0.00399534
30	20	-0.0112588	0.0140244	-0.000399487	4.21354e-05		30	20	-0.011863	0.0183693	0.00168144	6.13e-05		30	20	-0.0063653	0.0318727	0.0103231	9.29e-05		30	20	0.0198542	0.0980935	0.0558428	0.000413		30	20	0.062719	0.187967	0.12083	0.00104057		30	20	0.13177	0.313171	0.223531	0.00210578		30	20	0.326336	0.56907	0.448984	0.00376833
30	50	-0.00449043	0.00496767	-0.000351741	5.94381e-06		30	50	-0.00421522	0.00831129	0.00114878	1.02e-05		30	50	0.000544	0.0213927	0.00988881	2.89e-05		30	50	0.0255703	0.0893178	0.054402	0.000264		30	50	0.070011	0.177103	0.119793	0.000762		30	50	0.135269	0.30385	0.220243	0.00195049		30	50	0.331867	0.572519	0.455121	0.00355823
40	2	-0.138462	0.139394	4.98195e-06	0.00487764		40	2	-0.144928	0.15528	0.000158	0.0058789		40	2	-0.122302	0.156627	0.0145801	0.00493026		40	2	-0.0980392	0.2	0.0573273	0.00598294		40	2	-0.0451613	0.272727	0.116158	0.00710903		40	2	0.044586	0.371728	0.217518	0.0074185		40	2	0.301775	0.612245	0.455035	0.00669855
40	4	-0.0587551	0.0656168	-9.47666e-06	0.000989068		40	4	-0.0611303	0.0724638	0.00163963	0.00112311		40	4	-0.0503597	0.0819672	0.0106631	0.00115418		40	4	-0.024453	0.138462	0.0545258	0.00173825		40	4	0.0273752	0.2158	0.116873	0.00222021		40	4	0.111111	0.335244	0.221498	0.00324261		40	4	0.325301	0.573396	0.454952	0.00395437
40	6	-0.0357414	0.0385596	-0.00130684	0.000360855		40	6	-0.0384436	0.0510029	0.00100672	0.000496		40	6	-0.0285714	0.0595349	0.00991822	0.000497		40	6	0.00414201	0.127273	0.0577791	0.000994		40	6	0.0446187	0.200275	0.120134	0.00161556		40	6	0.126549	0.328958	0.223263	0.00260859		40	6	0.336488	0.56813	0.455416	0.00349277
40	10	-0.0222702	0.0241208	-0.000505667	0.000132132		40	10	-0.0231771	0.0290689	0.0012205	0.000174		40	10	-0.0137343	0.0385738	0.0102811	0.00019		40	10	0.0141537	0.10667	0.0553614	0.000528		40	10	0.0566693	0.190742	0.118539	0.00112989		40	10	0.137789	0.312784	0.222568	0.00205885		40	10	0.333333	0.564559	0.451441	0.00330441
40	20	-0.0103367	0.0110693	-0.00030015	3.34357e-05		40	20	-0.0105912	0.015022	0.000982	4.26e-05		40	20	-0.00402428	0.0274943	0.010387	6.58e-05		40	20	0.0236981	0.0903192	0.0548483	0.000301		40	20	0.0707107	0.181834	0.120687	0.000799		40	20	0.146295	0.308136	0.221591	0.00167766		40	20	0.346805	0.555194	0.453996	0.00293449
40	50	-0.00399244	0.00415308	-0.00047163	4.43545e-06		40	50	-0.00339897	0.00766415	0.00148599	8.03e-06		40	50	0.00239252	0.0199055	0.0103113	2.11e-05		40	50	0.0314373	0.0828625	0.0558125	0.000191		40	50	0.0733064	0.167803	0.119013	0.000569		40	50	0.149295	0.304258	0.222441	0.00158292		40	50	0.356936	0.554612	0.453133	0.00276162
50	2	-0.121387	0.120879	0.000896692	0.00377984		50	2	-0.13089	0.128205	0.00106747	0.00426638		50	2	-0.116279	0.133005	0.00537647	0.00433862		50	2	-0.0971429	0.2	0.0542632	0.00572535		50	2	-0.0212766	0.27551	0.122511	0.00571534		50	2	0.0634146	0.362832	0.218084	0.00587408		50	2	0.323671	0.596774	0.455637	0.004994
50	4	-0.0501149	0.0538765	-0.00132633	0.000726809		50	4	-0.0536131	0.0685398	0.000978	0.000962		50	4	-0.0435606	0.0714286	0.00932835	0.000874		50	4	-0.0149254	0.132988	0.055345	0.00134161		50	4	0.0315431	0.203252	0.116144	0.00194859		50	4	0.12814	0.331804	0.223509	0.00264109		50	4	0.340037	0.559376	0.454299	0.00316086
50	6	-0.0309645	0.0398577	0.000865899	0.000329498		50	6	-0.0360339	0.0437284	0.000475	0.000428		50	6	-0.0256604	0.0525217	0.0100263	0.000396		50	6	0.00274314	0.118031	0.0565607	0.000851		50	6	0.0522565	0.193288	0.117667	0.00124682		50	6	0.133411	0.311261	0.223425	0.00210099		50	6	0.345226	0.560386	0.454606	0.00285126
50	10	-0.0189037	0.021306	-0.000421619	0.000104596		50	10	-0.0197667	0.0263557	0.00107581	0.000134		50	10	-0.0135934	0.0362618	0.0098639	0.000159		50	10	0.0219092	0.0968857	0.0560526	0.000408		50	10	0.059775	0.177969	0.117527	0.000922		50	10	0.146353	0.302594	0.223055	0.00159914		50	10	0.353605	0.550651	0.456572	0.00250243
50	20	-0.00940604	0.0103086	-0.000409342	2.64102e-05		50	20	-0.00967511	0.014726	0.00136467	3.73e-05		50	20	-0.00319876	0.0257718	0.0103959	5.68e-05		50	20	0.0292391	0.0894677	0.0560577	0.000255		50	20	0.0733239	0.171941	0.119341	0.00063		50	20	0.152767	0.297415	0.223549	0.00133299		50	20	0.367859	0.547199	0.459532	0.00207349
50	50	-0.00397658	0.00392701	-0.000469174	4.06869e-06		50	50	-0.00307235	0.00639888	0.0011037	5.85e-06		50	50	0.00311378	0.0194606	0.0103646	1.75e-05		50	50	0.0319679	0.0829186	0.0553248	0.000162		50	50	0.0763247	0.165208	0.117942	0.000477		50	50	0.159112	0.296023	0.225415	0.00120568		50	50	0.362769	0.552647	0.45632	0.00219934
60	2	-0.114155	0.110132	-0.00103864	0.00326749		60	2	-0.12381	0.126531	0.00193749	0.00421439		60	2	-0.0958904	0.123288	0.00800793	0.00335121		60	2	-0.0724638	0.179039	0.0540865	0.00447997		60	2	-0.0214592	0.259259	0.118787	0.00485914		60	2	0.1	0.348659	0.222382	0.0039701		60	2	0.319149	0.580756	0.453383	0.0044362
60	4	-0.0481696	0.0559284	8.58115e-05	0.000670159		60	4	-0.0483092	0.0572391	0.00213533	0.000795		60	4	-0.042199	0.0673953	0.0107399	0.000789		60	4	-0.00981547	0.122286	0.0553093	0.00116801		60	4	0.0413465	0.194418	0.11592	0.00160465		60	4	0.131588	0.304235	0.221725	0.00201458		60	4	0.351492	0.548735	0.454178	0.00261198
60	6	-0.0285714	0.0342914	0.000527814	0.000275816		60	6	-0.0315574	0.0392694	0.000958	0.000327		60	6	-0.0235476	0.0487591	0.00954539	0.000336		60	6	0.00716418	0.107895	0.0561299	0.000652		60	6	0.0592557	0.180612	0.118039	0.000998		60	6	0.14221	0.299522	0.220317	0.00159596		60	6	0.369131	0.551565	0.458141	0.00220597
60	10	-0.01676	0.0186716	-0.000711328	9.05423e-05		60	10	-0.0178086	0.0257349	0.00146035	0.000118		60	10	-0.0113719	0.0337815	0.0101099	0.000128		60	10	0.0194911	0.100307	0.055332	0.00041		60	10	0.0684366	0.173176	0.118396	0.000767		60	10	0.154749	0.299528	0.223359	0.00137403		60	10	0.371382	0.539251	0.458191	0.00189664
60	20	-0.00914218	0.00902787	-0.000519429	2.15613e-05		60	20	-0.00804336	0.0123486	0.000984	2.76e-05		60	20	-0.000828	0.0237234	0.0102363	4.16e-05		60	20	0.0307824	0.0880778	0.0567705	0.00021		60	20	0.077582	0.164858	0.117621	0.00049		60	20	0.161973	0.290387	0.223067	0.00115957		60	20	0.368782	0.549249	0.457842	0.00203944
60	50	-0.00347392	0.00324446	-0.000490598	3.05594e-06		60	50	-0.00299016	0.00607941	0.00112857	4.92e-06		60	50	0.00337268	0.0174104	0.00994528	1.32e-05		60	50	0.0352426	0.0787912	0.0558613	0.00013		60	50	0.0841102	0.157252	0.118243	0.000386		60	50	0.16413	0.286124	0.224361	0.000995		60	50	0.371306	0.538889	0.454973	0.00183767
70	2	-0.101562	0.105058	-0.0021857	0.00289132		70	2	-0.106557	0.113725	0.00178376	0.00327593		70	2	-0.0946502	0.115942	0.00926043	0.00297515		70	2	-0.0534351	0.180077	0.0574529	0.00359402		70	2	-0.00806452	0.239057	0.113883	0.00414227		70	2	0.0954064	0.344948	0.222396	0.00416225		70	2	0.33758	0.571848	0.45824	0.00351365
70	4	-0.0431294	0.0454255	-0.000159374	0.000515551		70	4	-0.050423	0.0518234	0.000981	0.000731		70	4	-0.0364583	0.0582751	0.0100006	0.000633		70	4	-0.000966	0.117949	0.0559947	0.000958		70	4	0.044	0.192768	0.116721	0.00144414		70	4	0.141856	0.306887	0.223536	0.0017915		70	4	0.365182	0.545476	0.45995	0.00221674
70	6	-0.0278238	0.0286221	-0.000731068	0.000203925		70	6	-0.029021	0.0385	0.00134215	0.000289		70	6	-0.0188976	0.0439446	0.0107873	0.000263		70	6	0.0109091	0.104351	0.0567996	0.000548		70	6	0.0583402	0.17706	0.117936	0.000891		70	6	0.151852	0.301168	0.221932	0.00143912		70	6	0.366054	0.543657	0.457195	0.00200313
70	10	-0.0168371	0.0176393	-0.000432152	7.58389e-05		70	10	-0.0169931	0.022146	0.00105822	9.89e-05		70	10	-0.00938598	0.0359375	0.0101111	0.000124		70	10	0.0239151	0.0954807	0.0572874	0.000322		70	10	0.0721345	0.166386	0.118201	0.000584		70	10	0.15909	0.292135	0.223343	0.00113045		70	10	0.373962	0.538034	0.457068	0.00175264
70	20	-0.00830981	0.00910411	-0.000524572	1.92553e-05		70	20	-0.00754197	0.0114662	0.00111964	2.56e-05		70	20	-0.000963	0.0236755	0.0101342	3.68e-05		70	20	0.03196	0.0861118	0.0562486	0.000182		70	20	0.0823347	0.166363	0.119701	0.000471		70	20	0.165305	0.289738	0.223787	0.000985		70	20	0.373263	0.53602	0.458647	0.00172159
70	50	-0.0033589	0.00281704	-0.000485748	2.50348e-06		70	50	-0.0024798	0.0056678	0.00130259	4.52e-06		70	50	0.0039627	0.0173717	0.010254	1.15e-05		70	50	0.0375329	0.0778358	0.0564372	0.000111		70	50	0.0828806	0.153427	0.118263	0.000326		70	50	0.167498	0.281462	0.22396	0.000848		70	50	0.380595	0.536718	0.456347	0.00148433
80	2	-0.0979021	0.0993377	-0.00308793	0.00237497		80	2	-0.111111	0.107595	-0.00045	0.00301546		80	2	-0.0934256	0.117057	0.011058	0.00282075		80	2	-0.0561056	0.172414	0.0546407	0.00346746		80	2	-0.012987	0.230321	0.115936	0.00376527		80	2	0.107595	0.335211	0.222076	0.00329278		80	2	0.338843	0.567164	0.455141	0.00317339
80	4	-0.043076	0.0452261	0.000130926	0.000488095		80	4	-0.0448014	0.05269	-0.000112	0.000611		80	4	-0.0376812	0.058032	0.0091101	0.000552		80	4	0.000858	0.112547	0.0558938	0.000873		80	4	0.0492457	0.186388	0.116585	0.00126666		80	4	0.145382	0.306516	0.223203	0.00170034		80	4	0.3669	0.540052	0.458457	0.00196964
80	6	-0.0263158	0.0278647	-0.00104308	0.000205076		80	6	-0.0277136	0.0330524	0.00134079	0.000241		80	6	-0.0177158	0.0429224	0.0107458	0.000244		80	6	0.0148176	0.100537	0.0558084	0.000514		80	6	0.0599407	0.178422	0.116861	0.000836		80	6	0.159329	0.295694	0.223754	0.00130085		80	6	0.373183	0.537345	0.458103	0.00178629
80	10	-0.0159658	0.0169335	-0.000608018	7.1042e-05		80	10	-0.0163546	0.0197581	0.00124312	8.62e-05		80	10	-0.00726751	0.0315508	0.0103716	0.000101		80	10	0.0260668	0.0903798	0.0558975	0.000271		80	10	0.0758283	0.163655	0.117709	0.000514		80	10	0.16376	0.287678	0.223772	0.00105682		80	10	0.378382	0.530992	0.456927	0.00156347
80	20	-0.00791695	0.00842335	-0.000549674	1.70124e-05		80	20	-0.00722128	0.0113493	0.00134297	2.22e-05		80	20	-0.00065	0.0219217	0.0101935	3.04e-05		80	20	0.0344669	0.0826757	0.056148	0.000154		80	20	0.0796461	0.159535	0.118417	0.000393		80	20	0.168669	0.282536	0.223245	0.000827		80	20	0.382009	0.533719	0.458494	0.00146073
80	50	-0.00339474	0.00273269	-0.000445739	2.45809e-06		80	50	-0.00238463	0.00524553	0.00115141	3.78e-06		80	50	0.0045643	0.017131	0.0102385	1.02e-05		80	50	0.0374048	0.0774197	0.056757	0.000105		80	50	0.0848075	0.150764	0.117783	0.000283		80	50	0.17226	0.273621	0.224585	0.000725		80	50	0.386537	0.526619	0.457381	0.00137579
90	2	-0.0953846	0.0843373	-0.00202071	0.0020348		90	2	-0.0963855	0.114943	-0.000526	0.00297745		90	2	-0.0822785	0.0994152	0.00938674	0.00236172		90	2	-0.0473373	0.159664	0.0565033	0.00296701		90	2	0.0149254	0.227513	0.117404	0.00316865		90	2	0.109244	0.34026	0.223167	0.00342631		90	2	0.341969	0.557895	0.455498	0.00291179
90	4	-0.039801	0.0408998	-0.000825035	0.000418225		90	4	-0.0416979	0.0485859	0.00105582	0.000532		90	4	-0.0324891	0.0562372	0.0107001	0.000516		90	4	0.0027673	0.112392	0.0553756	0.000803		90	4	0.051395	0.183562	0.118048	0.0011284		90	4	0.152682	0.30328	0.227098	0.00147916		90	4	0.377667	0.53877	0.457639	0.00180014
90	6	-0.026738	0.0257826	-0.000439789	0.000185089		90	6	-0.0265641	0.0318782	0.000367	0.000219		90	6	-0.0169355	0.0426399	0.0105311	0.000219		90	6	0.0157665	0.100657	0.0564451	0.000469		90	6	0.069723	0.172414	0.117278	0.000709		90	6	0.159927	0.289438	0.22432	0.00111048		90	6	0.379209	0.528635	0.458048	0.00148714
90	10	-0.0156986	0.0158464	-0.000777096	6.30595e-05		90	10	-0.0138688	0.0190775	0.00121569	7.66e-05		90	10	-0.00752491	0.0310803	0.00999315	9.34e-05		90	10	0.0266112	0.0902957	0.0562647	0.000255		90	10	0.0759743	0.165473	0.11752	0.000515		90	10	0.167301	0.281715	0.224748	0.000866		90	10	0.390368	0.527536	0.459655	0.00126249
90	20	-0.00764022	0.00798818	-0.00057704	1.45201e-05		90	20	-0.00687195	0.0105357	0.00123827	2.01e-05		90	20	0.000212	0.0216514	0.0102115	3.05e-05		90	20	0.0353859	0.0806205	0.0569899	0.000143		90	20	0.0826632	0.154675	0.117495	0.000345		90	20	0.171648	0.276915	0.223939	0.000703		90	20	0.388511	0.526376	0.457808	0.00116743
90	50	-0.00302057	0.00269016	-0.000466492	2.2079e-06		90	50	-0.00200146	0.00530094	0.00124593	3.57e-06		90	50	0.00459666	0.0159687	0.0101744	8.43e-06		90	50	0.0388483	0.0757203	0.0565872	9.22e-05		90	50	0.088163	0.153202	0.118468	0.00026		90	50	0.179916	0.273311	0.223725	0.000609		90	50	0.392853	0.52447	0.458859	0.00107777
100	2	-0.0877193	0.0864865	-0.000111457	0.00205326		100	2	-0.092437	0.0913838	-0.000135	0.00235771		100	2	-0.0791789	0.103261	0.00969464	0.00213568		100	2	-0.0444444	0.15736	0.0557405	0.00256376		100	2	0.00804289	0.230415	0.11504	0.00318305		100	2	0.120988	0.325635	0.225035	0.00272038		100	2	0.347126	0.549515	0.457127	0.0025675
100	4	-0.0355427	0.0403281	3.42409e-05	0.000350419		100	4	-0.0418391	0.0423423	-9.05e-05	0.000456		100	4	-0.0296457	0.055993	0.0102647	0.00045		100	4	0.0087073	0.109126	0.056702	0.000691		100	4	0.0571368	0.182311	0.115918	0.00102463		100	4	0.151207	0.298122	0.224489	0.00140663		100	4	0.378846	0.537682	0.459239	0.00161608
100	6	-0.0254413	0.026553	-0.000525032	0.000171345		100	6	-0.0261343	0.0292411	0.000603	0.00021		100	6	-0.0180465	0.0387135	0.0108813	0.000209		100	6	0.0170175	0.0974389	0.0562915	0.000396		100	6	0.0701734	0.170366	0.116915	0.000663		100	6	0.16479	0.282848	0.223216	0.000977		100	6	0.385151	0.528552	0.458123	0.00131917
100	10	-0.0131566	0.0162345	-0.000124045	5.67713e-05		100	10	-0.0156527	0.0198858	0.00127935	7.62e-05		100	10	-0.00704823	0.0285591	0.00991219	8.08e-05		100	10	0.0311981	0.0896196	0.0575442	0.000212		100	10	0.0780659	0.157651	0.116512	0.000408		100	10	0.172107	0.278714	0.225057	0.000777		100	10	0.387757	0.526094	0.4594	0.00131411
100	20	-0.00707822	0.00653504	-0.000470632	1.21187e-05		100	20	-0.00602643	0.0100587	0.00132876	1.72e-05		100	20	0.000782	0.0207325	0.0100117	2.59e-05		100	20	0.0353104	0.0792114	0.0559092	0.000125		100	20	0.0851177	0.15145	0.116293	0.000297		100	20	0.176885	0.278762	0.225358	0.000677		100	20	0.396499	0.518531	0.459232	0.00105028
100	50	-0.00311816	0.00258706	-0.000502897	2.06662e-06		100	50	-0.00199645	0.00474519	0.00120317	2.97e-06		100	50	0.00476271	0.015952	0.0103333	8.26e-06		100	50	0.0398821	0.0749106	0.0562487	8.33e-05		100	50	0.0880381	0.148463	0.117771	0.000234		100	50	0.176587	0.273434	0.22513	0.000612		100	50	0.395123	0.520868	0.460033	0.000999
200	2	-0.0588235	0.0564103	-0.00156278	0.000917399		200	2	-0.0690608	0.0709505	-0.00150351	0.00130919		200	2	-0.0534979	0.0806452	0.010734	0.00115436		200	2	-0.0187668	0.126761	0.0552744	0.00136223		200	2	0.0434783	0.196005	0.116343	0.00149575		200	2	0.154329	0.300813	0.225305	0.00138776		200	2	0.391026	0.52809	0.461906	0.00123137
200	4	-0.0301744	0.0253122	-0.000763852	0.000188673		200	4	-0.0309326	0.0317773	0.000205	0.00026		200	4	-0.0192818	0.0439745	0.00936579	0.000243		200	4	0.0200204	0.0947254	0.0563291	0.000373		200	4	0.0723321	0.163173	0.115605	0.000518		200	4	0.176361	0.27341	0.22455	0.000618		200	4	0.40571	0.514391	0.460843	0.00077
200	6	-0.0180564	0.0174723	-0.000669018	8.18266e-05		200	6	-0.0187889	0.0217123	0.000474	9.83e-05		200	6	-0.008867	0.0323969	0.010583	0.000107		200	6	0.0303394	0.0859396	0.0566717	0.000209		200	6	0.0810271	0.150964	0.116305	0.000316		200	6	0.183217	0.269329	0.226726	0.000497		200	6	0.407969	0.507045	0.459956	0.000672
200	10	-0.010418	0.00977826	-0.00061987	2.81021e-05		200	10	-0.0101615	0.0137328	0.00108926	3.57e-05		200	10	-0.0017381	0.0223881	0.0100095	3.89e-05		200	10	0.0361661	0.0779474	0.0576839	0.000115		200	10	0.0879146	0.147771	0.116566	0.000232		200	10	0.186934	0.263547	0.225528	0.000389		200	10	0.412131	0.507184	0.461197	0.000617
200	20	-0.00545026	0.00495478	-0.000596657	6.97784e-06		200	20	-0.00434807	0.00807065	0.00123741	9.54e-06		200	20	0.00340259	0.0180421	0.010187	1.36e-05		200	20	0.0425124	0.0734352	0.0569852	6.12e-05		200	20	0.0924199	0.143878	0.117152	0.000163		200	20	0.189133	0.261151	0.225822	0.000349		200	20	0.416587	0.507595	0.461306	0.000525
200	50	-0.0023369	0.00147824	-0.00053221	9.40518e-07		200	50	-0.00118399	0.0036511	0.0011704	1.6e-06		200	50	0.00628296	0.0143499	0.0103508	4.38e-06		200	50	0.0448028	0.0705459	0.0569138	4.22e-05		200	50	0.0958893	0.137377	0.116454	0.000121		200	50	0.192592	0.259449	0.225664	0.000295		200	50	0.41655	0.505271	0.460513	0.000488
300	2	-0.0512821	0.05365	-0.000474344	0.000717359		300	2	-0.0541781	0.0592525	0.000898	0.000854		300	2	-0.0450782	0.0631769	0.00920747	0.000751		300	2	-0.000915	0.121657	0.0578151	0.000996		300	2	0.0564726	0.178151	0.115388	0.000909		300	2	0.166945	0.29007	0.225646	0.000961		300	2	0.407738	0.515614	0.462081	0.00079
300	4	-0.02545	0.0240247	-6.20712e-05	0.000147645		300	4	-0.0229277	0.0271868	0.000963	0.000161		300	4	-0.0133702	0.0380273	0.010457	0.000159		300	4	0.0276327	0.0908823	0.0571397	0.00025		300	4	0.0793238	0.155612	0.115645	0.000357		300	4	0.18205	0.267901	0.224592	0.000445		300	4	0.420332	0.504709	0.461051	0.000487
300	6	-0.016	0.014377	-0.000493693	5.80119e-05		300	6	-0.0155058	0.0199622	0.00058	7.47e-05		300	6	-0.00553647	0.0279403	0.0106579	7.35e-05		300	6	0.0337835	0.0825871	0.0570627	0.000159		300	6	0.08768	0.146639	0.116564	0.000233		300	6	0.188242	0.263525	0.225515	0.000339		300	6	0.422562	0.502452	0.462031	0.000435
300	10	-0.00898013	0.00850583	-0.000496679	2.00522e-05		300	10	-0.0083956	0.0111656	0.00106543	2.61e-05		300	10	-7.27e-05	0.0212061	0.0102022	2.83e-05		300	10	0.0393205	0.0745976	0.0567707	8.07e-05		300	10	0.0933876	0.140535	0.116737	0.000146		300	10	0.19397	0.2594	0.225566	0.000258		300	10	0.42443	0.499814	0.462168	0.000384
300	20	-0.00477596	0.00430462	-0.000504146	4.9026e-06		300	20	-0.00339356	0.00663509	0.00122742	6.62e-06		300	20	0.00499884	0.0157272	0.0102561	8.14e-06		300	20	0.0449895	0.0695881	0.0576453	4.25e-05		300	20	0.0981222	0.135395	0.11639	9.57e-05		300	20	0.196213	0.254738	0.225222	0.000216		300	20	0.424034	0.497003	0.461462	0.000342
300	50	-0.00213018	0.00129708	-0.000451119	7.65896e-07		300	50	-0.00102221	0.00320347	0.00109332	1.17e-06		300	50	0.00727163	0.0139618	0.0103575	2.61e-06		300	50	0.0467168	0.0673816	0.0569082	2.8e-05		300	50	0.0980097	0.134394	0.11631	8.35e-05		300	50	0.198512	0.25226	0.225857	0.00019		300	50	0.421664	0.49743	0.460222	0.000336
400	2	-0.0430108	0.0421969	-0.000556449	0.000559567		400	2	-0.0526316	0.0598404	0.00173242	0.000771		400	2	-0.0385917	0.0574413	0.010271	0.000598		400	2	0.00418994	0.114094	0.0561933	0.000761		400	2	0.0639122	0.171982	0.115666	0.000779		400	2	0.172847	0.274971	0.22479	0.0007		400	2	0.411574	0.508647	0.4599	0.000628
400	4	-0.0196078	0.0180333	-0.000517602	9.7185e-05		400	4	-0.0212278	0.0245156	0.00151568	0.00014		400	4	-0.0106172	0.0346775	0.0107363	0.000118		400	4	0.0306878	0.0848788	0.0570917	0.000198		400	4	0.0859107	0.147566	0.116078	0.000257		400	4	0.191516	0.261887	0.22615	0.000328		400	4	0.421829	0.499268	0.46168	0.000385
400	6	-0.0140596	0.013118	-0.000366641	4.38312e-05		400	6	-0.0128416	0.0163608	0.000939	5.33e-05		400	6	-0.00286749	0.0249667	0.0108216	5.31e-05		400	6	0.0364241	0.0782724	0.0563998	0.000111		400	6	0.0910322	0.142246	0.115418	0.000163		400	6	0.19532	0.259508	0.225839	0.000251		400	6	0.427527	0.496909	0.462373	0.000308
400	10	-0.00829991	0.00744961	-0.000640175	1.47878e-05		400	10	-0.00730878	0.0100044	0.00116039	2.06e-05		400	10	0.00170949	0.019771	0.0103886	2.12e-05		400	10	0.0428405	0.0736072	0.0569663	6.17e-05		400	10	0.0950523	0.138671	0.115866	0.000125		400	10	0.199051	0.253534	0.225592	0.000187		400	10	0.428787	0.494537	0.461944	0.000288
400	20	-0.00440866	0.00334116	-0.000561281	3.75295e-06		400	20	-0.00266173	0.00573442	0.00123395	4.73e-06		400	20	0.00533163	0.0155399	0.0104207	7.12e-06		400	20	0.0461636	0.0690214	0.0574	3.41e-05		400	20	0.0994194	0.134663	0.116195	7.93e-05		400	20	0.201296	0.251398	0.225929	0.000161		400	20	0.429751	0.4936	0.461931	0.000279
400	50	-0.00196129	0.0010678	-0.000513578	5.56967e-07		400	50	-0.000633	0.00305641	0.00113822	9.07e-07		400	50	0.00747831	0.0130824	0.0102265	2.11e-06		400	50	0.0480651	0.0664981	0.0570575	2.13e-05		400	50	0.102509	0.132373	0.116601	5.72e-05		400	50	0.203933	0.249424	0.226353	0.000146		400	50	0.429959	0.492061	0.461066	0.000261
500	2	-0.0348205	0.0387597	0.000498937	0.000459229		500	2	-0.0413493	0.0497238	0.00169142	0.000567		500	2	-0.0296053	0.055914	0.0108677	0.00049		500	2	0.00857449	0.103093	0.0564736	0.000605		500	2	0.0661726	0.166751	0.115798	0.000651		500	2	0.177052	0.269394	0.224922	0.000589		500	2	0.420068	0.502807	0.461043	0.000461
500	4	-0.0178491	0.0172212	2.69255e-05	8.14025e-05		500	4	-0.0184906	0.0218161	0.00113714	0.000108		500	4	-0.00858874	0.0305303	0.0100259	9.65e-05		500	4	0.0312236	0.0832044	0.056528	0.000179		500	4	0.0878563	0.145934	0.116551	0.000217		500	4	0.191649	0.258858	0.226146	0.00029		500	4	0.427304	0.493382	0.461101	0.000287
500	6	-0.0143169	0.0108865	-0.000440683	3.72943e-05		500	6	-0.0113304	0.0151526	0.001307	4.49e-05		500	6	-0.00215525	0.0226019	0.00989289	4.21e-05		500	6	0.0390201	0.0754755	0.0567125	8.6e-05		500	6	0.0938832	0.139877	0.116416	0.000139		500	6	0.200154	0.251556	0.22526	0.000185		500	6	0.43092	0.495251	0.461978	0.000259
500	10	-0.00815494	0.00651228	-0.000443944	1.35497e-05		500	10	-0.0065474	0.00955977	0.00108911	1.64e-05		500	10	0.00224433	0.0186106	0.0102682	1.76e-05		500	10	0.0442381	0.0716093	0.0570686	4.85e-05		500	10	0.0975117	0.133474	0.115987	8.33e-05		500	10	0.202529	0.25241	0.225861	0.00015		500	10	0.433041	0.492594	0.462612	0.00023
500	20	-0.00389569	0.00284832	-0.000557382	2.93862e-06		500	20	-0.00248933	0.00510887	0.00112289	3.76e-06		500	20	0.00580579	0.0149659	0.0101843	5.41e-06		500	20	0.047529	0.067527	0.0572082	2.6e-05		500	20	0.102091	0.131433	0.116167	5.67e-05		500	20	0.203872	0.249616	0.225774	0.00013		500	20	0.43344	0.491863	0.462088	0.000218
500	50	-0.00182259	0.000826268	-0.000516741	4.57222e-07		500	50	-0.000556	0.00280817	0.00112699	7.3e-07		500	50	0.00770261	0.013055	0.0102545	1.84e-06		500	50	0.0491756	0.0656023	0.0571961	1.66e-05		500	50	0.101412	0.129593	0.116061	4.96e-05		500	50	0.205064	0.246979	0.22626	0.000114		500	50	0.43339	0.488752	0.461707	0.000196
600	2	-0.0380435	0.0336879	-0.000851962	0.000398252		600	2	-0.0413603	0.0460177	0.00135397	0.000503		600	2	-0.0297674	0.0528154	0.0102812	0.000432		600	2	0.0130689	0.107374	0.0578821	0.000602		600	2	0.0689207	0.166735	0.116759	0.000633		600	2	0.178116	0.26941	0.224869	0.000518		600	2	0.420587	0.499488	0.460785	0.000416
600	4	-0.0158371	0.0157498	4.40629e-05	7.04768e-05		600	4	-0.0167351	0.0197403	0.000969	9.2e-05		600	4	-0.00569704	0.0299473	0.0104697	7.88e-05		600	4	0.0330517	0.0818726	0.056366	0.000148		600	4	0.0896621	0.142624	0.116186	0.000186		600	4	0.197167	0.254246	0.226103	0.000212		600	4	0.429172	0.491944	0.460779	0.000259
600	6	-0.0138962	0.0104534	-0.000697129	3.3946e-05		600	6	-0.010673	0.0142406	0.00137554	4.09e-05		600	6	-0.00019	0.0222558	0.0103009	3.42e-05		600	6	0.0401425	0.0770355	0.0570497	8.65e-05		600	6	0.0942133	0.137082	0.115626	0.000121		600	6	0.202015	0.251079	0.225716	0.000159		600	6	0.434464	0.490689	0.462163	0.000206
600	10	-0.00712141	0.00587333	-0.000494099	1.10528e-05		600	10	-0.00587727	0.00928519	0.00131145	1.5e-05		600	10	0.00302583	0.0177871	0.0102952	1.49e-05		600	10	0.0443894	0.0704571	0.0572331	4.36e-05		600	10	0.0991226	0.133827	0.116385	7.61e-05		600	10	0.203915	0.248316	0.226194	0.000129		600	10	0.43604	0.488135	0.461416	0.000181
600	20	-0.00383453	0.00256328	-0.000527163	2.5887e-06		600	20	-0.0023696	0.00498414	0.00108358	3.6e-06		600	20	0.00632474	0.015016	0.010357	4.82e-06		600	20	0.0477962	0.0666227	0.0570788	2.33e-05		600	20	0.101749	0.130632	0.115801	5.45e-05		600	20	0.206201	0.24719	0.226137	0.000112		600	20	0.435183	0.487396	0.461727	0.000189
600	50	-0.00170228	0.000709355	-0.00052511	3.83999e-07		600	50	-0.000387	0.00270107	0.00114887	6.31e-07		600	50	0.0080633	0.0125553	0.0102308	1.34e-06		600	50	0.0503709	0.0646891	0.0572128	1.41e-05		600	50	0.103756	0.12796	0.115846	3.7e-05		600	50	0.208434	0.245821	0.22604	9.6e-05		600	50	0.436509	0.48722	0.461971	0.000169
700	2	-0.0330354	0.0318618	-9.08881e-05	0.000355612		700	2	-0.0371835	0.0439394	0.00124109	0.000426		700	2	-0.0274295	0.048566	0.00968156	0.000357		700	2	0.0133639	0.103108	0.0569994	0.000493		700	2	0.0740052	0.158912	0.116969	0.000514		700	2	0.185765	0.269583	0.226432	0.00044		700	2	0.427622	0.496964	0.461556	0.000341
700	4	-0.0155514	0.0149639	-0.000248504	6.85843e-05		700	4	-0.016427	0.0211067	0.00137663	9.46e-05		700	4	-0.00573428	0.0276542	0.0105425	7.24e-05		700	4	0.0364703	0.0799714	0.057137	0.000124		700	4	0.0910495	0.140241	0.115388	0.000159		700	4	0.199528	0.252744	0.225972	0.000182		700	4	0.431168	0.492302	0.462195	0.00022
700	6	-0.0127013	0.0100308	-0.000415422	2.99058e-05		700	6	-0.00963542	0.0130702	0.00095	3.6e-05		700	6	-0.00038	0.0213597	0.0102231	3.15e-05		700	6	0.0406649	0.0735007	0.0568781	6.91e-05		700	6	0.0979156	0.135436	0.11601	9.89e-05		700	6	0.202784	0.250215	0.225373	0.00014		700	6	0.436469	0.486687	0.461765	0.000171
700	10	-0.00608599	0.00538983	-0.000408123	8.95594e-06		700	10	-0.00507731	0.00839242	0.00118741	1.24e-05		700	10	0.0033837	0.0174907	0.0102645	1.28e-05		700	10	0.0456736	0.0696231	0.0575618	3.7e-05		700	10	0.0997002	0.132551	0.115986	6.96e-05		700	10	0.207162	0.2469	0.226523	0.000104		700	10	0.435861	0.487688	0.461757	0.000175
700	20	-0.00370434	0.00246237	-0.000520934	2.42927e-06		700	20	-0.00216744	0.00477295	0.0011726	3.13e-06		700	20	0.00683885	0.0145558	0.0103142	4.09e-06		700	20	0.0490272	0.0663523	0.0572553	1.94e-05		700	20	0.103586	0.129395	0.115933	4.45e-05		700	20	0.207896	0.243894	0.225995	8.41e-05		700	20	0.438322	0.486347	0.461976	0.00015
700	50	-0.00158081	0.000784237	-0.000476512	3.53919e-07		700	50	-0.000227	0.00281099	0.00116727	5.88e-07		700	50	0.00793337	0.0124868	0.0101817	1.31e-06		700	50	0.0505092	0.0645277	0.057217	1.19e-05		700	50	0.105294	0.127853	0.116142	3.27e-05		700	50	0.208443	0.244701	0.226641	8.19e-05		700	50	0.440313	0.484485	0.462019	0.00013
800	2	-0.0318166	0.0276467	-0.000872174	0.000312598		800	2	-0.0356772	0.042838	0.00172602	0.000421		800	2	-0.0242735	0.0470071	0.0112733	0.000338		800	2	0.0162413	0.0991168	0.0566277	0.000446		800	2	0.0724919	0.162791	0.117429	0.000503		800	2	0.188063	0.262261	0.225487	0.000379		800	2	0.426273	0.495385	0.461388	0.000308
800	4	-0.0151385	0.0137002	-0.000441378	5.94533e-05		800	4	-0.015074	0.020113	0.00115137	7.96e-05		800	4	-0.00498448	0.0261554	0.0100455	6.37e-05		800	4	0.0370122	0.0790435	0.0573544	0.000117		800	4	0.0931214	0.139124	0.115793	0.00014		800	4	0.201243	0.252419	0.226765	0.000173		800	4	0.435966	0.486441	0.461987	0.000177
800	6	-0.013114	0.00913538	-0.000568478	2.6766e-05		800	6	-0.00945466	0.0128857	0.00148818	3.34e-05		800	6	0.000303	0.0214881	0.0100883	2.87e-05		800	6	0.0418932	0.0740725	0.0568658	6.46e-05		800	6	0.0976534	0.136046	0.115807	8.91e-05		800	6	0.205981	0.247858	0.226342	0.000121		800	6	0.437951	0.4867	0.46229	0.000162
800	10	-0.00691937	0.00511611	-0.000497109	9.28585e-06		800	10	-0.00506416	0.00863424	0.00129826	1.2e-05		800	10	0.0039903	0.0174786	0.0102552	1.19e-05		800	10	0.0465519	0.0686049	0.0573528	3.26e-05		800	10	0.101095	0.129995	0.11569	5.76e-05		800	10	0.208252	0.244153	0.22588	9.19e-05		800	10	0.438956	0.486442	0.462047	0.000141
800	20	-0.00384094	0.00232356	-0.000503913	2.23277e-06		800	20	-0.00209983	0.00442686	0.00108818	2.8e-06		800	20	0.00659424	0.014111	0.0102856	3.61e-06		800	20	0.0492125	0.065774	0.0570807	1.78e-05		800	20	0.104092	0.12825	0.115717	3.74e-05		800	20	0.208292	0.244004	0.226256	8.08e-05		800	20	0.438433	0.484306	0.461566	0.000133
800	50	-0.00161519	0.000598075	-0.000504497	3.2946e-07		800	50	-0.000182	0.00262582	0.0011868	4.92e-07		800	50	0.00827138	0.0124513	0.0102903	1.15e-06		800	50	0.0513018	0.0638133	0.0571011	1.02e-05		800	50	0.105705	0.126567	0.115928	2.68e-05		800	50	0.210485	0.242651	0.226096	7e-05		800	50	0.441524	0.483741	0.462676	0.000116
900	2	-0.0293663	0.0292963	-0.000578606	0.000273986		900	2	-0.0359756	0.0358824	0.000578	0.000349		900	2	-0.0212637	0.044532	0.010619	0.000318		900	2	0.0164223	0.100571	0.0568393	0.000453		900	2	0.0778689	0.156943	0.116856	0.000426		900	2	0.191707	0.264257	0.226131	0.000352		900	2	0.429793	0.496894	0.462557	0.000273
900	4	-0.0141377	0.0131838	-0.000363462	5.84833e-05		900	4	-0.0147074	0.0184037	0.0014714	7.17e-05		900	4	-0.00546281	0.0256258	0.0100191	6.07e-05		900	4	0.0356991	0.0785026	0.0571618	0.000114		900	4	0.0942024	0.13998	0.116577	0.000136		900	4	0.20242	0.250813	0.226061	0.000155		900	4	0.435544	0.487279	0.4618	0.000172
900	6	-0.00979345	0.00766314	-0.000526434	2.01848e-05		900	6	-0.00922994	0.0122628	0.000612	2.97e-05		900	6	0.000334	0.0209167	0.010142	2.7e-05		900	6	0.0420621	0.0725183	0.0569135	5.97e-05		900	6	0.0985998	0.134649	0.115678	8.6e-05		900	6	0.205153	0.245995	0.225704	0.000108		900	6	0.439433	0.485034	0.4617	0.000142
900	10	-0.00656272	0.00471553	-0.000432967	7.98063e-06		900	10	-0.00479137	0.00804239	0.0012871	1.06e-05		900	10	0.00440798	0.0171058	0.0103434	1.04e-05		900	10	0.047351	0.0683258	0.0573593	2.88e-05		900	10	0.101402	0.129569	0.115994	4.96e-05		900	10	0.207285	0.244147	0.225826	8.68e-05		900	10	0.440224	0.484141	0.461551	0.000126
900	20	-0.00338332	0.00217194	-0.000520186	1.96608e-06		900	20	-0.00189708	0.00446505	0.00112718	2.55e-06		900	20	0.00693789	0.0140555	0.0102087	3.27e-06		900	20	0.049903	0.0650174	0.0571628	1.49e-05		900	20	0.104456	0.126569	0.115916	3.32e-05		900	20	0.209788	0.242885	0.225935	6.79e-05		900	20	0.440542	0.483528	0.462391	0.000123
900	50	-0.00146601	0.000623622	-0.000469514	2.8196e-07		900	50	-0.000123	0.00246578	0.0011496	4.46e-07		900	50	0.00836986	0.0122887	0.0102999	1.01e-06		900	50	0.0515317	0.0630518	0.0571067	9.18e-06		900	50	0.105577	0.1258	0.116014	2.69e-05		900	50	0.210914	0.241037	0.225988	5.98e-05		900	50	0.442002	0.483096	0.462549	0.000105
1000	2	-0.0277553	0.0289617	-0.00121569	0.000297122		1000	2	-0.0340659	0.0420524	0.00128963	0.000371		1000	2	-0.0202867	0.0417462	0.0108105	0.000263		1000	2	0.0201234	0.0972258	0.0571695	0.0004		1000	2	0.0757536	0.154795	0.114941	0.000397		1000	2	0.192018	0.259887	0.226007	0.000301		1000	2	0.432163	0.492723	0.462587	0.000254
1000	4	-0.0160038	0.0112319	-0.000977648	5.56833e-05		1000	4	-0.013942	0.0184761	0.00116756	6.54e-05		1000	4	-0.00359107	0.025841	0.0104113	5.24e-05		1000	4	0.0374218	0.077526	0.056853	0.000102		1000	4	0.0944625	0.137929	0.115633	0.000121		1000	4	0.202677	0.25029	0.226154	0.000135		1000	4	0.436801	0.485011	0.462424	0.000148
1000	6	-0.0124587	0.00757284	-0.000545174	2.16231e-05		1000	6	-0.00866494	0.0107386	0.000999	2.58e-05		1000	6	0.00148274	0.0204613	0.0102666	2.32e-05		1000	6	0.04415	0.0721975	0.0573557	5.26e-05		1000	6	0.0990622	0.133637	0.115726	7.78e-05		1000	6	0.2061	0.245273	0.225935	9.84e-05		1000	6	0.441008	0.48528	0.462153	0.000127
1000	10	-0.0066236	0.00444444	-0.000637655	7.6145e-06		1000	10	-0.00421766	0.00742261	0.0012321	9.35e-06		1000	10	0.00453078	0.0168189	0.0103472	9.76e-06		1000	10	0.0474405	0.0684997	0.0573775	3e-05		1000	10	0.103118	0.130332	0.116221	4.78e-05		1000	10	0.208842	0.24283	0.226111	7.63e-05		1000	10	0.442446	0.482418	0.462731	0.000106
1000	20	-0.00336939	0.00211431	-0.00051943	1.90282e-06		1000	20	-0.00163275	0.00437709	0.00115597	2.44e-06		1000	20	0.00687212	0.013583	0.0101783	2.87e-06		1000	20	0.0493904	0.0649761	0.0569554	1.58e-05		1000	20	0.10534	0.127025	0.116	3.35e-05		1000	20	0.210843	0.242222	0.22626	6.41e-05		1000	20	0.443378	0.481487	0.462257	9.92e-05
1000	50	-0.00148914	0.000467944	-0.000513259	2.45926e-07		1000	50	-0.000168	0.00267954	0.00113356	4.73e-07		1000	50	0.00847529	0.0122489	0.0102564	8.99e-07		1000	50	0.0517012	0.0626583	0.0572358	8.18e-06		1000	50	0.106893	0.125994	0.116142	2.2e-05		1000	50	0.211004	0.240115	0.226083	5.51e-05		1000	50	0.443529	0.48241	0.462818	9.84e-05
2000	2	-0.01911	0.0172646	-0.000627216	0.000145142		2000	2	-0.0257038	0.0309829	0.0011576	0.000231		2000	2	-0.0111353	0.0341556	0.0105329	0.000169		2000	2	0.0298408	0.091412	0.0577839	0.000269		2000	2	0.0863088	0.146565	0.115941	0.00025		2000	2	0.20182	0.251845	0.225548	0.000166		2000	2	0.440341	0.485525	0.462218	0.000123
2000	4	-0.0104626	0.00849865	-0.00064066	3.55166e-05		2000	4	-0.0105158	0.0161201	0.00137499	4.51e-05		2000	4	-4.55e-05	0.021724	0.0100704	2.99e-05		2000	4	0.0415109	0.073803	0.0572652	6.43e-05		2000	4	0.097746	0.135755	0.116199	8.12e-05		2000	4	0.21043	0.242719	0.225906	6.62e-05		2000	4	0.446376	0.479221	0.46245	6.88e-05
2000	6	-0.0135338	0.00508141	-0.000540331	1.38668e-05		2000	6	-0.00628046	0.0104173	0.00119582	1.8e-05		2000	6	0.00335698	0.0177442	0.0102121	1.41e-05		2000	6	0.0455778	0.0691403	0.0570206	3.51e-05		2000	6	0.102948	0.129455	0.115458	4.27e-05		2000	6	0.212786	0.239811	0.226621	4.69e-05		2000	6	0.448012	0.477151	0.462372	5.61e-05
2000	10	-0.00614104	0.00318377	-0.000513696	5.27327e-06		2000	10	-0.00349668	0.00625616	0.00110566	6.22e-06		2000	10	0.00602878	0.0149118	0.010308	4.97e-06		2000	10	0.0491131	0.065932	0.0572087	1.78e-05		2000	10	0.106663	0.125553	0.115877	2.41e-05		2000	10	0.21459	0.237605	0.225927	3.56e-05		2000	10	0.448069	0.475424	0.462187	4.91e-05
2000	20	-0.00286129	0.00143919	-0.00051837	1.20992e-06		2000	20	-0.00141524	0.00351406	0.001127	1.51e-06		2000	20	0.0076706	0.0129279	0.0101646	1.68e-06		2000	20	0.0516669	0.0628336	0.0570749	8.35e-06		2000	20	0.108492	0.123396	0.115905	1.53e-05		2000	20	0.216145	0.236661	0.226275	2.77e-05		2000	20	0.449679	0.474801	0.462183	4.39e-05
2000	50	-0.00132634	0.000369027	-0.000496114	1.9244e-07		2000	50	0.00019	0.00221824	0.001124	2.73e-07		2000	50	0.0089995	0.0115617	0.0102846	4.44e-07		2000	50	0.0531151	0.0615596	0.0570866	4.52e-06		2000	50	0.109572	0.122493	0.116053	1.1e-05		2000	50	0.2156	0.235259	0.225685	2.48e-05		2000	50	0.449915	0.47484	0.462133	3.93e-05
3000	2	-0.0163191	0.0160969	-0.000650642	0.000146018		3000	2	-0.0212766	0.0315059	0.00235879	0.000211		3000	2	-0.00975433	0.0301763	0.0101248	0.00013		3000	2	0.0309205	0.0844922	0.0567561	0.000213		3000	2	0.0898731	0.145826	0.1157	0.000216		3000	2	0.20658	0.248807	0.226685	0.000125		3000	2	0.444075	0.480103	0.462536	8.74e-05
3000	4	-0.0102477	0.00742956	-0.000847478	4.0509e-05		3000	4	-0.00970962	0.0139066	0.00117053	3.33e-05		3000	4	0.00216377	0.0217597	0.0103646	2.39e-05		3000	4	0.0446975	0.0720047	0.0573379	5.14e-05		3000	4	0.102109	0.132647	0.116342	6.12e-05		3000	4	0.212406	0.23904	0.226452	4.47e-05		3000	4	0.449763	0.475896	0.462731	4.47e-05
3000	6	-0.0133628	0.00420085	-0.000507412	1.1951e-05		3000	6	-0.0056959	0.00953086	0.0011007	1.47e-05		3000	6	0.00428733	0.0166886	0.0100748	9.81e-06		3000	6	0.0468389	0.0674264	0.0570598	2.86e-05		3000	6	0.10515	0.127409	0.116147	3.25e-05		3000	6	0.215519	0.238008	0.226439	3.34e-05		3000	6	0.45098	0.473099	0.462323	3.44e-05
3000	10	-0.00568802	0.00272673	-0.000422807	3.84597e-06		3000	10	-0.00278229	0.00604929	0.00133865	4.94e-06		3000	10	0.00642478	0.0142731	0.010243	3.78e-06		3000	10	0.0502707	0.0639075	0.0572579	1.21e-05		3000	10	0.107688	0.124898	0.115872	1.96e-05		3000	10	0.217138	0.235663	0.226103	2.38e-05		3000	10	0.451611	0.473506	0.462454	2.97e-05
3000	20	-0.00282042	0.00119405	-0.000545731	1.10661e-06		3000	20	-0.00115234	0.00348904	0.00116953	1.32e-06		3000	20	0.00815589	0.0124854	0.0102948	1.26e-06		3000	20	0.0528304	0.0623616	0.0571348	5.89e-06		3000	20	0.109855	0.122495	0.115982	1.04e-05		3000	20	0.218338	0.234277	0.22615	1.67e-05		3000	20	0.451866	0.472474	0.462464	2.76e-05
3000	50	-0.00128325	0.000232245	-0.00048238	1.47932e-07		3000	50	0.000303	0.00195925	0.00112933	1.95e-07		3000	50	0.00920826	0.0114319	0.0103025	3.32e-07		3000	50	0.0539788	0.0607831	0.0571553	2.83e-06		3000	50	0.110643	0.121029	0.115796	6.94e-06		3000	50	0.218441	0.233436	0.226139	1.45e-05		3000	50	0.453272	0.472663	0.462767	2.39e-05
4000	2	-0.0140251	0.0137206	-0.000562317	0.000110452		4000	2	-0.0199538	0.025741	0.00101969	0.000164		4000	2	-0.00667757	0.0301899	0.0101724	0.000115		4000	2	0.0336347	0.0828722	0.0571399	0.000176		4000	2	0.0909209	0.14086	0.115698	0.00018		4000	2	0.208957	0.246252	0.226088	0.000102		4000	2	0.448597	0.47748	0.462517	5.99e-05
4000	4	-0.00665457	0.00571977	-0.00032366	2.2373e-05		4000	4	-0.0087241	0.0134854	0.00117795	3.14e-05		4000	4	0.0021688	0.0211881	0.0101981	2.15e-05		4000	4	0.0444999	0.0711287	0.0572107	4.76e-05		4000	4	0.101635	0.130171	0.11585	5.07e-05		4000	4	0.21478	0.239754	0.226359	3.57e-05		4000	4	0.452532	0.474033	0.462394	2.86e-05
4000	6	-0.013498	0.00370572	-0.000545348	1.25842e-05		4000	6	-0.00449311	0.00942422	0.00138617	1.19e-05		4000	6	0.00445244	0.0171216	0.0102678	1.01e-05		4000	6	0.0480643	0.0679144	0.0573782	2.53e-05		4000	6	0.105893	0.126905	0.115918	2.86e-05		4000	6	0.217524	0.235886	0.22644	2.15e-05		4000	6	0.452895	0.472226	0.462418	2.41e-05
4000	10	-0.00594112	0.0022478	-0.000567615	4.22029e-06		4000	10	-0.00249548	0.00568647	0.0011758	4.42e-06		4000	10	0.00708714	0.0142108	0.0103146	3.32e-06		4000	10	0.0506704	0.0643021	0.0570106	1.16e-05		4000	10	0.10835	0.123614	0.115961	1.48e-05		4000	10	0.218829	0.234444	0.226372	1.55e-05		4000	10	0.453325	0.470851	0.462258	1.97e-05
4000	20	-0.00259553	0.00102233	-0.000443558	8.25332e-07		4000	20	-0.000914	0.00348161	0.00115391	1.16e-06		4000	20	0.00829496	0.0124778	0.0102897	1.02e-06		4000	20	0.0529759	0.0617466	0.0571478	5.09e-06		4000	20	0.110733	0.1216	0.115983	7.97e-06		4000	20	0.21985	0.233298	0.226291	1.13e-05		4000	20	0.454314	0.470075	0.46223	1.73e-05
4000	50	-0.00130207	0.000174312	-0.000496863	1.39481e-07		4000	50	0.000384	0.00206781	0.0011917	1.89e-07		4000	50	0.00927923	0.0112787	0.0102787	2.51e-07		4000	50	0.0542179	0.0603118	0.057232	2.36e-06		4000	50	0.111602	0.120281	0.115836	4.97e-06		4000	50	0.219659	0.232484	0.22644	1e-05		4000	50	0.45462	0.469891	0.462375	1.61e-05
5000	2	-0.011432	0.0118427	-0.000341091	9.75883e-05		5000	2	-0.0188516	0.0260111	0.00076	0.000148		5000	2	-0.00609889	0.0285376	0.0101463	0.000104		5000	2	0.0314851	0.0818509	0.0572516	0.000201		5000	2	0.0912775	0.142072	0.115659	0.00017		5000	2	0.209454	0.242887	0.226068	8.06e-05		5000	2	0.449897	0.475849	0.462539	5.74e-05
5000	4	-0.00617569	0.00558266	-0.000493483	2.21096e-05		5000	4	-0.00808147	0.0134906	0.000907	2.8e-05		5000	4	0.00302098	0.0196978	0.0103723	1.84e-05		5000	4	0.0449616	0.0701395	0.057074	4.33e-05		5000	4	0.103244	0.130329	0.115713	4.64e-05		5000	4	0.216215	0.237459	0.226289	2.82e-05		5000	4	0.453759	0.471754	0.462336	2.26e-05
5000	6	-0.0131235	0.00344682	-0.000403171	1.01164e-05		5000	6	-0.00492986	0.00877184	0.00116702	1.19e-05		5000	6	0.00544078	0.017063	0.0103753	8.18e-06		5000	6	0.0483522	0.0674259	0.0572514	2.25e-05		5000	6	0.107092	0.12725	0.116044	2.57e-05		5000	6	0.218157	0.234658	0.226037	1.82e-05		5000	6	0.454208	0.470466	0.462304	1.69e-05
5000	10	-0.00594487	0.0019976	-0.000440673	3.36263e-06		5000	10	-0.00243433	0.00569365	0.0011884	4.08e-06		5000	10	0.00704239	0.0139607	0.0103399	2.97e-06		5000	10	0.0510814	0.0638111	0.0570981	1.06e-05		5000	10	0.109443	0.12266	0.115956	1.24e-05		5000	10	0.219191	0.233262	0.226246	1.24e-05		5000	10	0.454741	0.469635	0.462423	1.42e-05
5000	20	-0.00281587	0.00082408	-0.000561013	8.95291e-07		5000	20	-0.000664	0.00315988	0.00115892	9.87e-07		5000	20	0.00852485	0.0122142	0.0102476	8.63e-07		5000	20	0.0530784	0.0615995	0.0571414	4.61e-06		5000	20	0.110599	0.12103	0.115869	7.14e-06		5000	20	0.220621	0.23179	0.226139	8.03e-06		5000	20	0.455883	0.469295	0.462318	1.17e-05
5000	50	-0.00119453	0.000126794	-0.000496893	1.20016e-07		5000	50	0.000371	0.00197854	0.00113922	1.63e-07		5000	50	0.00939637	0.0111292	0.0102388	2.13e-07		5000	50	0.0545044	0.0599935	0.0571859	1.93e-06		5000	50	0.111981	0.11987	0.115905	3.91e-06		5000	50	0.221785	0.231659	0.226325	6.63e-06		5000	50	0.456207	0.468588	0.462437	1.04e-05
